# Supplementary material for: Differences in kinetic characteristics during countermovement jump of football players with cerebral palsy according to impairment profiles
Source: Front Physiol. 2023 Apr 26;14:1121652. doi: 10.3389/fphys.2023.1121652 (PMC10169619; doi:10.3389/fphys.2023.1121652)
Supplement: Supplementary file 1 [file Table1.XLSX]

## Sheet: RAW
Archivo_Columna	0. Mass (kg)	1. h (cm)	2. Vd (m/s)	3. Jump duratio	4. Braking dura	5. Pmax (W)	6. I_Pmax (s)	7. RFDmax (N/s)	8. I_RFDmax (s)	9. FmaxN (N)	10. I_FmaxN (s)	11. IN (N)	12. FN duration	13. Ratio IN/IP	14. FmaxP (N)	15. I_FmaxP (s)	16. IP (N)	17. FP duration	Curva
ARG01 001.txt	72.358	20.6917	2.01487	1.007	0.764	1613.14	0.929	6562.49	0.848	-108.744	0.216	-32737.8	0.59	0.183485	1001.46	0.895	178422	0.417	-7.55347	-7.47395	-7.39338	-7.39278	-7.631	-8.10568	-8.42261	-8.50089	-9.13507	-9.84741	-10.0058	-10.8766	-11.4321	-11.8276	-12.1446	-12.778	-13.4118	-13.8872	-13.6489	-14.125	-14.7584	-15.0763	-16.2646	-16.3435	-16.9775	-17.1357	-17.8491	-18.2461	-19.4354	-19.6731	-20.5448
ARG01 002.txt	72.1517	19.104	1.93603	1.054	0.799	1398.23	0.969	7016.91	0.868	-105.317	0.195	-34501.2	0.515	0.198192	940.853	0.931	174079	0.539	-4.91982	-4.99894	-5.07768	-6.26694	-6.74165	-7.21689	-7.69154	-7.92975	-8.56379	-8.72273	-9.03907	-9.2777	-9.03931	-10.149	-10.3075	-10.6239	-11.2589	-11.4975	-12.3687	-12.9233	-13.3199	-13.7951	-14.1123	-14.8256	-15.0632	-15.3815	-15.4614	-15.4622	-16.0961	-16.7303	-17.4442
ARG01 003.txt	72.1324	21.0594	2.0327	1.054	0.812	1652.5	0.975	5185.96	0.893	-108.413	0.333	-30428.3	0.474	0.171966	998.288	0.945	176943	0.58	-7.77779	-8.09469	-8.0153	-9.04586	-8.80805	-9.04514	-9.20309	-10.392	-11.3425	-11.9762	-12.3728	-13.0072	-13.5613	-13.7191	-14.3537	-14.1164	-15.2261	-15.8602	-16.7319	-17.8414	-17.8404	-18.5547	-19.5843	-19.5847	-21.0114	-21.8031	-21.7254	-22.5968	-23.0713	-22.8347	-23.1509
ARG02 001.txt	92.7994	22.7331	2.11193	0.542	0.301	1860.78	0.45	14990.1	0.292	-343.198	0.119	-41438.1	0.219	0.174632	1305.65	0.351	237289	0.323	-10.502	-12.0088	-13.8325	-14.9437	-16.6083	-17.7986	-19.1466	-21.049	-22.7147	-24.1427	-25.7288	-27.473	-28.6629	-30.9611	-32.0711	-33.8157	-35.878	-37.5434	-39.6036	-41.1905	-42.9349	-44.6808	-46.1081	-48.8824	-50.6274	-52.6892	-54.672	-56.8138	-58.5581	-60.6988	-63.3158
ARG02 002.txt	93.5791	20.5412	2.00753	1.647	1.376	1672.98	1.555	11576.4	1.389	-75.1882	0.647	-28655.3	0.785	0.132435	1036.88	1.437	216373	0.862	-5.98913	-6.06841	-6.1469	-6.46322	-7.09604	-6.85808	-6.3821	-6.14409	-6.85665	-7.41035	-7.01459	-6.93419	-7.64634	-8.19988	-8.43619	-8.19797	-8.83042	-9.14632	-9.69918	-10.0936	-10.1717	-9.77404	-10.8039	-10.801	-11.3544	-12.3026	-12.6974	-13.0914	-13.8024	-13.4836	-13.9563
ARG02 003.txt	93.3248	22.148	2.08457	1.359	1.074	1713.11	1.268	10946	1.06	-78.2765	0.258	-28278.1	0.559	0.126984	1017.23	1.123	222691	0.8	-22.465	-22.9416	-23.0226	-24.2924	-25.0856	-25.8802	-26.5943	-27.0713	-28.1827	-28.3423	-28.8193	-29.1393	-29.3786	-29.6168	-30.4903	-31.126	-31.8408	-32.0804	-32.7946	-33.0344	-33.1155	-32.7213	-33.515	-33.1199	-33.9933	-33.8358	-34.2333	-34.1564	-34.0002	-33.842	-34.0821
ARG03 001.txt	60.5836	28.9933	2.38506	0.766	0.545	1650.3	0.693	7500.91	0.544	-265.063	0.181	-49699	0.354	0.256036	925.187	0.6	194110	0.412	-13.3901	-14.1827	-14.5775	-15.7644	-15.5262	-16.2371	-16.7124	-16.315	-16.79	-16.7888	-17.4217	-17.7384	-18.2134	-17.9748	-18.8453	-18.6068	-19.0819	-19.9527	-20.5859	-20.8227	-20.7428	-21.6147	-21.4547	-22.1681	-22.3261	-22.8011	-23.5138	-23.6718	-23.989	-24.86	-25.4929
ARG03 002.txt	60.4634	29.1545	2.39167	0.706	0.475	1676.74	0.629	5842.16	0.334	-323.321	0.14	-60383.6	0.313	0.294669	882.945	0.554	204920	0.393	-27.0388	-28.0685	-29.0981	-30.2069	-31.0783	-31.8706	-33.4538	-35.0382	-36.305	-37.3343	-38.5228	-40.1074	-40.98	-41.8502	-43.3558	-44.6225	-46.2066	-46.6029	-48.5837	-50.4057	-51.4368	-52.783	-54.5262	-56.269	-57.6156	-59.3589	-60.9428	-62.5276	-64.3495	-65.539	-67.5997
ARG03 003.txt	60.5842	28.5007	2.36471	0.737	0.51	1666.05	0.658	5713.65	0.385	-339.134	0.188	-57911.7	0.326	0.287984	907.867	0.575	201093	0.411	-10.8029	-11.3581	-11.9934	-13.0229	-13.7377	-13.3434	-14.7701	-15.3267	-15.4083	-15.4889	-16.4411	-17.3931	-18.5047	-18.9017	-19.8541	-20.8855	-21.5997	-21.9187	-22.7131	-23.8239	-24.4597	-25.8874	-26.444	-27.3173	-28.3493	-29.0648	-30.0967	-30.6538	-31.2889	-32.9555	-34.2242
ARG04 001.txt	64.2395	29.0293	2.38653	0.934	0.687	1612.83	0.848	9022.88	0.662	-229.904	0.204	-43505.5	0.55	0.221148	920.401	0.736	196725	0.384	-15.0354	-15.1931	-16.2217	-16.8539	-17.1711	-18.041	-18.5946	-19.7027	-20.4149	-20.8887	-20.9668	-21.9162	-22.4697	-23.6563	-24.1299	-24.9218	-25.396	-26.2661	-27.6121	-28.0864	-29.3526	-29.8259	-30.6166	-31.8029	-32.3555	-32.8299	-33.6198	-34.6467	-35.1196	-35.9101	-35.194
ARG04 002.txt	64.2259	30.9133	2.46276	1.238	0.967	1637.15	1.152	6003.6	0.827	-264.885	0.653	-60542.7	0.797	0.276927	822.308	1.066	218623	0.441	-7.9838	-8.37997	-8.4588	-8.53726	-9.25104	-9.80435	-9.72425	-9.96223	-10.0411	-10.9118	-11.8619	-12.0208	-12.1779	-12.5729	-13.2857	-14.0777	-14.5525	-14.5519	-14.7092	-15.7389	-15.8167	-16.0544	-16.4498	-17.0039	-18.1908	-18.9028	-19.1403	-19.3769	-19.93	-19.612	-20.9576
ARG04 003.txt	64.3304	29.0738	2.38836	0.969	0.621	1427.42	0.882	5635.76	0.468	-381.374	0.24	-72471.6	0.391	0.320629	717.014	0.629	226030	0.578	-18.8249	-19.9358	-21.1231	-21.9968	-23.1064	-24.3755	-25.247	-27.5465	-28.8941	-30.3998	-31.1927	-32.619	-34.0464	-35.7113	-36.8207	-38.0111	-39.675	-41.5772	-43.4798	-44.8273	-46.8886	-48.0765	-49.5033	-51.2471	-53.2293	-54.259	-55.7649	-57.3496	-58.6977	-60.8369	-62.1837
ARG05 001.txt	75.3229	28.6507	2.37092	0.76	0.538	1851.44	0.685	15262.1	0.501	-236.289	0.133	-56905.2	0.429	0.241708	1166.13	0.576	235430	0.331	-69.7909	-71.456	-72.0916	-72.0929	-73.0452	-74.6306	-75.2661	-76.2974	-76.2996	-77.0136	-78.3624	-78.2831	-79.5517	-79.6315	-80.7427	-82.2489	-82.0913	-83.2021	-83.5989	-83.9962	-84.7099	-85.8992	-86.2953	-86.4557	-86.5365	-88.0424	-88.5974	-89.2321	-89.3913	-90.5015	-91.1347
ARG05 002.txt	75.1331	29.6972	2.41383	0.853	0.625	1874.25	0.783	10004.9	0.561	-302.596	0.24	-67447.3	0.483	0.271207	1129.19	0.668	248692	0.37	-5.65859	-6.36948	-6.68584	-6.92332	-6.60564	-7.1594	-7.31759	-7.15902	-7.8706	-7.15733	-7.47366	-7.4723	-7.7105	-8.26444	-7.78889	-8.50159	-8.26281	-8.9757	-8.8949	-8.33964	-8.41874	-8.17922	-8.89191	-8.65337	-9.28758	-9.28493	-9.44235	-10.6295	-10.5491	-11.1027	-10.7841
ARG05 003.txt	75.236	30.6466	2.45211	0.951	0.686	1753.96	0.884	6281.42	0.663	-314.228	0.296	-73703.7	0.501	0.285585	947.161	0.722	258080	0.45	-8.83343	-9.14951	-9.14713	-9.14655	-9.38325	-9.54053	-10.1728	-10.4881	-10.566	-10.8811	-11.0379	-11.5125	-11.5115	-11.985	-12.142	-12.299	-13.0101	-13.484	-13.72	-13.4799	-13.162	-13.8735	-14.188	-14.5828	-14.9772	-15.1342	-15.2113	-15.4474	-16.1589	-16.3953	-16.0778
ARG06 001.txt	80.1052	22.0466	2.07979	0.812	0.559	1706.61	0.702	12375.6	0.531	-300.465	0.176	-63646.9	0.375	0.276561	1121.28	0.588	230137	0.437	-16.6031	-17.0771	-17.7891	-19.0555	-19.8464	-20.7164	-21.1101	-22.4558	-23.8803	-24.9882	-25.8582	-26.6495	-27.7582	-29.1042	-30.3699	-30.9237	-31.7144	-32.11	-32.5836	-33.5341	-34.2467	-34.8793	-34.6415	-35.9882	-36.5415	-36.7786	-37.6495	-38.3614	-39.2326	-39.5488	-40.5779
ARG06 002.txt	80.0486	22.3352	2.09336	0.703	0.475	1885.74	0.589	15159.9	0.344	-526.994	0.24	-88535.9	0.345	0.34584	1379.42	0.496	256003	0.358	-12.7152	-13.8989	-14.7657	-16.0272	-16.2599	-17.2838	-18.1504	-19.4913	-20.5156	-21.2217	-22.0888	-22.6372	-23.7399	-25.0804	-25.7872	-26.5742	-27.3604	-28.2249	-28.6948	-29.6399	-29.5542	-30.3408	-30.2559	-30.805	-31.0359	-31.2671	-30.3125	-30.2272	-30.4594	-29.5833	-29.2614
ARG06 003.txt	80.0085	22.0124	2.07818	0.614	0.387	1883.76	0.497	13000.3	0.325	-614.568	0.168	-88145.7	0.261	0.346612	1393.09	0.408	254307	0.353	-10.7919	-12.2953	-13.245	-14.7492	-15.9366	-17.5986	-18.787	-20.4499	-21.1631	-22.7471	-24.4901	-25.5994	-27.2631	-28.4521	-30.3543	-31.9392	-34.5545	-36.1399	-38.36	-39.4709	-42.0066	-44.7814	-46.6053	-48.9049	-50.9669	-53.5838	-56.1217	-58.818	-61.0393	-63.2605	-65.0064
ARG07 001.txt	73.1966	26.9293	2.29859	0.88	0.664	2057.75	0.805	15229.8	0.692	-50.9318	0.318	-16045	0.541	0.0871154	1203.77	0.742	184181	0.339	-1.23394	-1.39189	-1.23335	-1.6293	-1.54927	-1.78726	-1.86654	-3.05407	-3.13314	-3.29093	-2.89509	-3.21276	-3.21276	-3.53004	-4.32182	-4.24261	-4.63806	-4.559	-4.79684	-4.95633	-5.43194	-5.98566	-6.1446	-6.06509	-6.93743	-6.54148	-7.49294	-7.334	-8.68122	-8.91883	-8.76028
ARG07 002.txt	73.0267	28.133	2.3494	0.766	0.531	1766.93	0.699	13739	0.453	-384.604	0.176	-74896.3	0.411	0.304008	1024.48	0.549	246363	0.355	-11.6172	-12.4078	-12.2481	-12.801	-13.6709	-13.6705	-13.9064	-14.0639	-14.3781	-15.0103	-15.4842	-16.0387	-15.799	-15.6387	-16.0341	-16.7446	-17.0608	-17.613	-18.0877	-18.165	-18.4803	-19.6675	-19.6653	-20.6142	-21.0088	-21.642	-21.2441	-22.3508	-22.3494	-23.3796	-23.774
ARG07 003.txt	72.9958	27.9347	2.34111	0.695	0.485	2037.55	0.62	12889.5	0.389	-417.945	0.259	-78131.1	0.366	0.31389	1225.43	0.512	248912	0.329	-4.95125	-4.9511	-4.95119	-5.50617	-7.01108	-7.9609	-7.9615	-8.91109	-8.98913	-8.98936	-9.46392	-10.255	-10.7305	-11.1263	-11.1248	-11.3622	-11.5999	-11.8374	-12.4699	-12.7859	-13.0239	-13.8943	-13.1015	-14.4483	-14.6855	-15.1608	-15.5558	-16.2685	-16.7438	-16.664	-17.1396
ARG08 001.txt	66.4973	33.1119	2.54883	0.85	0.615	1826.78	0.791	7422.41	0.575	-261.242	0.319	-60823.6	0.459	0.264195	885.281	0.675	230222	0.391	-15.9225	-16.2401	-17.192	-17.192	-17.6682	-17.9068	-18.3833	-18.3045	-19.2559	-19.968	-19.7315	-19.9699	-19.8908	-20.6045	-20.6849	-21.3978	-22.3483	-22.3491	-23.7758	-23.618	-24.2522	-23.8566	-25.1242	-25.6789	-26.1553	-26.711	-27.0274	-27.2677	-27.1099	-28.2992	-28.7747
ARG08 002.txt	66.4599	33.5496	2.56562	0.687	0.487	1976.66	0.631	12700.7	0.435	-292.757	0.254	-64420.7	0.365	0.274321	1130.6	0.516	234837	0.322	-9.39243	-9.86691	-10.6583	-12.3198	-12.1603	-13.3485	-13.9812	-15.1679	-15.6423	-16.988	-17.7792	-18.1753	-18.886	-20.2316	-21.1009	-22.3677	-23.8726	-25.0592	-25.6917	-26.9595	-27.5916	-29.0959	-30.2834	-31.391	-32.3409	-32.9743	-33.449	-34.8739	-35.5854	-37.3273	-37.6435
ARG08 003.txt	66.3477	34.8605	2.61527	0.658	0.426	1851.84	0.602	9780.45	0.355	-368.552	0.133	-71396	0.285	0.291622	1004.61	0.45	244824	0.373	-14.3516	-16.3289	-18.2257	-21.0744	-23.369	-26.0597	-28.751	-30.9672	-34.0561	-36.9854	-40.628	-43.3995	-47.0433	-50.0532	-53.697	-57.4203	-60.5114	-64.552	-68.1185	-72.3187	-75.8846	-80.0846	-83.8116	-88.408	-93.6391	-98.3959	-102.755	-106.799	-111.715	-115.996	-121.308
ARG09 001.txt	79.8061	28.0336	2.34525	0.643	0.468	2464.44	0.578	14397.6	0.379	-445.143	0.256	-71690.2	0.353	0.277074	1537.4	0.526	258740	0.29	-16.1094	-17.1388	-16.9001	-17.533	-18.0088	-18.1655	-19.0362	-19.5909	-19.9865	-19.9066	-20.3018	-19.9848	-21.0931	-21.4089	-21.2497	-21.7252	-22.2006	-22.0413	-22.833	-23.3884	-23.3092	-23.7041	-24.4965	-24.4966	-24.2579	-25.0511	-25.1305	-25.9227	-26.0026	-26.3977	-26.3986
ARG09 002.txt	79.154	29.7553	2.41619	0.719	0.517	2135.48	0.655	14396.3	0.291	-436.675	0.237	-62899.8	0.292	0.247604	1360.73	0.572	254034	0.427	-4.53244	-5.24317	-5.63753	-5.3974	-5.63328	-5.71136	-5.9476	-6.81606	-7.1324	-7.68527	-8.07935	-7.92015	-9.02799	-9.18533	-10.2135	-10.4502	-11.1614	-11.0813	-11.3179	-11.7917	-12.5048	-13.296	-13.7712	-14.8002	-15.0364	-15.9869	-16.6195	-18.0453	-19.0745	-19.5489	-20.8173
ARG09 003.txt	79.4322	29.4765	2.40485	0.634	0.439	2166.88	0.571	13006.2	0.322	-519.512	0.219	-79082.9	0.319	0.292911	1438.32	0.473	269989	0.315	-9.03451	-10.5384	-10.6153	-10.6139	-11.4836	-11.4814	-11.9543	-12.7441	-12.8223	-12.9781	-12.8184	-13.4506	-14.2407	-14.8721	-14.8701	-15.185	-15.1836	-14.8661	-15.3395	-15.5755	-15.3359	-16.4437	-16.4431	-16.2041	-16.8357	-17.3105	-17.863	-18.416	-19.2067	-19.6016	-20.2341
ARG10 001.txt	79.0066	27.7645	2.33397	0.73	0.501	2009.06	0.655	11489.5	0.476	-219.883	0.286	-40456.1	0.356	0.180009	1115.74	0.547	224745	0.374	-12.1752	-14.0013	-16.3816	-18.7612	-20.5867	-22.2528	-23.5234	-24.9527	-26.3822	-27.4945	-28.7656	-30.1147	-32.1786	-32.9735	-34.4027	-35.356	-36.0716	-37.5011	-38.5339	-39.9631	-41.4721	-43.3757	-45.2014	-46.6305	-48.5345	-50.361	-51.5525	-53.8528	-55.6774	-56.7894	-58.0596
ARG10 002.txt	78.3715	25.7536	2.24786	1.022	0.768	1802.78	0.947	9698.59	0.801	-134.198	0.321	-35857.8	0.461	0.169215	982.773	0.836	211907	0.561	-6.60205	-7.70674	-8.57498	-9.28526	-10.1533	-10.9425	-11.7319	-12.758	-14.3394	-15.1279	-16.6303	-17.9733	-19.2373	-20.4227	-22.7169	-24.4564	-26.1962	-27.46	-29.2002	-31.2568	-32.7588	-34.34	-35.6839	-38.1364	-39.5593	-42.9629	-43.8308	-46.6008	-47.7075	-49.448	-50.5544
ARG10 003.txt	78.5462	25.7546	2.2479	0.902	0.632	1570.38	0.824	6284.07	0.568	-349.356	0.327	-73817.1	0.427	0.294965	924.916	0.689	250257	0.475	-2.61498	-3.48491	-3.87943	-4.51179	-5.30326	-5.46015	-6.17178	-6.09187	-6.88335	-8.22858	-8.62331	-9.57272	-10.2047	-10.8369	-11.3895	-12.3389	-13.0504	-14.0791	-14.5524	-15.8184	-16.5297	-16.6857	-17.7143	-18.3463	-20.008	-21.987	-22.3011	-23.8839	-25.3079	-26.1764	-27.6008
ARG11 001.txt	69.9778	29.753	2.4161	0.866	0.665	2382.17	0.787	9521.82	0.575	-290.298	0.422	-53531.6	0.546	0.240594	1305.74	0.736	222498	0.32	-2.52049	-2.44143	-2.44059	-2.36016	-2.67625	-2.35894	-2.67503	-3.54583	-3.54405	-3.38509	-3.85973	-3.70078	-3.6209	-4.17428	-4.25311	-4.64672	-4.56681	-4.72379	-4.56423	-5.1982	-4.64291	-5.43447	-5.59255	-6.06583	-6.77749	-6.61833	-6.85519	-6.06205	-6.6945	-6.37661	-7.48498
ARG11 002.txt	70.0718	29.4316	2.40301	0.883	0.657	2192.88	0.806	7282.68	0.719	-239.909	0.257	-49975.5	0.507	0.228981	1135.01	0.754	218251	0.376	-4.07579	-4.86658	-4.70647	-5.49682	-5.57427	-6.04815	-6.28319	-6.91576	-7.70611	-8.10009	-8.0985	-9.12667	-9.12493	-8.9646	-10.0718	-9.4356	-9.75053	-10.6988	-11.2518	-11.1699	-10.4537	-11.2435	-10.8436	-11.1583	-11.5503	-10.9932	-10.7518	-11.5406	-10.8248	-10.8997	-11.0543
ARG11 003.txt	69.9416	31.3337	2.47945	0.851	0.644	2363.3	0.774	12020.2	0.572	-261.104	0.286	-52871.6	0.51	0.233758	1233.22	0.713	226181	0.341	-2.69924	-2.54111	-3.09549	-3.09574	-3.17441	-3.4121	-3.57028	-4.28337	-4.2043	-5.15503	-4.67923	-4.44202	-4.36296	-4.44054	-4.28198	-4.83614	-5.07323	-4.67705	-5.94487	-5.38944	-5.5474	-5.38844	-5.62529	-5.54543	-5.86217	-5.30673	-5.86048	-5.30673	-5.22569	-4.74986	-6.0963
ARG12 001.txt	65.3754	22.3176	2.09254	0.702	0.486	1578.9	0.612	7169.69	0.355	-292.047	0.205	-55770.3	0.344	0.289746	1015.39	0.565	192480	0.358	-12.0307	-12.8229	-13.1399	-13.2194	-12.7456	-13.6169	-13.618	-14.1737	-14.6508	-14.6514	-15.4439	-16.0791	-16.317	-16.6343	-17.2694	-17.6664	-18.0629	-18.1441	-19.1744	-19.4136	-19.7316	-19.8902	-20.0494	-20.9211	-21.7157	-22.0323	-22.985	-23.4602	-23.5405	-23.3825	-24.4134
ARG12 002.txt	65.173	25.639	2.24285	0.639	0.434	1713.83	0.553	12100.6	0.362	-477.624	0.231	-69604.2	0.314	0.322723	1150.93	0.468	215678	0.325	-1.75784	-2.3906	-2.3082	-3.01905	-3.41343	-4.28304	-5.23175	-5.70577	-6.65429	-7.20742	-7.52175	-7.204	-7.99379	-8.30756	-9.0182	-9.25286	-10.4386	-11.3086	-12.0197	-12.8089	-13.1242	-12.884	-13.4373	-14.2269	-14.6211	-15.0959	-16.6786	-16.9943	-17.3885	-18.3391	-19.5257
ARG12 003.txt	65.028	25.0011	2.21477	0.576	0.405	2000.72	0.492	14458.1	0.397	-445.541	0.231	-59790.2	0.304	0.293498	1443.99	0.437	203716	0.272	-4.80695	-5.36087	-6.07419	-6.39011	-7.02413	-7.73661	-8.29113	-9.16238	-9.39984	-10.1128	-9.79526	-11.2203	-11.9334	-12.4881	-13.2012	-13.5972	-14.7853	-14.6254	-15.4185	-15.8132	-16.2094	-16.6054	-17.2382	-18.1104	-18.1895	-19.0592	-19.5345	-20.247	-20.8021	-21.2776	-20.9602
ARG13 001.txt	59.9023	27.7657	2.33402	0.68	0.444	1453.56	0.611	10358.8	0.208	-505.337	0.149	-55460.6	0.287	0.28414	786.447	0.522	195188	0.393	-11.1981	-11.8302	-12.2249	-12.9376	-13.887	-13.8856	-13.6472	-14.9135	-14.1992	-14.5146	-15.6231	-16.097	-16.5704	-17.4415	-17.8356	-17.6757	-18.4662	-18.8597	-18.7801	-18.8573	-19.4097	-19.8834	-20.4362	-20.5128	-21.542	-20.9844	-21.3783	-21.3754	-21.6109	-21.2136	-22.1612
ARG13 002.txt	59.1277	26.8992	2.29731	0.731	0.505	1565.14	0.662	14213.3	0.328	-360.266	0.207	-55040.4	0.322	0.288484	811.691	0.632	190792	0.409	-3.43275	-3.82779	-4.22338	-4.14318	-4.37987	-4.69623	-4.77376	-4.93155	-5.1679	-5.24675	-5.24522	-5.79844	-5.95617	-6.11419	-5.47963	-5.95395	-5.47734	-5.79348	-6.18811	-6.02958	-5.47429	-6.10793	-6.34495	-6.26589	-5.55166	-5.70925	-5.70849	-5.70696	-5.78721	-5.54823	-5.86461
ARG13 003.txt	59.9179	27.9188	2.34044	0.716	0.483	1535.36	0.648	44941	0.311	-345.862	0.225	-58597.4	0.301	0.294773	790.813	0.618	198788	0.415	-13.1261	-14.4732	-15.1876	-15.9013	-16.2204	-16.6163	-16.9328	-17.5667	-18.9926	-19.8632	-20.6552	-21.5276	-22.2404	-23.3492	-23.5868	-24.6174	-24.9336	-26.3599	-27.3108	-28.9739	-29.1322	-30.7163	-31.2706	-32.1424	-32.9344	-33.171	-34.4394	-34.5975	-36.4979	-37.5268	-38.7946
ARG14 001.txt	76.4203	26.3251	2.27266	0.759	0.491	1681.35	0.677	7883.66	0.483	-342.946	0.183	-58188.1	0.337	0.251078	886.599	0.522	231754	0.422	-9.4626	-9.7798	-9.85946	-10.3349	-10.4151	-10.4946	-10.8128	-11.2099	-10.8145	-11.6867	-12.322	-13.9067	-13.9867	-15.0178	-14.8602	-15.4161	-15.8144	-16.6062	-16.7676	-18.8282	-19.4629	-20.5745	-21.8417	-22.5569	-23.509	-24.6993	-24.7008	-25.8911	-27.3979	-28.6672	-30.0944
ARG14 002.txt	76.8345	26.2723	2.27038	1.048	0.769	1591.89	0.968	9419.01	0.739	-247.123	0.378	-61717.5	0.573	0.26147	845.143	0.785	236041	0.475	-1.79006	-1.78855	-2.89782	-3.29298	-3.45035	-4.16182	-4.23918	-5.18951	-5.8221	-6.85209	-6.85116	-7.48482	-8.51419	-8.91035	-10.177	-11.522	-12.5519	-13.344	-14.2149	-15.2439	-15.0856	-16.2745	-17.0667	-17.7001	-18.4123	-19.9966	-20.5504	-21.3414	-22.0541	-21.8959	-22.4495
ARG14 003.txt	76.8842	25.4871	2.23619	0.977	0.732	1673.16	0.896	8157.13	0.706	-278.274	0.387	-68068.7	0.567	0.283766	1027.85	0.77	239876	0.41	-1.87555	-2.82642	-3.06216	-2.82376	-3.21914	-3.21795	-3.37556	-4.24602	-3.77014	-4.95812	-5.27476	-5.74864	-5.90605	-5.74616	-6.37873	-6.14072	-6.69409	-6.9303	-7.48501	-7.16693	-7.56073	-8.27226	-8.19081	-8.18982	-8.74335	-8.10842	-8.66113	-8.81789	-9.05298	-9.13142	-10.3967
Archivo_Columna	0. Mass (kg)	1. h (cm)	2. Vd (m/s)	3. Jump duratio	4. Braking dura	5. Pmax (W)	6. I_Pmax (s)	7. RFDmax (N/s)	8. I_RFDmax (s)	9. FmaxN (N)	10. I_FmaxN (s)	11. IN (N)	12. FN duration	13. Ratio IN/IP	14. FmaxP (N)	15. I_FmaxP (s)	16. IP (N)	17. FP duration	Curva
AUS01 001.txt	82.6135	24.769	2.20447	0.989	0.718	1612.15	0.901	9046.67	0.702	-181.434	0.26	-57630.3	0.557	0.240484	992.04	0.761	239643	0.432	-29.7922	-30.1803	-30.6954	-31.2104	-31.7255	-32.2406	-32.7556	-33.2707	-33.7858	-34.3008	-34.8159	-35.331	-35.9096	-36.4881	-37.0667	-37.6453	-38.2238	-38.8024	-39.381	-39.9596	-40.5381	-41.1167	-41.7431	-42.3696	-42.996	-43.6224	-44.2488	-44.8753	-45.5017	-46.1281	-46.7546
AUS01 002.txt	82.0874	24.7354	2.20297	1.092	0.776	1466.3	1.003	9459.62	0.752	-227.549	0.322	-61220.7	0.573	0.253044	958.636	0.813	241937	0.519	-11.5276	-11.6534	-11.7792	-11.9051	-12.1263	-12.3476	-12.5689	-12.7901	-13.0114	-13.2326	-13.4539	-13.6751	-13.8964	-14.1177	-14.2914	-14.4651	-14.6389	-14.8126	-14.9864	-15.1601	-15.3338	-15.5076	-15.6813	-15.8551	-16.1397	-16.4244	-16.709	-16.9937	-17.2783	-17.563	-17.8477
AUS01 003.txt	82.2617	24.7948	2.20562	0.977	0.677	1470.38	0.881	9771.85	0.644	-259.92	0.28	-80080.3	0.499	0.306355	1088.08	0.691	261397	0.478	-9.36402	-9.94857	-10.5812	-11.2138	-11.8464	-12.479	-13.1116	-13.7442	-14.3768	-15.0094	-15.642	-16.2746	-17.0343	-17.794	-18.5537	-19.3134	-20.0732	-20.8329	-21.5926	-22.3523	-23.112	-23.8718	-24.8221	-25.7724	-26.7227	-27.6729	-28.6232	-29.5735	-30.5238	-31.4741	-32.4244
AUS02 001.txt	78.9172	25.3495	2.23015	1.029	0.777	1821.13	0.925	17632.6	0.802	-64.7425	0.054	-17329.7	0.518	0.0896955	1208.48	0.865	193206	0.511	-4.494	-6.11049	-7.72697	-9.34345	-10.9599	-12.5764	-13.7951	-15.0138	-16.2325	-17.4512	-18.6699	-19.8886	-21.1073	-22.326	-23.5447	-24.7634	-25.9583	-27.1532	-28.3481	-29.5429	-30.7378	-31.9327	-33.1276	-34.3225	-35.5174	-36.7123	-38.0426	-39.3728	-40.7031	-42.0334	-43.3637
AUS02 002.txt	78.2895	26.5379	2.28183	1.231	0.966	1619.88	1.122	16463.4	0.986	-70.8696	0.341	-16735.2	0.53	0.0857087	1143.49	1.012	195257	0.701	-2.55226	-3.01175	-3.47125	-3.92272	-4.37419	-4.82566	-5.27713	-5.7286	-6.18007	-6.63154	-7.08301	-7.53449	-7.98596	-8.20736	-8.42876	-8.65017	-8.87157	-9.09297	-9.31438	-9.53578	-9.75718	-9.97859	-10.2	-10.2624	-10.3248	-10.3872	-10.4495	-10.5119	-10.5743	-10.6367	-10.6991
AUS02 003.txt	78.57	26.0389	2.26027	1.233	0.972	1679.46	1.124	13116.3	0.996	-50.2537	0.443	-19791.4	0.575	0.10033	1136.78	1.024	197263	0.658	-9.43911	-9.6376	-9.83608	-10.0346	-10.233	-10.376	-10.5189	-10.6618	-10.8047	-10.9477	-11.0906	-11.2335	-11.3764	-11.5193	-11.6623	-11.9318	-12.2014	-12.471	-12.7405	-13.0101	-13.2797	-13.5492	-13.8188	-14.0883	-14.3579	-14.556	-14.7541	-14.9523	-15.1504	-15.3485	-15.5466
AUS03 001.txt	88.0866	14.7199	1.69943	0.936	0.724	1605.29	0.843	9685.04	0.7	-249.427	0.338	-57094.4	0.531	0.276262	1229.18	0.779	206668	0.405	-20.652	-21.0162	-21.3804	-21.7447	-22.1089	-22.4731	-22.8373	-23.2016	-23.5658	-23.93	-24.223	-24.516	-24.8089	-25.1019	-25.3948	-25.6878	-25.9808	-26.2737	-26.5667	-26.8597	-27.1923	-27.5249	-27.8574	-28.19	-28.5226	-28.8552	-29.1878	-29.5204	-29.853	-30.1856	-30.4941
AUS03 002.txt	87.2877	18.5986	1.91025	0.829	0.613	1726.83	0.732	10271.5	0.608	-282.705	0.306	-70526.4	0.457	0.297401	1232.1	0.667	237142	0.372	-13.4338	-14.0821	-14.7304	-15.3787	-16.0271	-16.6754	-17.3237	-17.972	-18.5414	-19.1109	-19.6804	-20.2498	-20.8193	-21.3887	-21.9582	-22.5277	-23.0971	-23.6666	-23.9032	-24.1398	-24.3764	-24.613	-24.8496	-25.0862	-25.3229	-25.5595	-25.7961	-26.0327	-26.286	-26.5393	-26.7926
AUS03 003.txt	87.113	19.8779	1.97485	0.751	0.537	1998.01	0.665	13703.2	0.523	-262.054	0.195	-63136.4	0.364	0.268603	1290.26	0.596	235055	0.387	-21.9469	-23.344	-24.741	-26.1381	-27.5352	-28.9323	-30.3293	-31.98	-33.6306	-35.2813	-36.9319	-38.5826	-40.2332	-41.8839	-43.5345	-45.1852	-46.8358	-48.6294	-50.423	-52.2165	-54.0101	-55.8037	-57.5972	-59.3908	-61.1843	-62.9779	-64.7715	-66.938	-69.1045	-71.2711	-73.4376
AUS04 001.txt	72.0193	30.7141	2.45481	0.865	0.602	1922.25	0.787	6843.72	0.503	-304.36	0.256	-66465.8	0.432	0.273338	922.878	0.757	243164	0.433	-18.4186	-18.6868	-18.955	-19.2232	-19.4915	-19.7597	-20.0279	-20.2961	-20.5968	-20.8974	-21.198	-21.4987	-21.7993	-22.1	-22.4006	-22.7012	-23.0019	-23.3025	-23.6271	-23.9516	-24.2761	-24.6007	-24.9252	-25.2498	-25.5743	-25.8988	-26.2234	-26.5479	-26.9518	-27.3557	-27.7596
AUS04 002.txt	71.9977	34.418	2.59862	0.831	0.582	1939.74	0.762	11577.9	0.466	-405.028	0.261	-80786.1	0.435	0.30169	1055.25	0.612	267778	0.396	-9.8732	-10.6771	-11.481	-12.2053	-12.9297	-13.654	-14.3784	-15.1027	-15.8271	-16.5514	-17.2758	-18.0001	-18.7245	-19.2668	-19.8091	-20.3515	-20.8938	-21.4361	-21.9785	-22.5208	-23.0631	-23.6055	-24.1478	-24.1511	-24.1543	-24.1576	-24.1609	-24.1641	-24.1674	-24.1707	-24.1739
AUS04 003.txt	71.393	36.9655	2.69307	0.772	0.516	2079.43	0.697	10689.2	0.39	-466.272	0.246	-85562.3	0.375	0.30806	1047.52	0.557	277745	0.397	-27.2282	-27.4629	-27.6976	-27.9323	-28.167	-28.4016	-28.6363	-28.871	-29.3198	-29.7687	-30.2175	-30.6663	-31.1151	-31.564	-32.0128	-32.4616	-32.9104	-33.3593	-33.8877	-34.4162	-34.9447	-35.4731	-36.0016	-36.5301	-37.0585	-37.587	-38.1155	-38.6439	-39.1491	-39.6542	-40.1593
AUS05 001.txt	84.3561	35.3603	2.63395	0.972	0.651	2385.02	0.889	5631.94	0.781	-211.332	0.168	-57554.4	0.436	0.205809	1041.9	0.859	279650	0.536	-46.879	-47.5447	-48.2104	-48.8762	-49.5419	-50.2076	-50.8734	-51.5391	-52.2048	-52.8705	-53.4883	-54.1061	-54.7239	-55.3416	-55.9594	-56.5772	-57.1949	-57.8127	-58.4305	-59.0482	-59.4993	-59.9503	-60.4014	-60.8524	-61.3035	-61.7545	-62.2056	-62.6566	-63.1077	-63.5587	-63.8589
AUS05 002.txt	83.9655	29.2356	2.395	1.259	0.953	1960.89	1.177	5454.21	0.977	-144.233	0.286	-45050.1	0.567	0.183106	937.702	1.147	246032	0.692	-20.4237	-21.2793	-22.135	-22.9906	-23.8462	-24.7018	-25.5574	-26.4131	-27.1019	-27.7907	-28.4796	-29.1684	-29.8573	-30.5461	-31.2349	-31.9238	-32.6126	-33.3015	-33.8472	-34.393	-34.9388	-35.4846	-36.0303	-36.5761	-37.1219	-37.6677	-38.2134	-38.7592	-39.1301	-39.5011	-39.872
AUS05 003.txt	84.8324	29.12	2.39026	1.15	0.829	2076.58	1.052	6051.18	0.867	-158.391	0.281	-51996.9	0.564	0.204189	996.665	1.032	254651	0.586	-19.4554	-19.7793	-20.1031	-20.4426	-20.7821	-21.1216	-21.4611	-21.8006	-22.1401	-22.4796	-22.8192	-23.1587	-23.4982	-23.8532	-24.2082	-24.5632	-24.9182	-25.2732	-25.6283	-25.9833	-26.3383	-26.6933	-27.0483	-27.2053	-27.3623	-27.5192	-27.6762	-27.8332	-27.9902	-28.1472	-28.3041
AUS06 001.txt	81.1526	25.6097	2.24157	1.234	0.883	1680.97	1.146	4393.37	0.888	-56.1427	0.635	-17910.3	0.752	0.0896998	857.88	1.116	199669	0.482	26.9306	26.8014	26.6723	26.5432	26.4141	26.285	26.1559	25.7738	25.3918	25.0098	24.6277	24.2457	23.8637	23.4816	23.0996	22.7176	22.3355	21.914	21.4926	21.0711	20.6496	20.2281	19.8066	19.3852	18.9637	18.5422	18.1207	17.4221	16.7235	16.0249	15.3263
AUS06 002.txt	80.2765	30.552	2.44833	1.224	0.935	2070.05	1.144	5857.67	0.911	-66.362	0.403	-35868.7	0.788	0.154412	981.23	1.124	232292	0.436	-10.9152	-10.7271	-10.539	-10.3509	-10.1629	-10.1798	-10.1968	-10.2137	-10.2307	-10.2477	-10.2646	-10.2816	-10.2986	-10.3155	-10.3325	-10.4599	-10.5873	-10.7147	-10.8421	-10.9695	-11.0969	-11.2243	-11.3517	-11.4791	-11.6065	-11.7574	-11.9083	-12.0592	-12.2101	-12.361	-12.5119
AUS06 003.txt	80.0161	36.9647	2.69304	0.614	0.248	2150.58	0.539	7980.85	0.292	-41.1298	0.038	-5314.09	0.184	0.0240807	889.822	0.519	220678	0.43	-3.3252	-4.91955	-6.5139	-8.10825	-9.7026	-11.2969	-12.8913	-14.4856	-16.08	-17.6743	-18.9748	-20.2752	-21.5757	-22.8761	-24.1766	-25.477	-26.7775	-28.0779	-29.3784	-30.6788	-31.4396	-32.2003	-32.961	-33.7218	-34.4825	-35.2432	-36.0039	-36.7647	-37.5254	-38.2861	-38.5705
AUS10 001.txt	74.368	12.6584	1.57594	0.768	0.571	1211.03	0.678	11864.8	0.567	-110.76	0.171	-31786.9	0.416	0.213512	1057.91	0.632	148876	0.352	-9.0884	-10.2848	-11.4812	-12.9471	-14.4129	-15.8787	-17.3446	-18.8104	-20.2762	-21.7421	-23.2079	-24.6738	-26.1396	-27.5265	-28.9134	-30.3003	-31.6873	-33.0742	-34.4611	-35.848	-37.2349	-38.6218	-40.0088	-41.602	-43.1953	-44.7886	-46.3819	-47.9752	-49.5685	-51.1617	-52.755
AUS10 002.txt	74.0651	15.1305	1.72296	0.703	0.517	1465.9	0.612	16647.1	0.523	-163.639	0.191	-33153.3	0.332	0.20634	1254.43	0.562	160674	0.371	-32.0538	-32.984	-33.9142	-34.3521	-34.7901	-35.228	-35.666	-36.1039	-36.5418	-36.9798	-37.4177	-37.8557	-38.2936	-38.5966	-38.8996	-39.2027	-39.5057	-39.8087	-40.1117	-40.4148	-40.7178	-41.0208	-41.3238	-41.7532	-42.1827	-42.6121	-43.0415	-43.4709	-43.9004	-44.3298	-44.7592
AUS10 003.txt	74.2399	16.1478	1.77994	0.895	0.655	1212.76	0.8	9300.71	0.669	-200.062	0.233	-39471.1	0.397	0.230137	905.179	0.724	171511	0.498	-17.8538	-18.465	-19.0763	-19.6875	-20.2987	-21.4412	-22.5837	-23.7261	-24.8686	-26.0111	-27.1535	-28.296	-29.4385	-30.581	-31.7234	-33.064	-34.4045	-35.745	-37.0856	-38.4261	-39.7667	-41.1072	-42.4477	-43.7883	-45.1288	-46.6039	-48.0789	-49.5539	-51.029	-52.504	-53.9791
AUS12 001.txt	73.384	19.2287	1.94234	1.007	0.703	1143.62	0.924	6418.54	0.521	-247.987	0.397	-74420	0.504	0.34318	683.851	0.768	216854	0.503	-10.9258	-11.3147	-11.7036	-12.0925	-12.4813	-12.8702	-13.2591	-13.6479	-14.0368	-14.3784	-14.72	-15.0616	-15.4031	-15.7447	-16.0863	-16.4279	-16.7695	-17.1111	-17.4526	-17.7546	-18.0565	-18.3584	-18.6603	-18.9623	-19.2642	-19.5661	-19.868	-20.17	-20.4719	-20.9562	-21.4405
AUS12 002.txt	72.999	25.9698	2.25727	0.87	0.576	1509.85	0.782	9717.38	0.525	-305.58	0.301	-73973.5	0.42	0.309966	911.704	0.582	238650	0.45	-13.2953	-13.4851	-13.6749	-14.0707	-14.4665	-14.8624	-15.2582	-15.654	-16.0498	-16.4456	-16.8415	-17.2373	-17.6331	-18.1402	-18.6474	-19.1545	-19.6616	-20.1688	-20.6759	-21.183	-21.6901	-22.1973	-22.7044	-23.3465	-23.9885	-24.6306	-25.2727	-25.9147	-26.5568	-27.1988	-27.8409
AUS12 003.txt	130.183	0.687297	-0.367216	0.07	0	461.208	0.069	-315.333	0	0	-0.001	0	0	0	-43.963	0	-48021.9	0.07	-43.963	-54.8619	-65.7609	-76.6598	-94.695	-112.73	-130.765	-148.8	-166.836	-184.871	-202.906	-220.941	-238.976	-257.011	-275.048	-293.084	-311.12	-329.156	-347.192	-365.228	-383.264	-401.301	-419.337	-437.373	-458.788	-480.203	-501.618	-523.033	-544.448	-565.863	-587.279
AUS13 001.txt	62.6291	33.7482	2.57321	0.757	0.522	1840.15	0.678	5949.86	0.553	-256.928	0.257	-54386.8	0.34	0.252422	1003.8	0.618	215459	0.417	-15.5563	-16.8877	-18.2191	-19.5506	-20.882	-22.2134	-23.5448	-24.8762	-26.2077	-27.9276	-29.6476	-31.3675	-33.0875	-34.8075	-36.5274	-38.2474	-39.9674	-41.6873	-43.4073	-45.12	-46.8327	-48.5454	-50.2581	-51.9708	-53.6835	-55.3962	-57.1089	-58.8216	-60.5343	-62.636	-64.7378
AUS13 002.txt	62.8532	32.8206	2.5376	0.748	0.497	1618.2	0.67	7871.87	0.361	-345.997	0.239	-73208.5	0.347	0.314715	863.435	0.59	232619	0.401	-10.3719	-11.1083	-11.8446	-12.581	-13.3174	-14.0538	-14.7901	-15.5265	-16.2629	-16.9993	-17.7356	-18.6067	-19.4778	-20.3489	-21.22	-22.091	-22.9621	-23.8332	-24.7043	-25.5754	-26.4465	-27.4365	-28.4266	-29.4167	-30.4067	-31.3968	-32.3869	-33.377	-34.367	-35.3571	-36.3472
AUS13 003.txt	62.7241	34.3785	2.59712	0.756	0.522	1793.14	0.679	7048.08	0.48	-337.152	0.212	-63309.6	0.355	0.279973	977.976	0.593	226127	0.401	-11.5923	-12.3119	-13.0316	-13.7512	-14.3048	-14.8583	-15.4119	-15.9655	-16.5191	-17.0727	-17.6262	-18.1798	-18.7334	-19.287	-19.4199	-19.5529	-19.6859	-19.8189	-19.9518	-20.0848	-20.2178	-20.3508	-20.4837	-20.6167	-20.5351	-20.4535	-20.372	-20.2904	-20.2088	-20.1272	-20.0457
Archivo_Columna	0. Mass (kg)	1. h (cm)	2. Vd (m/s)	3. Jump duratio	4. Braking dura	5. Pmax (W)	6. I_Pmax (s)	7. RFDmax (N/s)	8. I_RFDmax (s)	9. FmaxN (N)	10. I_FmaxN (s)	11. IN (N)	12. FN duration	13. Ratio IN/IP	14. FmaxP (N)	15. I_FmaxP (s)	16. IP (N)	17. FP duration	Curva
BRA02 001.txt	76.402	21.1027	2.03478	0.743	0.433	1331.1	0.646	7840.48	0.514	-66.5865	0.195	-10216.7	0.288	0.0617088	875.003	0.586	165563	0.455	-8.25708	-9.84256	-11.428	-13.0135	-14.599	-16.1845	-17.7699	-18.8323	-19.8946	-20.9569	-22.0193	-23.0816	-24.1439	-25.2063	-26.2686	-27.3309	-28.3933	-28.2425	-28.0918	-27.941	-27.7903	-27.6396	-27.4888	-27.3381	-27.1873	-27.0366	-26.8858	-26.6791	-26.4723	-26.2655	-26.0587
BRA02 002.txt	76.4923	21.7374	2.06516	0.896	0.669	1645.5	0.799	11881.3	0.665	-156.676	0.348	-36740.2	0.411	0.188799	1114.09	0.739	194599	0.485	-11.8267	-11.9517	-12.0766	-12.2015	-12.3264	-12.4514	-12.5763	-12.7012	-12.8261	-12.9511	-13.0762	-13.2014	-13.3265	-13.4517	-13.5768	-13.702	-13.8271	-13.9523	-14.0774	-14.2026	-14.597	-14.9914	-15.3858	-15.7802	-16.1745	-16.5689	-16.9633	-17.3577	-17.7521	-18.1465	-18.6362
BRA02 003.txt	75.7796	26.3529	2.27386	1.029	0.722	1622.43	0.932	10730.9	0.789	-3.82526	0.037	527.782	0.05	0.003075	965.052	0.858	171637	0.979	33.9484	33.0981	32.2478	31.3975	30.5473	29.697	28.8467	27.9965	27.1462	26.0426	24.939	23.8353	22.7317	21.6281	20.5245	19.4208	18.3172	17.2136	16.11	14.9586	13.8072	12.6559	11.5045	10.3531	9.20178	8.05042	6.89905	5.74769	4.59632	3.75416	2.912
BRA07 001.txt	62.191	31.2062	2.4744	0.846	0.65	2549.11	0.779	10693.2	0.726	-222.215	0.438	-45733.4	0.517	0.229209	1330.87	0.759	199527	0.329	-1.30749	-1.47184	-1.63618	-1.80053	-1.96488	-2.12922	-2.29357	-2.45792	-2.62227	-2.78661	-2.76078	-2.73496	-2.70913	-2.6833	-2.65747	-2.63164	-2.60581	-2.57998	-2.55416	-2.52833	-2.55043	-2.57253	-2.59464	-2.61674	-2.63885	-2.66095	-2.68305	-2.70516	-2.72726	-2.74937	-2.8747
BRA07 002.txt	61.948	33.7872	2.57469	0.819	0.58	2143.11	0.744	5052.94	0.587	-212.325	0.253	-46489.7	0.416	0.225796	1019.21	0.724	205892	0.403	-3.67156	-3.7895	-3.90744	-4.02538	-4.14332	-4.44335	-4.74339	-5.04342	-5.34346	-5.64349	-5.94353	-6.24356	-6.5436	-6.84363	-7.14366	-7.3018	-7.45994	-7.61808	-7.77622	-7.93436	-8.09249	-8.25063	-8.40877	-8.56691	-8.72505	-9.24003	-9.75501	-10.27	-10.785	-11.3	-11.815
BRA07 003.txt	62.4039	32.5134	2.52569	0.832	0.563	2170.37	0.758	6816.11	0.675	-96.9719	0.283	-20868.7	0.404	0.116982	1048.08	0.744	178392	0.428	-9.56462	-10.089	-10.6134	-11.1378	-11.6622	-11.9649	-12.2676	-12.5702	-12.8729	-13.1756	-13.4783	-13.7809	-14.0836	-14.3863	-14.689	-14.8013	-14.9135	-15.0258	-15.1381	-15.2504	-15.3627	-15.475	-15.5873	-15.6996	-15.8119	-16.0267	-16.2416	-16.4565	-16.6713	-16.8862	-17.101
BRA08 001.txt	68.7526	40.3635	2.81413	0.982	0.714	2062.3	0.915	8684.38	0.702	-221.9	0.194	-62488.9	0.47	0.24423	926.654	0.755	255861	0.512	-2.82043	-3.54889	-4.27735	-5.00581	-5.73427	-6.46273	-7.41262	-8.3625	-9.31238	-10.2623	-11.2121	-12.162	-13.1119	-14.0618	-15.0117	-15.9616	-17.18	-18.3985	-19.617	-20.8354	-22.0539	-23.2723	-24.4908	-25.7093	-26.9277	-28.1462	-29.3641	-30.5821	-31.8	-33.0179	-34.2358
BRA08 002.txt	68.9379	43.9434	2.93627	0.985	0.719	2099.02	0.914	10398.9	0.696	-244.485	0.373	-70711.5	0.52	0.258993	1071.71	0.734	273025	0.465	-4.0663	-4.25632	-4.44635	-4.63637	-4.8264	-5.18272	-5.53905	-5.89537	-6.2517	-6.60802	-6.96435	-7.32067	-7.677	-8.03332	-8.38965	-8.73772	-9.08579	-9.43387	-9.78194	-10.13	-10.4781	-10.8262	-11.1742	-11.5223	-11.8704	-12.5115	-13.1527	-13.7938	-14.435	-15.0761	-15.7173
BRA08 003.txt	68.8952	43.9424	2.93624	0.959	0.685	1989.46	0.883	8601.76	0.674	-292.165	0.272	-80040	0.512	0.283601	1117.96	0.703	282227	0.447	-5.05674	-5.52489	-5.99304	-6.46119	-6.88999	-7.31879	-7.74759	-8.17639	-8.60519	-9.03398	-9.46278	-9.89158	-10.3204	-10.7492	-11.2257	-11.7022	-12.1787	-12.6552	-13.1317	-13.6082	-14.0847	-14.5612	-15.0377	-15.5142	-16.0779	-16.6417	-17.2054	-17.7691	-18.3328	-18.8966	-19.4603
BRA11 001.txt	80.8119	28.5442	2.36651	0.745	0.513	2005.16	0.666	7968.68	0.491	-377.899	0.195	-76903	0.343	0.286915	1136.27	0.566	268034	0.402	-16.3213	-17.2955	-18.2698	-19.244	-20.2183	-21.1925	-22.1667	-23.4901	-24.8134	-26.1367	-27.46	-28.7833	-30.1066	-31.43	-32.7533	-34.0766	-35.3999	-37.0802	-38.7606	-40.4409	-42.1213	-43.8016	-45.482	-47.1623	-48.8426	-50.523	-52.2033	-54.1768	-56.1504	-58.1239	-60.0974
BRA11 002.txt	80.7569	30.0615	2.42859	0.756	0.516	2019.8	0.682	7533.06	0.501	-429.458	0.211	-79149.4	0.352	0.287656	1147.67	0.562	275153	0.404	-1.81194	-1.95358	-2.09523	-2.12596	-2.15668	-2.18741	-2.21814	-2.24887	-2.2796	-2.31033	-2.34106	-2.37179	-2.40252	-2.75769	-3.11286	-3.46804	-3.82321	-4.17838	-4.53356	-4.88873	-5.2439	-5.59908	-5.95425	-6.75276	-7.55127	-8.34978	-9.14829	-9.9468	-10.7453	-11.5438	-12.3423
BRA11 003.txt	80.9856	31.6481	2.49186	1.091	0.798	1943.44	1.024	7647.18	0.779	-231.331	0.343	-61309.7	0.594	0.233122	922.939	0.824	262994	0.497	-10.6655	-10.8705	-11.0756	-11.2806	-11.4857	-11.5398	-11.5939	-11.648	-11.7021	-11.7562	-11.8103	-11.8644	-11.9185	-11.9726	-12.0267	-12.0807	-12.1348	-12.1888	-12.2429	-12.297	-12.351	-12.4051	-12.4591	-12.5132	-12.5673	-12.6375	-12.7078	-12.7781	-12.8483	-12.9186	-12.9889
BRA12 001.txt	58.2507	25.9194	2.25508	1.336	1.056	1438.09	1.268	5208.12	1.18	-33.355	0.127	-3830.27	0.182	0.0283512	776.635	1.238	135101	1.154	-1.83246	-2.07029	-2.30811	-2.54594	-2.78376	-3.02159	-3.25941	-3.49724	-3.73507	-3.98088	-4.2267	-4.47251	-4.71833	-4.96415	-5.20996	-5.45578	-5.70159	-5.94741	-6.19323	-6.55813	-6.92303	-7.28793	-7.65283	-8.01774	-8.38264	-8.74754	-9.11244	-9.47734	-9.84224	-10.3419	-10.8416
BRA12 002.txt	58.1446	23.6787	2.1554	1.433	0.6	1468.79	1.358	9950.63	1.265	-382.08	0.117	-41761	0.222	0.250067	904.189	1.318	166999	1.211	-3.36005	-4.41313	-5.46622	-6.5193	-7.57238	-8.62546	-9.67854	-10.7316	-11.7847	-13.2883	-14.7919	-16.2955	-17.7991	-19.3027	-20.8063	-22.3099	-23.8135	-25.3171	-26.8207	-28.9179	-31.0152	-33.1124	-35.2096	-37.3069	-39.4041	-41.5013	-43.5986	-45.6958	-47.793	-50.7697	-53.7463
BRA12 003.txt	58.0936	25.094	2.21888	0.427	0.283	2082.29	0.356	16032.5	0.247	-424.493	0.115	-48930.3	0.202	0.275281	1495.78	0.316	177747	0.225	-3.43305	-4.88808	-6.34312	-7.79816	-9.2532	-10.7082	-12.1633	-14.5861	-17.0089	-19.4317	-21.8546	-24.2774	-26.7002	-29.1231	-31.5459	-33.9687	-36.3915	-39.4657	-42.5399	-45.6141	-48.6883	-51.7625	-54.8367	-57.9109	-60.9851	-64.0593	-67.1335	-70.5983	-74.063	-77.5277	-80.9925
BRA13 001.txt	72.6925	21.619	2.05953	0.701	0.495	1831.39	0.605	13469.3	0.463	-358.725	0.267	-63727.2	0.382	0.298725	1251.09	0.538	213331	0.319	-4.12823	-4.86422	-5.6002	-6.33619	-7.07217	-7.80816	-8.54414	-9.28013	-10.0161	-11.0049	-11.9937	-12.9825	-13.9714	-14.9602	-15.949	-16.9378	-17.9266	-18.9154	-19.9042	-20.7337	-21.5631	-22.3925	-23.2219	-24.0513	-24.8807	-25.7101	-26.5396	-27.369	-28.1984	-28.8529	-29.5073
BRA13 002.txt	72.6413	23.6762	2.15529	0.699	0.498	1920.65	0.607	15417.8	0.479	-439.002	0.266	-64254.2	0.37	0.291125	1298.61	0.537	220711	0.329	-4.16656	-4.58514	-5.00372	-5.4223	-5.84088	-6.25945	-6.67803	-7.09661	-7.39595	-7.69529	-7.99464	-8.29398	-8.59332	-8.89266	-9.192	-9.49134	-9.79068	-10.09	-10.2148	-10.3396	-10.4644	-10.5892	-10.7139	-10.8387	-10.9635	-11.0883	-11.2131	-11.3379	-11.4633	-11.5888	-11.7143
BRA13 003.txt	73.1291	23.1696	2.1321	0.597	0.401	1909.14	0.507	15891.3	0.3	-464.809	0.226	-74066.5	0.289	0.322175	1325.77	0.437	229895	0.308	-27.9646	-29.5649	-31.1653	-32.7656	-34.366	-35.9663	-37.5667	-39.167	-40.8071	-42.4472	-44.0874	-45.7275	-47.3676	-49.0077	-50.6478	-52.2879	-53.928	-55.5682	-57.3739	-59.1797	-60.9855	-62.7913	-64.597	-66.4028	-68.2086	-70.0144	-71.8201	-73.6259	-75.463	-77.3002	-79.1373
ESP02 001.txt	65.9364	26.3892	2.27543	0.895	0.614	1432.51	0.817	5102.53	0.527	-323.998	0.246	-66945.1	0.409	0.308676	717.381	0.787	216878	0.486	-4.86539	-5.67326	-6.48113	-7.289	-8.09688	-8.90475	-9.71262	-10.5205	-11.3049	-12.0893	-12.8737	-13.6582	-14.4426	-15.227	-16.0114	-16.7958	-17.5803	-18.3647	-19.062	-19.7593	-20.4566	-21.154	-21.8513	-22.5486	-23.2459	-23.9432	-24.6406	-25.3379	-25.8687	-26.3996	-26.9305
ESP02 002.txt	65.9181	27.4099	2.31901	0.983	0.661	1330.67	0.904	5024.78	0.417	-373.361	0.283	-73409.6	0.433	0.324564	709.882	0.664	226180	0.55	-8.92827	-9.58612	-10.244	-10.9018	-11.5597	-12.0196	-12.4795	-12.9394	-13.3993	-13.8592	-14.3191	-14.779	-15.2389	-15.6988	-16.1587	-16.3175	-16.4763	-16.635	-16.7938	-16.9525	-17.1113	-17.2701	-17.4288	-17.5876	-17.7464	-17.9764	-18.2064	-18.4364	-18.6664	-18.8964	-19.1264
ESP02 003.txt	65.8806	27.2082	2.31046	1.355	0.992	1179.44	1.28	4147.11	1.003	-242.634	0.439	-55996.4	0.578	0.269068	562.764	1.09	208112	0.777	-3.78431	-4.34048	-4.89666	-5.45284	-6.00901	-6.56519	-7.12137	-7.67755	-8.23372	-8.7899	-9.34608	-9.83859	-10.3311	-10.8236	-11.3162	-11.8087	-12.3012	-12.7937	-13.2862	-13.7787	-14.2713	-14.7635	-15.2558	-15.748	-16.2402	-16.7325	-17.2247	-17.717	-18.2092	-18.7015	-19.1937
ESP03 001.txt	63.4567	13.7371	1.64171	1.066	0.769	797.755	0.95	3407.09	0.693	-185.849	0.309	-48946.2	0.565	0.319857	600.409	0.86	153025	0.501	-1.10211	-1.25221	-1.40232	-1.55242	-1.70252	-1.85262	-2.00272	-2.15282	-2.30292	-2.45303	-2.60313	-2.73747	-2.87182	-3.00616	-3.14051	-3.27485	-3.4092	-3.54354	-3.67789	-3.81223	-3.94658	-4.07283	-4.19909	-4.32534	-4.4516	-4.57785	-4.70411	-4.83036	-4.95661	-5.08287	-5.20912
ESP03 002.txt	63.3857	15.8749	1.76484	1.086	0.775	772.381	0.975	2732.25	0.749	-186.132	0.294	-49579.3	0.551	0.307286	580.541	0.885	161346	0.535	-0.661758	-0.787998	-0.914238	-1.04048	-1.16672	-1.29296	-1.29238	-1.29181	-1.29123	-1.29065	-1.29008	-1.2895	-1.28892	-1.28835	-1.28777	-1.28719	-1.49275	-1.6983	-1.90385	-2.10941	-2.31496	-2.52051	-2.72607	-2.93162	-3.13717	-3.34273	-3.55616	-3.76959	-3.98302	-4.19645	-4.40988
ESP03 003.txt	63.5132	13.487	1.6267	1.05	0.723	851.534	0.926	3014.63	0.822	-171.182	0.195	-42168.8	0.434	0.290016	624.92	0.876	145402	0.616	-18.3427	-18.7855	-19.2284	-19.6712	-20.1141	-20.5569	-20.9998	-21.5219	-22.0441	-22.5663	-23.0885	-23.6107	-24.1329	-24.6551	-25.1773	-25.6995	-26.2216	-26.6169	-27.0121	-27.4073	-27.8025	-28.1978	-28.593	-28.9882	-29.3834	-29.7787	-30.1739	-30.775	-31.376	-31.9771	-32.5782
ESP04 001.txt	71.9015	15.8551	1.76374	0.686	0.469	1359.03	0.577	16036.6	0.297	-421.335	0.227	-59434.9	0.284	0.31928	1098.2	0.538	186153	0.402	-16.2083	-17.2448	-18.2814	-19.3179	-20.3545	-21.391	-22.4276	-23.4641	-24.5007	-25.8066	-27.1126	-28.4185	-29.7245	-31.0304	-32.3364	-33.6423	-34.9483	-36.2542	-37.5602	-39.6111	-41.6621	-43.7131	-45.764	-47.815	-49.8659	-51.9169	-53.9679	-56.0188	-58.0698	-60.9215	-63.7732
ESP04 002.txt	71.8251	15.4385	1.74041	0.735	0.509	1369.06	0.631	10505.2	0.293	-410.463	0.22	-52085.1	0.287	0.294293	1071.91	0.601	176984	0.448	-6.65271	-7.032	-7.7123	-8.39261	-9.07292	-9.75323	-10.4335	-11.1139	-11.7942	-12.4745	-13.1548	-13.8351	-14.4915	-15.1479	-15.8043	-16.4607	-17.1171	-17.7735	-18.4299	-19.0863	-19.7427	-20.3991	-21.206	-22.0128	-22.8197	-23.6265	-24.4333	-25.2402	-26.047	-26.8539	-27.6607
ESP04 003.txt	70.5635	17.9055	1.87432	0.491	0.298	1693.96	0.4	10714.2	0.302	-253.667	0.119	-32411.7	0.203	0.196938	1237.84	0.37	164578	0.288	-16.7081	-18.933	-21.1578	-23.3827	-25.6076	-27.8324	-30.0573	-32.2822	-34.507	-36.7319	-38.9568	-41.3008	-43.6448	-45.9889	-48.3329	-50.6769	-53.021	-55.365	-57.709	-60.0531	-62.3971	-65.1127	-67.8284	-70.544	-73.2597	-75.9753	-78.6909	-81.4066	-84.1222	-86.8379	-89.5535
ESP05 001.txt	74.2585	14.0202	1.65854	0.55	0.338	1385.16	0.455	7879.01	0.244	-394.416	0.104	-53034.3	0.211	0.301094	1040.81	0.385	176139	0.339	-71.2734	-72.9501	-74.6268	-76.3035	-77.9802	-79.6569	-82.1343	-84.6117	-87.0891	-89.5665	-92.0439	-94.5212	-96.9986	-99.476	-101.953	-104.431	-107.622	-110.814	-114.006	-117.197	-120.389	-123.581	-126.772	-129.964	-133.156	-136.347	-140.57	-144.794	-149.017	-153.24	-157.463
ESP05 002.txt	74.5517	16.6998	1.81011	0.728	0.512	1407.99	0.638	9824.13	0.482	-245.929	0.317	-55524	0.395	0.291653	1049.29	0.548	190377	0.333	-24.563	-25.0754	-25.5879	-26.1003	-26.6128	-27.1252	-27.6377	-28.1501	-28.6626	-29.0411	-29.4196	-29.7981	-30.1766	-30.5551	-30.9336	-31.3121	-31.6906	-32.0691	-32.4476	-32.8509	-33.2543	-33.6577	-34.0611	-34.4645	-34.8679	-35.2712	-35.6746	-36.078	-36.4814	-36.9088	-37.3363
ESP05 003.txt	73.9926	20.2883	1.99514	0.644	0.409	1433.1	0.553	7994.66	0.394	-321.218	0.162	-52244.1	0.272	0.26152	981.971	0.463	199771	0.372	-21.0245	-22.1034	-23.1824	-24.2613	-25.8642	-27.4671	-29.0699	-30.6728	-32.2757	-33.8785	-35.4814	-37.0843	-38.6871	-40.29	-42.4644	-44.6389	-46.8134	-48.9878	-51.1623	-53.3367	-55.5112	-57.6856	-59.8601	-62.0346	-64.4474	-66.8603	-69.2732	-71.686	-74.0989	-76.5117	-78.9246
ESP06 001.txt	65.5748	24.2836	2.18276	0.768	0.57	1645.48	0.678	12037.2	0.412	-32.8628	0.057	-2058.33	0.095	0.0141861	1168.2	0.618	145094	0.673	-6.03525	-6.66846	-7.30167	-7.93487	-8.56808	-9.20129	-9.8345	-10.4677	-11.1009	-11.8046	-12.5082	-13.2119	-13.9155	-14.6192	-15.3228	-16.0265	-16.7301	-17.4338	-18.1374	-18.9193	-19.7012	-20.4831	-21.265	-22.0469	-22.8288	-23.6107	-24.3926	-25.1745	-25.9564	-26.3802	-26.804
ESP06 002.txt	65.8346	25.0325	2.21616	0.831	0.606	1564.11	0.738	8947.43	0.611	-301.348	0.257	-53654.6	0.472	0.268988	1007.13	0.658	199468	0.359	-15.2801	-15.9993	-16.7185	-17.4376	-18.1568	-18.8759	-19.5951	-20.3143	-21.0334	-21.8549	-22.6765	-23.498	-24.3195	-25.141	-25.9625	-26.784	-27.6055	-28.4271	-29.2486	-30.1954	-31.1423	-32.0892	-33.036	-33.9829	-34.9298	-35.8766	-36.8235	-37.7704	-38.7172	-39.5678	-40.4183
ESP06 003.txt	64.2673	28.2559	2.35453	0.613	0.394	1654.59	0.522	16257.2	0.245	-491.955	0.141	-72153.1	0.234	0.323004	1013.23	0.462	223381	0.379	-9.16284	-11.0871	-13.0114	-16.4058	-19.8002	-23.1947	-26.5891	-29.9835	-33.378	-36.7724	-40.1668	-43.5613	-46.9557	-51.1852	-55.4147	-59.6442	-63.8737	-68.1032	-72.3327	-76.5622	-80.7917	-85.0212	-89.2507	-94.0282	-98.8057	-103.583	-108.361	-113.138	-117.916	-122.693	-127.471
ESP07 001.txt	58.1761	22.4553	2.09898	0.506	0.344	1717.69	0.436	16941.7	0.33	-350.322	0.095	-40500.9	0.247	0.249148	1236.38	0.376	162557	0.259	-37.0313	-38.8462	-40.6612	-42.4762	-44.2912	-46.1062	-47.9212	-50.9488	-53.9764	-57.004	-60.0315	-63.0591	-66.0867	-69.1143	-72.1418	-75.1694	-78.197	-81.6702	-85.1435	-88.6168	-92.09	-95.5633	-99.0365	-102.51	-105.983	-109.456	-112.93	-116.08	-119.231	-122.382	-125.532
ESP07 002.txt	57.7833	23.4673	2.14576	0.603	0.43	1681.33	0.523	13015.9	0.419	-377.358	0.212	-50025.4	0.306	0.287615	1181.84	0.463	173932	0.297	-10.5061	-10.7985	-11.0909	-11.3832	-11.7945	-12.2057	-12.617	-13.0282	-13.4395	-13.8507	-14.262	-14.6732	-15.0845	-15.4957	-15.9786	-16.4615	-16.9444	-17.4273	-17.9102	-18.3931	-18.8759	-19.3588	-19.8417	-20.3246	-20.9977	-21.6707	-22.3438	-23.0168	-23.6899	-24.3629	-25.036
ESP07 003.txt	57.919	26.4843	2.27952	0.681	0.487	1754.89	0.594	9600	0.458	-294.727	0.203	-33815.3	0.263	0.203996	1108.1	0.554	165764	0.418	-13.4294	-13.6979	-13.9665	-14.235	-14.5035	-14.7799	-15.0562	-15.3325	-15.6088	-15.8851	-16.1614	-16.4377	-16.7141	-16.9904	-17.2667	-17.3135	-17.3603	-17.4071	-17.4539	-17.5007	-17.5475	-17.5943	-17.6411	-17.6879	-17.7348	-18.0751	-18.4154	-18.7558	-19.0961	-19.4364	-19.7768
ESP08 001.txt	63.6477	24.5037	2.19263	0.822	0.514	1438.71	0.743	8184.7	0.316	-426.257	0.172	-75955.7	0.317	0.352553	729.026	0.733	215445	0.505	-35.2936	-36.0776	-36.8617	-37.6457	-38.4538	-39.2619	-40.0699	-40.878	-41.686	-42.4941	-43.3021	-44.1102	-44.9182	-45.7263	-46.6294	-47.5326	-48.4357	-49.3388	-50.242	-51.1451	-52.0482	-52.9514	-53.8545	-54.7576	-55.6612	-56.5647	-57.4683	-58.3719	-59.2754	-60.179	-61.0825
ESP08 002.txt	62.5906	27.7235	2.33224	0.912	0.558	1476.89	0.834	5754.54	0.329	-343.614	0.213	-69103.2	0.34	0.321422	685.493	0.824	214993	0.572	-13.5581	-13.8704	-14.1827	-14.495	-14.8074	-15.2471	-15.6868	-16.1265	-16.5663	-17.006	-17.4457	-17.8854	-18.3251	-18.7649	-19.2046	-19.7564	-20.3082	-20.86	-21.4118	-21.9636	-22.5154	-23.0672	-23.619	-24.1708	-24.7226	-25.7431	-26.7635	-27.7839	-28.8043	-29.8247	-30.8452
ESP08 003.txt	63.1509	24.5537	2.19487	1.018	0.673	1290.78	0.93	4267.17	0.383	-309.977	0.268	-65525	0.432	0.32113	634.715	0.929	204045	0.586	-13.6678	-14.0057	-14.3435	-14.6813	-15.0192	-15.357	-15.6949	-16.0327	-16.3705	-16.7084	-17.0381	-17.3678	-17.6976	-18.0273	-18.3571	-18.6868	-19.0165	-19.3463	-19.676	-20.0058	-20.3197	-20.6337	-20.9477	-21.2617	-21.5757	-21.8896	-22.2036	-22.5176	-22.8316	-23.1456	-23.1273
ESP09 001.txt	71.5648	17.8705	1.87248	0.852	0.543	1030.02	0.745	6328.86	0.487	-329.774	0.214	-67915.8	0.368	0.33648	734.609	0.535	201842	0.484	-42.3173	-42.8013	-43.2853	-43.7692	-44.2532	-44.7372	-45.1583	-45.5795	-46.0007	-46.4218	-46.843	-47.2641	-47.6853	-48.1064	-48.5276	-48.9487	-49.4969	-50.0452	-50.5934	-51.1416	-51.6898	-52.238	-52.7863	-53.3345	-53.8827	-54.4309	-55.1536	-55.8764	-56.5991	-57.3218	-58.0445
ESP09 002.txt	71.1892	19.8542	1.97367	0.889	0.588	1136.8	0.789	6967.11	0.531	-315.561	0.278	-70844.3	0.423	0.335357	766.75	0.579	211250	0.466	-15.3853	-15.9573	-16.5293	-17.1012	-17.6732	-18.2452	-18.8172	-19.3891	-19.9611	-20.5331	-20.9626	-21.3921	-21.8215	-22.251	-22.6805	-23.11	-23.5395	-23.969	-24.3984	-24.8279	-25.2971	-25.7662	-26.2353	-26.7044	-27.1736	-27.6427	-28.1118	-28.5809	-29.0501	-29.5192	-30.0837
ESP09 003.txt	70.8997	22.3668	2.09484	0.816	0.531	1242.31	0.715	7117.88	0.392	-319.103	0.204	-72634.4	0.373	0.328557	860.13	0.535	221071	0.443	-27.5488	-27.8345	-28.1203	-28.4061	-28.6919	-28.9776	-29.4458	-29.914	-30.3822	-30.8504	-31.3185	-31.7867	-32.2549	-32.7231	-33.1913	-33.6595	-34.2863	-34.9131	-35.5399	-36.1667	-36.7935	-37.4203	-38.0471	-38.6739	-39.3007	-39.9276	-40.7524	-41.5773	-42.4021	-43.227	-44.0518
ESP10 001.txt	60.4827	11.1399	1.47839	1.111	0.849	844.66	1.012	5125.71	0.944	-87.1449	0.381	-26816	0.606	0.230887	689.367	0.982	116143	0.505	-6.08691	-6.37192	-6.65692	-7.17961	-7.7023	-8.22499	-8.74768	-9.27037	-9.79306	-10.3157	-10.8384	-11.3611	-11.8838	-12.169	-12.4541	-12.7393	-13.0245	-13.3096	-13.5948	-13.88	-14.1651	-14.4503	-14.7355	-15.171	-15.6066	-16.0421	-16.4777	-16.9132	-17.3488	-17.7843	-18.2199
ESP10 002 (erro	60.4827	11.1399	1.47839	1.111	0.849	844.66	1.012	5125.71	0.944	-87.1449	0.381	-26816	0.606	0.230887	689.367	0.982	116143	0.505	-6.08691	-6.37192	-6.65692	-7.17961	-7.7023	-8.22499	-8.74768	-9.27037	-9.79306	-10.3157	-10.8384	-11.3611	-11.8838	-12.169	-12.4541	-12.7393	-13.0245	-13.3096	-13.5948	-13.88	-14.1651	-14.4503	-14.7355	-15.171	-15.6066	-16.0421	-16.4777	-16.9132	-17.3488	-17.7843	-18.2199
ESP10 003 (erro	60.4827	11.1399	1.47839	1.111	0.849	844.66	1.012	5125.71	0.944	-87.1449	0.381	-26816	0.606	0.230887	689.367	0.982	116143	0.505	-6.08691	-6.37192	-6.65692	-7.17961	-7.7023	-8.22499	-8.74768	-9.27037	-9.79306	-10.3157	-10.8384	-11.3611	-11.8838	-12.169	-12.4541	-12.7393	-13.0245	-13.3096	-13.5948	-13.88	-14.1651	-14.4503	-14.7355	-15.171	-15.6066	-16.0421	-16.4777	-16.9132	-17.3488	-17.7843	-18.2199
ESP11 001.txt	78.8005	31.1624	2.47266	1.575	1.192	1762.88	1.485	3814.26	1.154	-73.097	0.173	-16123.3	0.387	0.076466	781.165	1.474	210855	1.188	-12.881	-13.3158	-13.7507	-14.1856	-14.6204	-15.1746	-15.7288	-16.283	-16.8371	-17.3913	-17.9455	-18.4997	-19.0538	-19.608	-20.1622	-20.5901	-21.018	-21.4459	-21.8738	-22.3017	-22.7296	-23.1575	-23.5854	-24.0133	-24.4412	-24.6713	-24.9014	-25.1315	-25.3616	-25.5917	-25.8219
ESP11 002.txt	79.3432	25.5627	2.23951	1.94	1.567	1483.79	1.852	4529.23	0.114	-56.7632	0.051	-4199.98	0.104	0.0231053	730.091	1.832	181776	1.836	-10.7179	-11.7401	-12.7622	-13.959	-15.1557	-16.3525	-17.5492	-18.7459	-19.9427	-21.1394	-22.3362	-23.5329	-24.7297	-25.8792	-27.0288	-28.1783	-29.3278	-30.4774	-31.6269	-32.7765	-33.926	-35.0755	-36.2251	-36.8514	-37.4778	-38.1041	-38.7305	-39.3568	-39.9832	-40.6095	-41.2359
ESP11 003.txt	79.552	28.5012	2.36473	1.602	1.228	1686.64	1.519	4532.18	1.295	-45.2996	0.207	-16199.7	0.497	0.0793331	794.538	1.498	204199	1.105	-7.45857	-8.06083	-8.66308	-9.26534	-9.86759	-10.4698	-11.0721	-11.6744	-12.2766	-12.7919	-13.3072	-13.8225	-14.3378	-14.853	-15.3683	-15.8836	-16.3989	-16.9142	-17.4295	-17.8101	-18.1908	-18.5714	-18.9521	-19.3328	-19.7134	-20.0941	-20.4747	-20.8554	-21.2361	-21.5852	-21.9344
ESP12 001.txt	64.815	24.4352	2.18956	0.645	0.389	1342.86	0.544	11040.9	0.309	-576.331	0.137	-81918.8	0.249	0.366128	1001.01	0.408	223743	0.396	-12.466	-14.2056	-15.9451	-17.6847	-19.4243	-21.1638	-22.9034	-24.643	-26.3826	-28.8118	-31.241	-33.6702	-36.0994	-38.5286	-40.9578	-43.387	-45.8162	-48.2454	-50.6746	-53.6909	-56.7073	-59.7236	-62.74	-65.7564	-68.7727	-71.7891	-74.8054	-77.8218	-80.8381	-84.6075	-88.3769
ESP12 002.txt	65.2187	22.151	2.08471	0.677	0.429	1219.38	0.559	13391.4	0.274	-517.498	0.162	-82151	0.281	0.376796	1109.8	0.443	218025	0.396	-16.8317	-17.8679	-18.9042	-19.9404	-21.214	-22.4875	-23.761	-25.0346	-26.3081	-27.5817	-28.8552	-30.1287	-31.4023	-32.6758	-34.2972	-35.9185	-37.5399	-39.1612	-40.7826	-42.4039	-44.0253	-45.6466	-47.268	-48.8893	-50.7005	-52.5117	-54.323	-56.1342	-57.9454	-59.7566	-61.5678
ESP12 003.txt	65.1336	24.6904	2.20097	0.642	0.403	1431.92	0.541	14851.4	0.26	-580.424	0.194	-87883.2	0.273	0.380186	1100.74	0.415	231158	0.369	-19.5062	-19.9635	-20.4209	-20.8782	-21.3356	-21.7929	-22.7587	-23.7245	-24.6903	-25.6561	-26.6219	-27.5878	-28.5536	-29.5194	-30.4852	-31.451	-33.0514	-34.6518	-36.2522	-37.8527	-39.4531	-41.0535	-42.6539	-44.2543	-45.8547	-47.4551	-48.9226	-50.39	-51.8575	-53.3249	-54.7924
ESP13 001.txt	62.4226	30.0482	2.42806	0.78	0.515	1534.58	0.709	5449.35	0.464	-227.721	0.238	-50992.9	0.361	0.251843	731.137	0.549	202479	0.419	-18.0726	-18.7156	-19.3587	-20.0017	-20.6448	-21.2878	-21.9309	-22.5739	-23.217	-23.86	-24.6616	-25.4632	-26.2648	-27.0664	-27.868	-28.6696	-29.4712	-30.2728	-31.0744	-31.876	-32.6461	-33.4162	-34.1862	-34.9563	-35.7264	-36.4965	-37.2665	-38.0366	-38.8067	-39.5768	-40.561
ESP13 002.txt	62.4431	29.8361	2.41947	0.742	0.495	1594.65	0.664	6078.33	0.529	-279.298	0.153	-57399.9	0.301	0.275426	842.136	0.634	208404	0.441	-25.5486	-27.3719	-29.1952	-31.0184	-32.8417	-34.9025	-36.9633	-39.0241	-41.085	-43.1458	-45.2066	-47.2674	-49.3283	-51.3891	-53.4499	-55.7961	-58.1422	-60.4884	-62.8346	-65.1807	-67.5269	-69.873	-72.2192	-74.5654	-76.9115	-79.1307	-81.3498	-83.569	-85.7881	-88.0073	-90.2264
ESP13 003.txt	64.0248	21.9598	2.0757	0.952	0.694	1145.15	0.869	7821.35	0.593	-285.945	0.33	-72846.2	0.486	0.354161	706.214	0.731	205687	0.466	-54.2112	-54.464	-54.6781	-54.8923	-55.1064	-55.3205	-55.5346	-55.7487	-55.9629	-56.177	-56.3911	-56.6052	-57.137	-57.6687	-58.2004	-58.7322	-59.2639	-59.7956	-60.3274	-60.8591	-61.3908	-61.9226	-62.5098	-63.0971	-63.6843	-64.2716	-64.8588	-65.4461	-66.0333	-66.6206	-67.2078
Archivo_Columna	0. Mass (kg)	1. h (cm)	2. Vd (m/s)	3. Jump duratio	4. Braking dura	5. Pmax (W)	6. I_Pmax (s)	7. RFDmax (N/s)	8. I_RFDmax (s)	9. FmaxN (N)	10. I_FmaxN (s)	11. IN (N)	12. FN duration	13. Ratio IN/IP	14. FmaxP (N)	15. I_FmaxP (s)	16. IP (N)	17. FP duration	Curva
CAN01 001.txt	76.0167	24.9787	2.21378	1.006	0.697	1221.03	0.903	7431.41	0.629	-262.568	0.296	-73100.6	0.51	0.302981	873.441	0.719	241271	0.496	-7.50282	-8.60971	-9.24253	-9.31909	-9.63484	-9.87034	-10.8195	-11.6093	-11.8455	-12.9536	-12.8728	-13.5039	-14.1359	-15.0859	-15.6373	-16.7454	-16.9021	-17.0586	-18.0062	-18.0044	-18.9532	-19.7434	-20.6929	-20.9286	-22.0363	-22.9051	-24.3282	-24.8012	-26.1457	-26.777	-27.0919
CAN01 002.txt	76.1125	26.4273	2.27707	0.906	0.606	1219.06	0.792	8569.84	0.54	-310.246	0.166	-81609.7	0.444	0.320266	998.067	0.625	254819	0.462	-17.6986	-19.2013	-19.9918	-22.5252	-24.6615	-25.6896	-27.8261	-29.2496	-31.387	-33.2055	-35.1827	-37.3979	-39.6119	-41.1947	-43.0135	-45.2293	-48.712	-50.53	-51.9529	-53.5331	-54.8766	-55.9808	-58.3535	-59.6966	-60.4833	-61.9843	-62.4558	-63.0062	-63.9534	-65.1372	-64.9753
CAN01 003.txt	76.2789	26.4857	2.27958	0.993	0.667	1260.7	0.897	7824.1	0.598	-321.136	0.319	-84471.5	0.472	0.327103	902.712	0.69	258242	0.521	-8.17876	-8.41762	-9.12994	-9.8434	-10.3185	-11.3492	-12.0618	-12.6968	-13.1719	-13.7263	-14.9144	-15.6273	-16.9746	-17.3707	-18.0836	-18.4009	-20.935	-21.3323	-22.2036	-22.5994	-23.5497	-24.1832	-25.6875	-26.8758	-27.1131	-28.8563	-29.015	-30.0438	-30.8362	-32.499	-33.3693
CAN02 001.txt	57.2459	17.8904	1.87352	1.176	0.795	980.733	1.077	4621.13	1.005	-196.543	0.317	-43619	0.458	0.289277	592.157	1.054	150786	0.718	-6.13901	-5.89888	-6.5317	-6.21367	-6.44959	-6.21158	-6.76512	-7.31829	-7.31752	-7.95111	-8.18742	-8.4246	-8.34477	-8.97843	-9.76914	-10.7193	-10.798	-10.8758	-10.8764	-10.9549	-11.271	-12.4601	-12.6966	-13.1721	-13.8047	-13.4874	-14.3579	-14.8332	-15.1495	-16.0203	-16.1768
CAN02 002.txt	57.1899	18.497	1.90502	1.367	0.845	1012.61	1.28	8957.01	1.23	-239.146	0.296	-52553.4	0.495	0.325578	657.93	1.264	161416	0.872	-5.20837	-5.92266	-6.31908	-6.31971	-7.03325	-6.79646	-7.43187	-7.35425	-7.43398	-7.91006	-8.62376	-9.10062	-9.9725	-10.8454	-11.4001	-11.2428	-12.0366	-12.3543	-12.8298	-13.2276	-13.7037	-13.8634	-14.0229	-14.5788	-15.3724	-15.8485	-16.8785	-17.4338	-17.5143	-18.0702	-18.15
CAN02 003.txt	56.9973	23.3224	2.13912	1.068	0.688	1078.63	0.982	5073.36	0.487	-341.272	0.318	-74063.1	0.465	0.37806	552.064	0.968	195903	0.603	-6.24928	-8.07403	-8.94755	-10.0593	-11.4876	-12.202	-13.7876	-15.1369	-16.1676	-17.1212	-18.2323	-19.264	-19.3445	-20.5345	-21.9623	-22.5181	-23.9467	-24.8206	-25.1386	-26.4877	-27.836	-29.0269	-29.5828	-31.7238	-32.4383	-33.3132	-33.9488	-34.5048	-35.8548	-36.6491	-37.2049
CAN03 001.txt	84.4907	30.525	2.44724	1.146	0.791	2039.86	1.063	4421.03	1.018	-237.87	0.2	-58193.5	0.41	0.219732	935.508	1.052	264839	0.736	-14.7074	-16.5295	-17.401	-19.1447	-20.8868	-21.7583	-22.8676	-24.3724	-26.1956	-27.7794	-28.9681	-30.4738	-32.2172	-33.7229	-34.7537	-36.4968	-38.2414	-40.3018	-41.9668	-43.7902	-45.6141	-46.7258	-48.5495	-50.4526	-51.8807	-53.2312	-55.9277	-57.7531	-59.5003	-61.5628	-62.834
CAN03 002.txt	84.6892	32.8047	2.53698	1.097	0.754	2166.39	1.025	5898.99	0.988	-338.981	0.197	-75873.4	0.445	0.261094	951.841	1.012	290598	0.652	-5.04772	-5.75861	-5.835	-6.46673	-7.57342	-8.12605	-9.62996	-10.4994	-12.0024	-12.7922	-14.2164	-15.1651	-16.4305	-17.458	-18.9611	-20.781	-21.5703	-23.2326	-24.4971	-26.4768	-27.5843	-28.692	-30.2748	-32.0167	-34.154	-35.4197	-37.3195	-39.3789	-40.4876	-42.6259	-44.2102
CAN03 003.txt	84.9351	32.5512	2.52716	1.103	0.763	1996.73	1.03	5158.36	0.967	-328.413	0.197	-87004.1	0.469	0.288545	884.66	1.008	301527	0.634	-15.1187	-15.9112	-15.9116	-17.1791	-18.1311	-18.7654	-19.6373	-20.5087	-21.936	-23.5212	-23.9175	-25.2655	-26.137	-26.6932	-27.6453	-28.439	-28.9939	-29.7874	-30.5026	-31.8508	-32.4852	-32.9628	-33.8354	-34.0747	-35.0281	-35.1087	-36.3773	-36.6953	-37.3313	-38.0453	-38.205
CAN04 001.txt	75.2564	18.2189	1.89065	1.032	0.853	1848.41	0.94	25515.7	0.849	-89.4889	0.306	-18000.9	0.386	0.112382	1476.41	0.89	160176	0.646	-14.5688	-14.6461	-15.2796	-15.2783	-15.6728	-17.1773	-17.7311	-18.3639	-18.3621	-18.3609	-18.5985	-18.7535	-19.226	-18.4315	-18.3503	-18.507	-19.2172	-19.2162	-18.6607	-18.896	-18.9753	-19.2117	-19.0526	-19.2895	-19.0523	-18.6567	-19.7652	-19.7651	-19.5273	-19.845	-19.7658
CAN04 002.txt	75.1733	19.0217	1.93186	0.857	0.666	1768.13	0.766	14208.1	0.676	-231.404	0.408	-51625	0.53	0.262413	1338.36	0.715	196732	0.327	-2.86111	-2.5452	-2.6241	-2.78222	-2.86225	-3.09951	-3.41656	-2.94092	-3.65383	-4.2081	-3.89044	-4.44512	-4.12805	-4.60268	-4.68174	-4.60246	-5.47465	-5.15775	-5.63282	-6.18618	-6.26541	-6.50318	-6.34409	-6.81819	-7.05718	-7.92778	-8.24506	-8.56098	-8.63987	-8.7187	-9.59051
CAN04 003.txt	75.2627	17.9441	1.87634	0.732	0.539	1700.41	0.633	16832.9	0.542	-253.216	0.306	-49340.7	0.391	0.259072	1366.09	0.582	190452	0.341	-13.0166	-13.3345	-13.6525	-13.8907	-14.3665	-16.3484	-16.0313	-16.3492	-16.7471	-17.4606	-18.0163	-18.4921	-18.81	-18.4148	-18.6519	-19.0484	-19.2867	-19.525	-19.4465	-20.0015	-20.2401	-21.033	-21.2708	-21.271	-21.2713	-21.8262	-22.4611	-23.2532	-23.4915	-23.0176	-23.652
CAN05 001.txt	61.0439	26.5661	2.28304	1.016	0.718	1341.98	0.94	4143.08	0.689	-184.199	0.286	-49631.5	0.498	0.262736	681.236	0.912	188903	0.518	-2.6998	-3.01531	-3.09356	-2.77588	-2.69601	-4.27989	-4.27944	-4.59537	-3.96081	-4.11831	-4.59332	-4.43362	-3.95852	-4.51183	-4.66895	-5.85644	-5.69843	-5.69607	-6.48837	-6.17062	-6.64549	-7.04024	-6.88167	-7.1975	-7.90991	-8.14562	-8.06644	-8.38173	-8.93678	-9.25208	-9.25005
CAN05 002.txt	61.0308	25.9547	2.25661	1.005	0.677	1126.9	0.928	5403.59	0.603	-158.728	0.239	-49613.3	0.485	0.264954	545.831	0.907	187252	0.52	-13.7068	-13.7068	-14.6571	-15.0548	-15.4511	-16.1649	-16.6408	-17.2756	-17.7516	-18.0706	-18.863	-19.1822	-20.3705	-21.0059	-21.7991	-21.8798	-23.2278	-23.8635	-24.1814	-24.3428	-25.2149	-25.1381	-25.932	-27.2007	-28.2323	-29.1056	-30.1381	-30.536	-31.9637	-32.6779	-33.6302
CAN05 003.txt	60.9195	28.3497	2.35843	0.905	0.614	1403.06	0.832	5013.5	0.512	-196.499	0.273	-50486.8	0.449	0.260138	669.803	0.828	194077	0.456	-13.6626	-14.8523	-15.8028	-16.9127	-17.2302	-18.1814	-18.4203	-19.5296	-20.56	-20.8768	-21.7492	-22.7794	-23.3349	-24.1267	-24.0469	-25.1572	-25.79	-26.8995	-27.6119	-28.325	-29.7514	-30.3853	-30.1472	-31.0972	-31.6511	-31.9671	-33.3148	-33.7903	-34.4228	-34.8179	-35.5304
CAN06 001.txt	66.4586	31.1731	2.47309	1.113	0.757	1367.09	1.036	4604.17	0.368	-264.984	0.242	-61195.9	0.48	0.27143	614.387	0.807	225457	0.633	-10.7165	-11.1901	-11.5055	-11.1081	-11.7394	-11.5792	-11.4983	-12.1304	-12.7632	-13.1588	-12.9989	-13.4741	-13.6313	-14.0261	-14.5	-15.0541	-15.2127	-15.6081	-15.845	-16.0829	-16.5574	-17.4286	-18.0622	-19.0121	-18.5369	-19.4886	-20.2024	-21.3123	-21.2338	-22.1052	-23.0559
CAN06 002.txt	66.1287	31.0469	2.46808	0.979	0.639	1253.07	0.912	4630.81	0.599	-328.395	0.16	-68222.5	0.392	0.294894	691.589	0.677	231346	0.587	-18.022	-19.6873	-21.5105	-23.1753	-24.6025	-25.9503	-27.6945	-28.8831	-31.2608	-33.0052	-35.1449	-36.8881	-38.7107	-40.0583	-41.8809	-43.387	-45.9217	-47.6652	-49.8827	-51.4675	-53.3688	-55.0321	-56.6961	-58.914	-61.0527	-62.8745	-64.8549	-66.2812	-67.9437	-69.449	-70.7945
CAN06 003.txt	66.2597	27.2216	2.31103	1.001	0.66	1124.66	0.919	7046.47	0.485	-331.54	0.263	-75873.1	0.463	0.331455	737.891	0.647	228909	0.538	-14.2213	-15.1688	-16.5127	-17.1435	-18.4866	-19.2758	-19.7478	-20.1401	-20.2166	-20.6885	-21.3196	-21.4754	-22.1852	-22.1015	-23.0485	-23.2036	-24.3885	-24.622	-24.5393	-24.5348	-24.531	-24.1303	-24.4449	-24.3617	-24.675	-25.3058	-24.9056	-25.3777	-25.7705	-25.6875	-25.5255
CAN07 001.txt	83.1712	11.0936	1.47532	0.556	0.406	1585.37	0.476	21119.2	0.425	-293.268	0.227	-38362.4	0.305	0.238366	1552.77	0.453	160939	0.251	-3.4592	-3.93503	-4.09321	-4.25117	-5.12313	-5.35998	-6.31036	-6.70705	-7.02306	-7.18236	-7.89524	-8.36986	-8.60713	-7.97489	-9.48013	-9.48089	-9.40184	-9.95637	-10.9068	-10.6694	-11.3821	-12.3326	-12.7288	-12.8869	-12.7297	-12.4923	-13.6818	-13.8404	-14.0785	-15.1874	-15.8213
CAN07 002.txt	83.2159	14.5739	1.69098	0.641	0.48	1769.49	0.562	19003.1	0.501	-203.583	0.269	-38886.1	0.377	0.216659	1548.5	0.528	179480	0.264	-11.7561	-12.9446	-13.816	-15.005	-15.6398	-16.827	-18.412	-19.6003	-20.3922	-22.2935	-23.482	-23.8777	-25.5407	-26.7288	-27.442	-29.2634	-30.7678	-31.876	-32.1926	-33.0628	-34.2504	-35.2003	-35.7536	-37.2577	-38.2866	-39.5528	-40.5026	-41.1339	-41.8461	-42.3193	-42.6352
CAN07 003.txt	83.2506	20.5843	2.00964	0.698	0.532	2295.4	0.632	19691.7	0.567	-260.454	0.339	-39990.5	0.42	0.193026	1645.43	0.59	207177	0.278	-21.8531	-22.4874	-23.2781	-23.8323	-24.7824	-25.9701	-26.7617	-27.4742	-28.6615	-29.5332	-30.4029	-31.2743	-32.858	-33.9658	-34.8365	-35.47	-36.6566	-37.6072	-38.1611	-38.9517	-40.3764	-41.2464	-42.3535	-43.0654	-44.3314	-45.0428	-45.8338	-46.3871	-46.86	-48.2845	-49.392
CAN08 001.txt	92.9691	34.2127	2.59085	0.908	0.605	1966.29	0.828	11998.1	0.51	-572.205	0.253	-126387	0.424	0.344267	1348.11	0.6	367119	0.484	-10.39	-10.4703	-10.7089	-10.8674	-11.3432	-12.3734	-12.6911	-13.4036	-13.5621	-14.1158	-13.5611	-14.7504	-14.9093	-14.9889	-15.4643	-15.4649	-16.4936	-17.2058	-17.6006	-17.6799	-17.7592	-17.8379	-17.6004	-18.2335	-18.9463	-19.4208	-19.1028	-19.895	-20.6069	-20.6063	-21.1595
CAN08 002.txt	92.9024	35.3452	2.63339	0.836	0.538	1818.17	0.759	18352.9	0.457	-643.292	0.199	-144789	0.38	0.371917	1567.81	0.52	389305	0.456	-11.4354	-13.3407	-14.7706	-16.4378	-17.2325	-18.8204	-20.4086	-21.9962	-23.5046	-25.2518	-26.206	-27.8732	-29.3032	-30.9689	-32.557	-34.2247	-35.4958	-37.2429	-38.8301	-41.1316	-42.6406	-44.6235	-45.9743	-47.3244	-49.4675	-51.5309	-52.7217	-55.0231	-56.1349	-57.3272	-59.232
CAN08 003.txt	92.7048	34.0839	2.58597	0.844	0.564	2007.66	0.769	33236.3	0.495	-471.279	0.189	-122804	0.415	0.33885	1441.4	0.563	362413	0.429	-25.7317	-28.2723	-29.2268	-31.5292	-33.4349	-35.9739	-37.9588	-40.4183	-41.9277	-44.387	-46.2926	-48.6732	-50.2615	-52.4026	-54.306	-55.8929	-57.242	-59.8567	-62.3147	-64.5344	-65.3282	-67.1534	-68.9764	-71.5144	-73.2593	-75.2411	-77.3817	-79.0463	-81.3455	-84.515	-86.1791
CAN09 001.txt	81.6822	24.6164	2.19767	1.395	1.03	1408.69	1.295	5508.59	1.02	-137.371	0.414	-46190.5	0.575	0.20476	706.021	1.163	225583	0.82	-14.9916	-15.309	-15.9413	-16.1	-16.7338	-17.2075	-18.3157	-18.2354	-19.1857	-19.7393	-19.8177	-20.6889	-21.5581	-21.8752	-22.2702	-23.2993	-23.2989	-22.9811	-23.2975	-24.0884	-24.2471	-24.9583	-25.2746	-25.5114	-26.0647	-26.5387	-26.9326	-27.4072	-27.8807	-27.9601	-27.8789
CAN09 002.txt	81.8662	28.1587	2.35047	1.275	0.908	1561.77	1.18	5743.91	0.918	-194.838	0.268	-59760.7	0.474	0.237078	728.389	0.97	252072	0.801	-20.339	-20.8926	-21.2082	-21.5241	-22.3146	-22.6304	-22.5509	-23.0249	-23.0237	-23.2603	-23.5765	-23.8922	-24.3675	-24.5249	-25.0804	-25.3177	-25.3968	-26.031	-26.2686	-27.4572	-28.0904	-28.2497	-28.7261	-28.6475	-29.5984	-30.7869	-30.9458	-30.947	-31.1856	-31.5031	-32.4542
CAN09 003.txt	81.8413	27.3819	2.31783	1.44	1.033	1427.43	1.345	7678.78	1.04	-133.656	0.237	-43252.8	0.424	0.18574	676.147	1.095	232867	1.016	-59.8219	-60.6951	-62.3602	-63.4719	-64.3454	-65.8523	-66.8851	-67.7593	-68.6341	-70.2999	-72.2041	-73.6316	-75.0609	-76.4098	-78.4725	-80.1375	-82.1215	-83.6296	-85.3756	-87.4366	-89.1025	-90.8473	-92.5917	-95.2089	-96.9529	-99.0947	-100.84	-102.188	-103.616	-105.836	-107.422
CAN10 001.txt	68.8745	22.3509	2.0941	0.634	0.439	1851.94	0.54	16861.5	0.389	-348.508	0.188	-64947.4	0.336	0.310634	1341.36	0.472	209080	0.298	-6.76716	-7.40028	-7.87478	-8.27021	-9.06091	-9.77248	-10.0885	-11.2749	-10.4809	-11.4312	-12.3808	-12.8545	-13.8041	-14.8324	-15.0689	-15.8596	-16.73	-17.5207	-19.025	-19.261	-20.6069	-21.0022	-21.2377	-22.5043	-23.5323	-24.1657	-24.9569	-25.8269	-26.0634	-27.7268	-28.3601
CAN10 002.txt	68.8594	20.0255	1.98217	0.638	0.459	1939.86	0.543	20682.6	0.433	-346.343	0.293	-58459.8	0.371	0.300022	1485.62	0.484	194852	0.267	-9.21382	-10.5602	-10.9554	-11.6674	-13.093	-13.9635	-14.8342	-15.7047	-16.6548	-17.3666	-18.5534	-19.8212	-20.7708	-21.086	-22.4318	-22.8269	-23.776	-24.9634	-25.5954	-26.861	-26.7009	-27.8879	-29.0737	-29.7846	-30.7326	-31.2064	-31.8379	-31.9153	-33.4184	-34.208	-34.7604
CAN10 003.txt	68.8176	18.7904	1.92007	0.536	0.38	2092.26	0.446	32979.9	0.363	-316.165	0.183	-53508.7	0.312	0.288385	1784.11	0.395	185546	0.224	-9.08404	-9.5601	-10.5899	-11.3032	-12.5711	-13.1261	-13.6018	-14.5541	-15.5049	-16.2176	-17.4062	-18.4352	-18.5935	-19.703	-20.0992	-21.6033	-21.8405	-22.3148	-22.5525	-23.582	-24.0561	-25.0054	-26.0351	-26.6663	-27.22	-27.7732	-28.5632	-29.3546	-30.5418	-31.0151	-31.7273
CAN11 001.txt	77.6909	24.3182	2.18432	1.252	0.897	1599.82	1.169	4099.9	1.105	-152.291	0.263	-50779.6	0.588	0.230434	844.735	1.151	220365	0.664	-9.13273	-9.45062	-10.1668	-10.4057	-10.4074	-11.4388	-11.8363	-12.1546	-12.1576	-12.8714	-13.2701	-14.3019	-15.0165	-15.6531	-15.7331	-16.765	-17.4799	-18.9078	-18.7511	-19.9416	-20.419	-20.7373	-21.3729	-22.8804	-23.119	-24.2293	-23.7556	-24.7086	-24.7893	-25.8214	-26.0598
CAN11 002.txt	77.6512	27.6249	2.32809	1.044	0.708	1717.39	0.967	4532.4	0.361	-348.924	0.154	-62779.2	0.376	0.257874	843.977	0.942	243449	0.668	-16.5076	-17.536	-17.8515	-18.8003	-18.7995	-19.7483	-20.9346	-21.8048	-22.2787	-22.5141	-23.3051	-23.5403	-24.3291	-25.4368	-25.9097	-26.3031	-25.0334	-25.5858	-26.5339	-27.0863	-27.1626	-27.4766	-28.265	-28.5002	-29.5258	-29.7605	-30.2326	-30.3082	-30.7004	-31.4898	-32.3577
CAN11 003.txt	77.519	27.5804	2.32622	1.243	0.888	1744.64	1.163	3453.75	1.082	-166.31	0.377	-53557.4	0.575	0.229094	859.257	1.142	233779	0.668	-20.6554	-20.8905	-20.6516	-20.4113	-20.7266	-21.5158	-21.5941	-21.988	-21.035	-21.4297	-21.6651	-21.9804	-21.9786	-21.422	-21.4211	-21.9753	-21.1805	-21.4956	-21.4163	-21.8108	-21.2559	-21.0164	-21.4921	-21.8864	-21.5692	-21.9652	-21.4883	-20.7754	-21.7268	-22.0423	-21.5678
CAN12 001.txt	77.3646	16.7959	1.81531	1.123	0.878	1635.66	1.038	8629.65	0.995	-153.328	0.349	-39232.2	0.646	0.218499	1094.26	1.016	179553	0.477	-2.8907	-2.73275	-2.81204	-2.97135	-3.20898	-3.68459	-3.44699	-3.52642	-3.68574	-3.76502	-3.28956	-3.76618	-3.68711	-3.6869	-3.766	-3.37097	-3.68711	-3.84623	-4.24264	-3.8466	-3.13464	-3.60896	-3.84675	-3.76731	-3.92565	-3.68728	-3.52967	-3.29283	-3.21392	-3.13464	-3.2926
CAN12 002.txt	77.1915	22.8747	2.11849	1.15	0.853	1573.97	1.062	6369.57	0.844	-212.126	0.334	-47567.2	0.542	0.225456	826.613	1.033	210982	0.608	-8.03757	-8.75045	-9.06756	-8.8301	-8.90939	-8.98928	-9.14741	-9.06895	-9.22689	-9.78294	-9.38639	-9.94013	-10.3359	-10.4142	-10.4148	-10.0188	-10.5729	-10.7309	-10.8095	-11.8393	-11.759	-12.3131	-12.1538	-12.7876	-12.9453	-13.5779	-13.9737	-14.2886	-14.8429	-14.6833	-15.2365
CAN12 003.txt	77.1905	24.1883	2.17847	1.203	0.913	1663.71	1.127	5868.83	0.87	-231.939	0.361	-47284.1	0.58	0.219593	854.197	1.095	215326	0.623	-7.52452	-7.60121	-7.7582	-8.07427	-8.54851	-8.62711	-8.62567	-9.41643	-9.57334	-9.65035	-9.96605	-10.3604	-10.2797	-10.1194	-10.2761	-11.3847	-10.9859	-11.8563	-12.3293	-12.0095	-12.007	-12.0849	-11.8447	-11.9219	-11.8406	-11.3632	-11.5986	-11.9129	-12.5435	-12.1449	-12.6181
CAN13 001.txt	75.0515	19.2765	1.94475	0.907	0.632	1267.93	0.799	8029.84	0.57	-237.212	0.269	-67287.6	0.473	0.315705	855.02	0.67	213134	0.434	-9.95297	-9.87193	-9.8701	-10.7406	-10.1834	-10.8951	-11.1319	-11.764	-12.1584	-12.3952	-13.3436	-13.659	-14.1335	-14.9248	-14.6063	-14.6058	-15.397	-16.029	-16.267	-17.6119	-18.1655	-18.7187	-18.7183	-19.8254	-20.3797	-20.6947	-20.8529	-21.5646	-21.7232	-23.306	-23.939
CAN13 002.txt	75.0956	25.2988	2.22792	1.023	0.742	1479.15	0.927	6145.96	0.7	-297.276	0.437	-74559.5	0.545	0.308412	867.127	0.781	241753	0.478	-6.26411	-6.1047	-6.50015	-6.10229	-6.57775	-6.33953	-7.28888	-7.76337	-7.84135	-8.87148	-9.26674	-8.94933	-9.97855	-9.8185	-10.6097	-11.3224	-12.2718	-12.7465	-13.2993	-13.6952	-13.9314	-14.0877	-14.7204	-15.1943	-14.9556	-16.0631	-17.4863	-18.5148	-18.672	-19.6999	-20.7279
CAN13 003.txt	75.0565	25.1563	2.22163	0.885	0.589	1361.61	0.787	8254.14	0.505	-380.609	0.234	-83976	0.407	0.335082	900.994	0.607	250614	0.478	-8.43699	-8.19784	-8.67155	-9.46174	-9.30129	-9.06214	-8.98112	-9.13817	-9.37381	-9.76861	-10.3221	-10.4784	-10.7152	-10.9507	-11.0275	-10.8682	-11.262	-11.4991	-11.7354	-12.0505	-13.4747	-14.0279	-13.9476	-14.5006	-15.1332	-15.3696	-15.6058	-15.9216	-16.0772	-17.1076	-17.3434
CAN14 001.txt	64.5285	34.9561	2.61885	1.087	0.744	1635.21	0.996	4648.93	0.709	-298.862	0.291	-67209.3	0.514	0.284657	694.484	0.982	236107	0.573	-11.9923	-12.5458	-13.8135	-13.4169	-13.4958	-14.2087	-13.8908	-14.0492	-13.4943	-13.4151	-13.732	-14.2065	-13.6522	-14.2854	-14.6029	-14.4426	-13.9681	-13.8094	-14.6802	-14.2845	-14.2843	-14.2052	-14.5223	-14.2845	-14.9183	-14.998	-14.7609	-14.761	-14.6038	-14.6842	-14.7638
CAN14 002.txt	64.6422	40.3746	2.81451	1.035	0.717	2031.43	0.961	4450.84	0.666	-316.834	0.265	-68022.7	0.48	0.272228	798.293	0.942	249874	0.555	-19.9749	-20.3671	-21.3128	-21.9437	-21.7019	-22.0145	-22.0905	-22.7193	-23.0327	-23.6619	-23.7363	-24.2081	-24.995	-25.1494	-25.0642	-25.7734	-25.8475	-26.4766	-27.0264	-27.0225	-27.017	-27.0921	-27.4831	-27.5583	-27.9505	-28.1037	-28.4948	-28.4112	-29.5949	-29.9079	-29.9821
CAN14 003.txt	64.6608	38.2555	2.73966	1.031	0.685	1814.6	0.954	5120.97	0.659	-261.204	0.178	-65848.3	0.416	0.271082	718.281	0.939	242909	0.615	-18.1682	-19.2782	-19.1208	-19.5187	-19.837	-20.7886	-21.5818	-22.1378	-22.8525	-23.6459	-24.1227	-24.9168	-26.0278	-26.9804	-28.0925	-29.2029	-30.4725	-31.1079	-32.6946	-33.1722	-34.6	-35.7121	-36.0315	-38.1725	-39.2049	-40.7121	-42.3776	-43.568	-44.9174	-45.9497	-46.5847
Archivo_Columna	0. Mass (kg)	1. h (cm)	2. Vd (m/s)	3. Jump duratio	4. Braking dura	5. Pmax (W)	6. I_Pmax (s)	7. RFDmax (N/s)	8. I_RFDmax (s)	9. FmaxN (N)	10. I_FmaxN (s)	11. IN (N)	12. FN duration	13. Ratio IN/IP	14. FmaxP (N)	15. I_FmaxP (s)	16. IP (N)	17. FP duration	Curva
NED03 001.txt	73.2442	22.1344	2.08393	1.218	0.945	1646.61	1.135	5702.07	1.054	-127.906	0.34	-32495.1	0.514	0.175631	972.32	1.095	185019	0.704	-4.92951	-4.84998	-5.16652	-5.48395	-4.85074	-5.08777	-5.56285	-4.77108	-5.24648	-5.56316	-5.56316	-4.92981	-6.51464	-5.56285	-5.87954	-6.43422	-6.19698	-6.2755	-6.27626	-6.51328	-5.24709	-5.40503	-6.03864	-6.51525	-6.5943	-6.35669	-7.38607	-6.59453	-7.14899	-6.91219	-6.83252
NED03 002.txt	73.4159	18.7307	1.91702	1.117	0.888	1461.06	1.033	9024.98	0.901	-134.707	0.343	-34275.7	0.614	0.195968	956.006	0.974	174904	0.503	-7.04295	-7.3598	-8.46789	-7.67554	-8.46731	-8.54621	-8.78284	-7.51604	-7.91163	-7.91241	-7.75368	-8.07059	-9.09974	-9.02032	-8.62359	-9.41491	-9.01874	-8.46395	-8.30523	-9.25573	-8.22458	-8.77949	-9.33341	-9.41247	-9.49137	-9.80788	-9.96561	-9.17325	-10.3602	-9.80568	-10.0435
NED03 003.txt	72.9792	20.2301	1.99227	1.199	0.888	1364.24	1.117	5274.49	1.002	-169.729	0.293	-38166.3	0.439	0.20804	791.283	1.098	183457	0.76	-14.3447	-14.8204	-14.1871	-15.4539	-15.0584	-15.0591	-15.7724	-15.5357	-15.6946	-16.1701	-16.4079	-15.6163	-15.8543	-16.2514	-16.4891	-15.8553	-16.6488	-16.2532	-16.5707	-16.9664	-16.8077	-16.253	-16.8077	-16.6493	-16.4916	-16.8079	-17.2039	-16.9661	-16.9661	-16.8077	-16.9664
NED04 001.txt	81.7902	22.6793	2.10943	0.919	0.682	1762.22	0.828	7723.48	0.601	-288.473	0.377	-68916.2	0.536	0.285573	1116.21	0.732	241326	0.383	-4.7901	-4.87105	-6.29663	-5.74232	-6.37552	-6.21696	-6.13714	-6.29602	-5.5842	-6.53525	-6.06	-6.29838	-6.37593	-6.85213	-6.61413	-7.48497	-6.37593	-7.56402	-7.1681	-7.40608	-7.64369	-7.72236	-7.64369	-7.80125	-7.80165	-8.19745	-8.03903	-7.48436	-8.27621	-7.40423	-7.79997
NED04 002.txt	82.4701	21.8235	2.06924	0.986	0.732	1532.65	0.906	6948.85	0.702	-304.702	0.424	-79070.9	0.542	0.316793	969.315	0.767	249598	0.444	-9.28977	-9.21048	-9.92371	-10.638	-10.242	-11.2715	-10.8758	-11.9062	-11.6672	-11.2714	-11.1914	-12.2221	-11.9853	-13.8074	-13.7283	-13.9656	-14.0445	-13.9638	-14.5186	-15.1518	-14.5992	-15.6284	-16.5802	-16.2634	-17.0557	-17.2913	-16.8958	-17.688	-17.3709	-17.3715	-18.6395
NED04 003.txt	81.6868	25.3243	2.22904	1.102	0.821	1641.58	1.018	6130.34	0.76	-239.651	0.459	-66238.4	0.631	0.266874	912.083	0.878	248201	0.471	-8.99218	-9.07231	-9.70648	-9.23223	-8.75668	-9.55012	-8.99674	-8.9179	-9.86947	-9.47389	-11.2954	-10.9794	-10.8995	-11.455	-11.9314	-12.0111	-12.567	-12.8052	-12.6473	-12.9642	-12.2517	-13.202	-13.1234	-13.2035	-13.0451	-13.2046	-12.8085	-14.3144	-14.4738	-13.9983	-14.4741
NED07 001.txt	78.6164	33.9919	2.58248	0.552	0.368	2664.03	0.482	17016.8	0.376	-523.121	0.132	-74231.4	0.244	0.267809	1693	0.406	277181	0.308	-50.7317	-53.3471	-55.9629	-58.4987	-61.2738	-63.8102	-66.0306	-68.3294	-70.2319	-73.3228	-75.6233	-78.3175	-81.6473	-83.7092	-86.0878	-89.0205	-91.0824	-92.5898	-95.602	-98.3777	-100.518	-103.135	-105.514	-107.972	-109.717	-111.701	-114.317	-116.3	-118.521	-120.979	-123.834
NED07 002.txt	80.1179	35.9404	2.65547	0.665	0.442	2459.45	0.595	11365.1	0.437	-422.443	0.138	-74746.4	0.314	0.260092	1343.42	0.489	287384	0.351	-17.5573	-19.7803	-21.2912	-23.4351	-24.7872	-27.1692	-28.6004	-30.5075	-32.4929	-35.1918	-37.4945	-38.4514	-41.15	-42.9781	-45.5985	-46.8717	-49.8891	-52.4298	-54.0995	-56.9577	-59.5791	-62.121	-64.2663	-66.9682	-69.2719	-71.4975	-74.2792	-76.7418	-80.0762	-81.51	-84.2911
NED07 003.txt	81.1634	31.5472	2.48788	0.987	0.762	2318.55	0.92	17416.5	0.786	-128.606	0.24	-25894.3	0.402	0.113733	1299.33	0.83	227677	0.585	17.1813	16.6286	16.8674	16.3941	15.7609	14.8124	14.5759	14.1025	13.6292	12.5218	12.1267	11.5733	10.7033	9.67365	9.51638	7.77527	7.06365	6.11423	4.92638	3.73935	2.55132	2.1554	1.12647	-0.457348	-1.64459	-3.14975	-4.73275	-5.9216	-6.95112	-7.42612	-9.3276
NED08 001.txt	73.6492	28.3671	2.35916	1.019	0.755	1555.01	0.945	7946.21	0.75	-184.186	0.433	-52308.5	0.505	0.231508	891.692	0.8	225947	0.514	-5.31587	-5.15677	-4.9976	-6.02638	-5.86665	-5.54976	-5.78655	-5.46963	-5.78578	-5.6272	-6.18125	-6.73503	-6.41849	-6.33882	-6.97318	-6.81387	-7.13211	-7.21101	-8.00489	-8.55965	-8.87694	-9.51014	-9.74876	-9.67029	-9.67029	-10.621	-10.7005	-11.2553	-12.2069	-12.3645	-13.316
NED08 002.txt	73.6183	28.1763	2.35121	0.991	0.738	1633.91	0.916	6892.06	0.738	-213.93	0.329	-57970	0.553	0.251008	967.031	0.796	230949	0.438	-4.21511	-4.60953	-4.92444	-5.31819	-5.55341	-5.63054	-5.62894	-5.86496	-6.41806	-6.73319	-7.76114	-7.99602	-7.91515	-8.15117	-8.54416	-8.14637	-7.74843	-8.45932	-8.45674	-8.69124	-8.53104	-8.84363	-10.0294	-9.15558	-9.54917	-10.4167	-10.6519	-9.69808	-10.2496	-10.562	-10.8758
NED08 003.txt	73.6235	28.3053	2.35659	1.015	0.737	1647.58	0.939	6419.55	0.761	-218.938	0.201	-52795.4	0.426	0.23342	849.79	0.848	226182	0.589	-5.67971	-5.7577	-6.70645	-6.14994	-6.62336	-7.33438	-7.33204	-8.04307	-8.43585	-9.54267	-8.82797	-9.61712	-9.93199	-9.7707	-10.2433	-10.7947	-11.3462	-11.6602	-12.2915	-13.0807	-13.3142	-12.9951	-12.991	-13.78	-13.7778	-13.456	-14.5619	-14.955	-14.9508	-15.7401	-15.8159
NED09 001.txt	76.3564	20.7432	2.01738	1.089	0.737	1332.81	0.99	6571.66	0.915	-171.064	0.269	-43787.9	0.45	0.221457	816.857	0.958	197727	0.639	-22.2851	-23.3152	-24.1866	-25.2163	-25.454	-26.6415	-27.5146	-28.6238	-29.1778	-29.178	-30.1283	-31.6337	-31.7126	-32.5046	-32.7417	-33.6131	-34.4842	-34.4848	-35.3554	-35.7514	-36.7012	-36.3839	-36.7006	-38.2843	-37.9669	-38.0458	-38.6784	-38.5988	-38.7562	-39.6266	-39.3891
NED09 002.txt	77.007	16.2227	1.78407	1.17	0.805	1336.05	1.065	8061.56	0.98	-83.9788	0.318	-27361.4	0.518	0.166207	907.405	1.039	164622	0.652	3.28654	1.46272	1.30317	-1.07524	-1.0766	-2.34651	-4.24832	-4.56737	-5.36167	-6.70952	-7.74103	-8.77256	-10.0419	-10.8358	-12.3418	-12.8184	-14.4831	-15.1191	-16.0715	-17.4191	-18.7666	-19.3233	-20.2751	-21.6237	-22.8921	-23.844	-24.4001	-26.1439	-26.9384	-28.3656	-29.0801
NED09 003.txt	77.3595	15.0684	1.71942	1.179	0.825	1219.71	1.077	7409.1	1.002	-151.721	0.362	-47727.2	0.537	0.264228	837.02	1.052	180629	0.642	-11.4724	-11.5527	-11.4729	-11.9483	-12.3437	-12.5826	-12.4244	-12.8209	-13.534	-13.2962	-13.9311	-13.5342	-14.2471	-14.8815	-14.407	-14.2489	-14.9613	-14.8829	-15.6758	-15.2801	-15.5181	-16.1514	-16.865	-16.9446	-17.2621	-17.3418	-17.5007	-17.0266	-17.4238	-18.1353	-18.533
NED10 001.txt	67.5539	20.8312	2.02165	0.897	0.675	1476.7	0.804	9800.02	0.698	-201.278	0.378	-42572.6	0.493	0.237769	1015.13	0.742	179050	0.404	-14.6122	-16.1171	-15.4843	-16.198	-15.9599	-16.8333	-16.6754	-18.1012	-18.4189	-18.4198	-18.9745	-18.6579	-19.4507	-19.8479	-20.7203	-21.118	-22.3079	-22.2293	-22.4676	-22.626	-23.7353	-23.4196	-23.8955	-24.2927	-24.2149	-25.0868	-25.8792	-26.5134	-26.3557	-27.1481	-26.6728
NED10 002.txt	67.5252	22.5593	2.10384	0.943	0.721	1570.4	0.85	11741.6	0.683	-142.091	0.205	-22517.9	0.348	0.136886	1017.01	0.797	164502	0.595	-33.6266	-33.943	-34.1019	-34.8153	-35.5286	-36.5578	-36.3999	-36.5573	-37.1123	-37.3494	-37.1123	-38.3794	-38.2209	-38.6959	-38.4573	-38.933	-38.3773	-39.0115	-39.4069	-39.565	-39.8036	-39.564	-39.6433	-39.9599	-40.2756	-39.9592	-40.1962	-40.4341	-38.2143	-38.8481	-38.7678
NED10 003.txt	67.5847	23.0919	2.12853	0.918	0.659	1308.12	0.831	5401.83	0.639	-158.896	0.311	-36860.4	0.512	0.204088	822.218	0.757	180610	0.406	1.52783	0.813977	0.575459	-0.456447	-1.56633	-1.0941	-2.20415	-2.99804	-3.95051	-3.7135	-4.98307	-5.53919	-5.70089	-6.65381	-7.6854	-8.40105	-9.43319	-10.1493	-9.99333	-11.421	-12.3745	-13.0905	-13.7269	-15.0761	-14.3662	-16.1896	-17.3017	-17.7005	-19.4463	-20.5583	-21.0371
NED11 001.txt	78.3339	26.0907	2.26252	0.915	0.703	2032.38	0.821	17848.7	0.705	-254.793	0.089	-33614.6	0.242	0.159497	1381.3	0.758	210754	0.673	-38.7703	-40.5108	-42.1726	-44.0708	-45.4155	-46.9976	-48.263	-49.5273	-51.5057	-53.0087	-54.9069	-56.9643	-58.8619	-60.1272	-62.1047	-64.319	-66.1394	-68.5128	-70.49	-72.7061	-73.813	-76.7416	-78.8778	-81.173	-84.0231	-86.5563	-87.9797	-91.147	-93.9169	-95.817	-98.5086
NED11 002.txt	78.4175	30.3867	2.44169	1.587	0.384	2388	1.496	27998.6	1.367	-80.4833	0.094	-12540.4	0.205	0.0614977	1602.54	1.426	203917	1.382	-36.8705	-38.2945	-39.164	-40.036	-41.3014	-42.2519	-42.5677	-43.5957	-44.7028	-44.9396	-45.7314	-47.2347	-46.7583	-48.5	-49.6074	-51.1894	-51.9814	-52.9302	-53.641	-53.798	-55.7769	-57.0421	-57.8325	-59.9707	-61.0765	-61.6291	-63.2915	-64.2396	-65.9018	-67.0085	-68.1943
NED11 003.txt	78.3994	24.5891	2.19645	1.753	0.454	1877.35	1.648	9753.05	1.537	-72.4309	0.036	-10382.9	0.195	0.0568923	1209.75	1.592	182501	1.558	-50.728	-51.1243	-52.7087	-53.5023	-55.087	-56.1174	-56.5135	-57.3054	-58.0179	-58.3353	-59.3646	-60.0777	-60.078	-61.2672	-61.425	-61.5832	-62.6125	-63.6415	-63.8788	-64.6708	-65.4619	-65.6205	-66.0157	-67.0453	-68.075	-68.3906	-69.5005	-69.9749	-69.8168	-70.7664	-71.3203
NED12 001.txt	65.3793	21.1587	2.03748	0.758	0.517	1584.98	0.664	6014.19	0.55	-259.001	0.251	-45623.7	0.353	0.255245	942.517	0.635	178745	0.405	-14.4153	-14.7327	-14.6532	-15.6051	-15.2099	-15.8443	-15.8439	-16.0822	-16.7169	-17.1125	-17.4296	-18.1433	-17.2723	-18.1439	-18.8566	-18.3028	-18.5415	-18.9373	-19.8099	-19.9687	-20.603	-21.3172	-21.9505	-21.7922	-21.8717	-22.5066	-22.3483	-22.5075	-23.0626	-23.6181	-24.7279
NED12 002.txt	65.5431	18.9008	1.9257	0.773	0.535	1277.91	0.677	4932.68	0.519	-242.248	0.258	-49212	0.38	0.280661	890.004	0.617	175343	0.393	-19.8096	-20.7607	-21.553	-21.6318	-22.5831	-23.0584	-23.8509	-24.0088	-24.2476	-24.6429	-25.9896	-26.5445	-27.4162	-28.1287	-29.0009	-29.4756	-29.9512	-30.5856	-31.1403	-31.8533	-32.805	-33.5966	-34.2292	-35.3397	-35.1812	-36.3692	-37.3992	-37.2413	-37.7162	-38.4293	-39.1425
NED12 003.txt	65.2948	19.9837	1.9801	0.742	0.503	1467.4	0.645	6970.34	0.561	-248.12	0.238	-46693	0.344	0.265446	947.951	0.604	175904	0.398	-23.4613	-23.6202	-23.6214	-24.4927	-24.6512	-24.9685	-25.6823	-26.4739	-26.2363	-27.03	-27.5849	-27.901	-28.2193	-27.9815	-28.2989	-29.0112	-29.0114	-29.8836	-30.5962	-31.3105	-31.3894	-31.7863	-32.4203	-32.6574	-32.5783	-33.9265	-34.2418	-35.5885	-35.7478	-36.6995	-37.333
NED14 001.txt	71.3369	27.6728	2.33011	1.787	0.398	1657.86	1.701	4053.51	1.446	-187.02	0.154	-27321.3	0.259	0.141232	841.867	1.663	193450	1.528	-21.6975	-22.4882	-23.0416	-23.1996	-23.99	-25.4955	-25.6535	-26.1287	-26.1273	-26.9183	-27.3138	-28.3426	-28.7379	-29.5292	-30.4	-31.5862	-31.7435	-33.6442	-33.0882	-34.5927	-35.4629	-36.4128	-36.9657	-38.0749	-38.6279	-40.2112	-40.764	-42.3481	-43.2972	-43.7705	-45.3534
NED14 002.txt	71.5346	26.2199	2.26812	1.481	1.14	1503.7	1.388	3502.85	1.132	-32.2492	0.085	-7283.61	0.308	0.0429895	738.216	1.367	169428	1.173	-10.4917	-10.3341	-10.4933	-10.3353	-11.2868	-11.3669	-11.4467	-11.3684	-12.0823	-12.1623	-12.3213	-12.9555	-12.6396	-13.5126	-13.9884	-13.7516	-14.545	-14.3078	-13.8328	-15.1017	-15.3401	-15.42	-15.8177	-15.739	-15.502	-17.0077	-16.7708	-16.6919	-16.6927	-16.852	-17.4862
NED14 003.txt	71.5667	29.9638	2.42464	0.831	0.566	1689.52	0.74	6842.05	0.476	-435.963	0.257	-78416.4	0.385	0.311387	953.41	0.638	251829	0.446	-0.930443	-0.614132	-1.24779	-1.56466	-2.27735	-2.91229	-2.91251	-3.22905	-3.46653	-4.49561	-5.36748	-4.81281	-5.12948	-5.76209	-5.76213	-6.55309	-6.86885	-6.23488	-6.78865	-7.81745	-7.97602	-9.00515	-8.45049	-8.60844	-9.95393	-9.6366	-10.3485	-10.1906	-10.7444	-11.4564	-11.7727
Archivo_Columna	0. Mass (kg)	1. h (cm)	2. Vd (m/s)	3. Jump duratio	4. Braking dura	5. Pmax (W)	6. I_Pmax (s)	7. RFDmax (N/s)	8. I_RFDmax (s)	9. FmaxN (N)	10. I_FmaxN (s)	11. IN (N)	12. FN duration	13. Ratio IN/IP	14. FmaxP (N)	15. I_FmaxP (s)	16. IP (N)	17. FP duration	Curva
NIR01 001.txt	69.312	32.9984	2.54446	0.869	0.596	1642.18	0.788	7943.78	0.556	-364.153	0.227	-75822	0.393	0.300792	865.02	0.61	252075	0.476	-1.24715	-1.72047	-3.14644	-4.09555	-5.04435	-5.83628	-5.99369	-6.62635	-7.57572	-8.36694	-9.39625	-10.2667	-10.8197	-11.2944	-12.1637	-12.7985	-13.1154	-13.5893	-15.2521	-15.4101	-16.9133	-17.7064	-18.4971	-18.7347	-20.0022	-20.4773	-21.1109	-21.3478	-22.6941	-23.6444	-24.1981
NIR01 002.txt	69.2861	34.9692	2.61934	1.007	0.726	1763.82	0.926	8961.86	0.691	-389.885	0.329	-81892	0.505	0.31106	920.718	0.732	263268	0.502	-0.572867	-0.177283	-1.20722	-0.970022	-1.12815	-1.1281	-1.68186	-1.12635	-1.28589	-0.809424	-1.36593	-0.889334	-1.12658	-1.60181	-1.99808	-1.91842	-1.83912	-1.83837	-1.91817	-2.07699	-1.44221	-1.83837	-1.99616	-1.44097	-2.39167	-2.62868	-2.5494	-2.23229	-2.78606	-2.23092	-2.30982
NIR01 003.txt	69.09	32.0183	2.50639	0.835	0.545	1580.42	0.754	7800.57	0.479	-423.901	0.18	-84128.8	0.358	0.327111	916.957	0.547	257187	0.477	-1.6839	-2.79001	-3.73836	-4.60741	-5.63498	-5.55356	-6.65987	-7.4489	-8.63503	-9.74112	-11.2442	-12.747	-13.5362	-14.9601	-15.6706	-15.9849	-17.4882	-18.6736	-19.6226	-20.9667	-22.3913	-23.498	-24.7638	-25.6334	-26.8202	-27.6899	-29.5101	-30.9343	-32.2801	-33.3079	-34.6539
NIR02 001.txt	64.9284	18.7953	1.92032	0.875	0.633	1396.08	0.785	6620.68	0.694	-253.998	0.235	-44288.9	0.408	0.262259	907.853	0.747	168875	0.467	-4.22346	-5.33221	-5.64857	-6.36208	-6.75767	-7.63045	-7.8687	-9.53326	-9.29647	-10.0889	-11.6736	-12.7833	-13.1	-14.2893	-14.6859	-15.1614	-16.191	-16.5876	-17.3796	-18.4883	-19.279	-18.5649	-19.5129	-19.5906	-20.4591	-20.7746	-20.6928	-21.4035	-21.0054	-21.4779	-21.7927
NIR02 002.txt	64.5638	24.223	2.18003	1.216	0.949	1578.75	1.122	10923.2	1.002	-7.49595	0.098	563.023	0.117	0.0040192	979.042	1.067	140083	1.099	4.51688	4.75529	4.91383	6.02287	6.41861	7.05439	6.89665	7.37311	7.6112	8.24577	9.19624	9.9896	10.2286	10.2288	11.1813	11.1022	12.1336	12.1346	12.2145	12.3736	12.2164	11.9796	12.5356	13.487	13.4084	13.9639	13.0948	13.0155	13.4916	13.2551	13.6523
NIR02 003.txt	64.8626	23.7039	2.15655	1.676	1.378	1195.74	1.583	4977.77	1.354	-153.988	0.198	-18939.5	0.262	0.119315	675.035	1.55	158735	1.414	-21.6004	-21.759	-21.6814	-22.3942	-21.9207	-22.7919	-23.2689	-22.4775	-23.1125	-23.1129	-23.6681	-23.9854	-24.5407	-24.78	-24.7806	-25.0987	-25.5747	-25.7344	-25.9722	-26.29	-26.2911	-26.0545	-27.1645	-27.7988	-27.7993	-28.1977	-28.1184	-28.1988	-28.5961	-29.3892	-28.7568
NIR03 001.txt	72.9715	26.2186	2.26806	1.132	0.801	1410.44	1.064	3895.63	0.764	-294.675	0.181	-48992.8	0.35	0.228525	686.552	1.048	214387	0.782	-5.65161	-6.04618	-6.59854	-7.46826	-8.33897	-8.97008	-10.2362	-10.631	-11.818	-12.1324	-12.8446	-14.2678	-14.8999	-16.0066	-16.3212	-16.8746	-17.9013	-19.0875	-20.2745	-21.1435	-21.7752	-22.5644	-23.2754	-23.9071	-24.855	-25.4865	-26.8311	-26.9094	-27.8574	-28.3307	-29.5958
NIR03 002.txt	73.347	26.4954	2.28	0.926	0.676	1687.41	0.858	5986.79	0.639	-224.804	0.167	-45753.9	0.417	0.214923	892.687	0.788	212885	0.509	-19.3131	-20.2668	-20.5066	-21.6973	-22.888	-24.2365	-25.0315	-26.8563	-27.4136	-28.8424	-29.8746	-30.9071	-32.5737	-33.6052	-34.8756	-35.7496	-37.0202	-38.5278	-39.8778	-40.5146	-42.1011	-43.3711	-44.0878	-45.3585	-46.7066	-48.0576	-49.4862	-50.1218	-51.3919	-52.2652	-53.6154
NIR03 003.txt	73.0301	28.391	2.36015	0.83	0.586	1747.81	0.764	6419.94	0.537	-288.886	0.112	-47476.9	0.309	0.216049	915.799	0.666	219751	0.521	-33.5317	-35.2774	-36.4654	-38.7644	-39.9536	-41.4603	-43.2035	-44.7908	-45.7421	-48.042	-49.2319	-51.0562	-52.5636	-53.1992	-55.3405	-57.3239	-59.0684	-60.4973	-62.2416	-63.6703	-65.6537	-67.2416	-68.9863	-71.2876	-73.192	-74.9383	-76.0505	-78.2727	-80.5741	-82.2403	-84.5414
NIR04 001.txt	67.9648	11.8264	1.52327	0.617	0.391	1174.68	0.515	10481	0.174	-501.549	0.122	-42413.2	0.189	0.290802	910.505	0.492	145849	0.428	-16.5993	-17.2308	-17.0707	-18.575	-19.3652	-20.2346	-21.1839	-22.2116	-23.1613	-23.4767	-24.8225	-25.6927	-27.2763	-28.1467	-28.7009	-30.3639	-31.1553	-31.789	-33.0555	-34.4023	-35.8279	-37.7291	-39.156	-40.4244	-41.6916	-43.0384	-44.5457	-45.6545	-46.7649	-48.9051	-50.6496
NIR04 002.txt	68.088	20.0361	1.9827	0.612	0.409	1686.4	0.521	13052.7	0.295	-258.719	0.248	-47536	0.289	0.260545	1166.36	0.484	182448	0.323	-12.7134	-13.3436	-13.656	-15.3944	-16.1028	-16.8118	-17.7578	-18.4658	-19.015	-19.96	-20.4304	-21.7724	-22.6379	-23.1081	-24.9249	-25.7913	-26.8166	-27.6042	-28.0757	-29.1003	-29.9678	-31.0719	-31.7797	-33.7553	-34.7024	-35.5694	-37.4664	-38.731	-39.6786	-40.8638	-42.1281
NIR04 003.txt	67.7633	23.6945	2.15612	0.609	0.396	1720.47	0.531	12865.4	0.189	-639.753	0.128	-59987.9	0.197	0.291211	1026.02	0.494	205995	0.412	-8.50873	-11.7553	-14.8442	-17.6952	-21.1	-23.8715	-26.406	-29.0979	-31.7901	-34.5621	-37.6505	-40.6603	-44.5408	-47.947	-51.432	-54.3619	-56.3425	-59.3517	-61.5702	-64.5802	-67.1939	-70.5222	-73.057	-76.5441	-79.6333	-82.4066	-85.5771	-88.3493	-91.4392	-93.9743	-97.3802
NIR06 001.txt	63.0014	18.8284	1.92201	0.735	0.508	1489.91	0.653	5561.56	0.571	-332.689	0.175	-57064.9	0.318	0.320455	942.732	0.628	178075	0.417	-17.7407	-19.4847	-21.1511	-21.7869	-23.2941	-23.7703	-25.04	-26.7844	-28.0532	-29.323	-31.0678	-32.256	-33.5261	-34.5569	-35.985	-37.729	-38.3638	-40.0303	-41.0609	-42.4889	-43.9953	-45.1061	-45.8989	-46.9296	-48.5954	-49.7847	-50.5779	-51.5302	-53.1164	-53.9895	-55.0992
NIR06 002.txt	63.0033	15.1205	1.7224	0.975	0.683	924.121	0.878	6229.88	0.657	-179.046	0.324	-40648.9	0.412	0.272673	586.547	0.846	149076	0.563	-10.5484	-10.6274	-10.784	-12.0516	-12.3671	-12.5246	-12.7616	-12.681	-12.6007	-13.3915	-13.7076	-14.1036	-14.4972	-14.4181	-14.5753	-14.6526	-14.0972	-14.8876	-14.5695	-14.964	-16.0723	-15.7544	-16.624	-16.3837	-16.4614	-16.6969	-17.2505	-17.6447	-17.4061	-17.8798	-18.5122
NIR06 003.txt	63.6073	12.7932	1.58431	0.834	0.583	1015.18	0.738	4604.89	0.634	-225.014	0.219	-45065.7	0.317	0.309217	725.153	0.706	145741	0.517	-2.45991	-4.12707	-6.11038	-7.69923	-9.84241	-11.8257	-14.1271	-16.2705	-19.5223	-21.9025	-23.4904	-25.475	-27.4592	-29.7604	-31.4281	-33.4123	-35.5555	-37.222	-39.1276	-40.6362	-42.2242	-44.4455	-46.0335	-47.6212	-50.3969	-52.2217	-53.8888	-55.5557	-57.3806	-58.5717	-60.5556
NIR08 001.txt	67.2884	27.5527	2.32505	0.751	0.571	2309.42	0.664	17711.9	0.582	-435.017	0.343	-61063	0.428	0.280859	1494.11	0.62	217415	0.323	-8.39054	-8.86623	-8.78725	-8.70993	-9.18648	-9.66219	-10.2956	-9.97954	-9.426	-9.10968	-9.26841	-9.03118	-8.3193	-8.3994	-8.39956	-9.19278	-8.48068	-8.87867	-8.80022	-9.03869	-9.59556	-9.51745	-10.0737	-10.2336	-10.5525	-10.9507	-11.7439	-11.9046	-11.748	-11.9871	-12.2265
NIR08 002.txt	68.0384	35.0555	2.62257	0.665	0.438	2156.28	0.585	17358.5	0.322	-597.527	0.192	-97903.1	0.306	0.354414	1111.98	0.427	276239	0.359	-10.2228	-11.0148	-11.8053	-12.1203	-12.9923	-13.7823	-14.4162	-15.7625	-16.5553	-17.031	-18.0625	-19.5683	-20.7572	-21.3139	-22.3451	-22.5829	-23.4557	-25.2796	-26.1524	-26.8678	-27.8203	-28.6943	-30.2009	-31.3127	-32.344	-33.4551	-34.2488	-35.0426	-36.3916	-37.5813	-38.534
NIR08 003.txt	67.2027	37.1812	2.70092	0.751	0.498	2100.36	0.667	9918.28	0.442	-434.505	0.177	-90984.4	0.342	0.334016	1051.17	0.501	272396	0.409	-7.07398	-7.47117	-8.0251	-8.89639	-9.52928	-10.1633	-10.2431	-10.4009	-11.2732	-11.5894	-12.4616	-12.4613	-12.5419	-13.7301	-14.4433	-15.1579	-15.8717	-16.11	-16.6645	-16.7444	-17.7741	-17.775	-18.2508	-18.4901	-18.4106	-18.8071	-19.4405	-19.7577	-19.8365	-19.8367	-20.3128
NIR09 001.txt	65.7081	23.2373	2.13522	0.879	0.602	1579.17	0.794	5863.64	0.707	-223.269	0.261	-44442.1	0.349	0.240692	888.854	0.765	184643	0.53	-2.99857	-3.39504	-3.23656	-4.02989	-4.34743	-5.21848	-5.93317	-5.85397	-6.96324	-7.28135	-8.70777	-8.70785	-9.58071	-10.5319	-11.2458	-12.4342	-12.7522	-13.6245	-14.5749	-15.6064	-16.4789	-17.5885	-18.857	-20.5212	-21.7106	-22.821	-23.2184	-24.8823	-26.3886	-28.1331	-29.7974
NIR09 002.txt	65.2677	28.1382	2.34962	0.649	0.418	2157.75	0.574	13414.3	0.495	-172.743	0.127	-25881.5	0.235	0.144472	1187.6	0.534	179146	0.414	-13.7595	-14.5525	-15.3468	-17.2488	-19.2307	-20.6584	-21.5318	-23.4344	-25.0215	-27.0032	-28.9058	-30.7315	-32.2397	-34.2224	-36.5221	-38.5052	-41.5969	-43.5007	-45.6425	-48.4177	-50.7189	-53.3354	-55.0816	-58.0955	-60.634	-63.8053	-66.8199	-68.8826	-72.2134	-74.6727	-77.6863
NIR09 003.txt	66.3192	21.7563	2.06606	1.179	0.854	1596.08	1.094	7567.57	1.014	-148.401	0.306	-33159.5	0.381	0.194966	898.956	1.067	170078	0.798	-3.29957	-3.37824	-3.21915	-3.06044	-3.85121	-4.24681	-3.92997	-4.087	-4.08565	-5.19393	-5.19316	-5.51007	-4.95389	-5.82477	-6.14033	-6.4563	-7.0097	-6.85106	-7.00924	-7.87953	-8.27481	-9.225	-9.46193	-10.0941	-10.806	-11.2806	-12.2302	-12.5461	-13.3379	-13.8918	-14.6834
NIR10 001.txt	70.1816	17.1585	1.8348	0.865	0.625	1253.5	0.764	6105.99	0.618	-277.855	0.329	-55450	0.457	0.301176	893.645	0.672	184112	0.408	-3.3562	-4.30494	-4.3038	-4.0652	-3.90512	-4.85528	-4.45698	-4.61433	-5.24617	-4.92713	-5.63811	-5.39833	-5.23924	-5.6331	-4.68032	-4.8369	-4.83418	-4.59365	-5.14605	-4.58882	-5.14142	-5.61416	-5.77001	-5.21258	-5.21044	-5.52539	-5.67991	-5.99431	-6.15052	-6.14795	-6.70021
NIR10 002.txt	70.1565	18.2294	1.89119	0.698	0.484	1368.37	0.601	10049.2	0.472	-321.066	0.243	-59087.5	0.343	0.308291	1074.27	0.522	191661	0.355	-4.69099	-5.24499	-6.03734	-6.4326	-7.14554	-7.69916	-8.65001	-9.75739	-10.3916	-11.1044	-11.8186	-12.6887	-13.3225	-14.351	-14.8257	-16.0139	-17.0429	-18.3116	-18.9443	-20.4491	-21.0027	-22.3492	-22.6651	-24.407	-25.9904	-27.0201	-28.0495	-29.4746	-30.8197	-32.3242	-32.8769
NIR10 003.txt	70.2121	19.1462	1.93817	0.83	0.571	1132.79	0.738	6918.94	0.564	-274.386	0.167	-53629.5	0.369	0.282838	806.897	0.625	189612	0.461	-12.7456	-13.0606	-13.8511	-13.5329	-13.6116	-14.2424	-14.716	-14.7943	-14.7924	-15.424	-16.4521	-17.2425	-17.8744	-18.2682	-18.4241	-19.6119	-19.9265	-21.1124	-21.2689	-22.8509	-23.878	-24.9852	-25.9325	-26.8807	-27.8289	-29.4906	-29.8849	-31.6244	-32.8097	-34.3119	-35.6555
NIR12 001.txt	91.1952	11.885	1.52703	1.096	0.821	1342.83	0.993	7468.7	0.837	-124.524	0.172	-40490.1	0.575	0.225434	979.634	0.965	179609	0.521	-9.08929	-10.1192	-11.6258	-13.448	-15.111	-17.4885	-18.3601	-20.6583	-22.4004	-23.1933	-24.9356	-26.916	-28.8965	-30.9548	-33.1726	-34.6773	-37.2108	-39.1904	-40.5363	-42.5956	-45.2884	-47.1887	-48.8513	-51.1482	-52.8901	-54.2365	-56.5328	-58.6715	-60.4919	-63.3431	-65.0053
NIR12 002.txt	91.2448	11.431	1.49758	1.17	0.896	1228.02	1.062	9648.7	0.927	-169.006	0.213	-27472	0.345	0.167535	909.549	1.007	163978	0.825	-4.84689	-5.08376	-5.24257	-5.4798	-6.03378	-6.03532	-6.7478	-6.8267	-6.98489	-7.30231	-6.82692	-7.53983	-8.09442	-8.96643	-9.20384	-9.28354	-10.0749	-10.471	-10.788	-11.1059	-11.582	-11.7403	-12.7715	-13.1669	-13.8013	-14.8309	-14.9109	-15.7028	-16.2587	-16.9725	-18.4784
NIR12 003.txt	91.3102	11.9413	1.53065	1.249	0.949	1242.1	1.141	5738.61	1.034	-108.029	0.305	-24242.5	0.423	0.147938	910.582	1.095	163869	0.826	-8.912	-9.22755	-10.2568	-10.0162	-10.5697	-11.1231	-11.2006	-11.2783	-11.6739	-12.3057	-13.0953	-13.4105	-14.6758	-15.942	-16.256	-16.0166	-16.5689	-17.1999	-17.5938	-18.622	-18.6197	-19.8852	-20.4382	-20.4363	-21.3062	-21.8574	-23.0428	-23.1986	-23.6715	-23.7495	-23.747
NIR13 001.txt	47.886	11.1451	1.47874	1.263	0.995	779.288	1.171	5489.66	1.123	-56.4259	0.303	-15663.4	0.617	0.181286	596.097	1.147	86401.7	0.646	-1.61388	-1.21693	-1.77167	-1.13809	-1.53482	-1.61388	-1.77167	-2.00906	-1.692	-2.08818	-2.72147	-2.40517	-2.88042	-3.1188	-3.90996	-3.11783	-4.14758	-3.83031	-3.98908	-3.83054	-4.06815	-4.305	-4.46412	-4.30539	-4.62214	-4.46417	-4.06761	-4.22655	-4.54323	-4.78085	-5.17689
NIR13 002.txt	47.8509	13.374	1.61987	0.916	0.735	961.723	0.832	8764.93	0.736	-75.1057	0.326	-20173.2	0.615	0.206665	775.295	0.794	97612.9	0.301	-1.91543	-2.15268	-2.31163	-1.91377	-2.07308	-2.31055	-2.39021	-3.10295	-3.65633	-3.81489	-4.05274	-3.41839	-3.73554	-3.81505	-3.73538	-4.84406	-4.60651	-4.76492	-4.44824	-3.73462	-3.97207	-4.28882	-4.9224	-4.20857	-5.31823	-5.07946	-4.68313	-4.9212	-4.44536	-5.31557	-4.6826
NIR13 003.txt	47.7462	12.0126	1.53521	0.988	0.779	929.492	0.9	5850.5	0.835	-63.9722	0.195	-15899.5	0.518	0.17839	716.68	0.88	89127.8	0.47	-1.34768	-1.58417	-1.8208	-1.8208	-2.29566	-2.37443	-2.69073	-3.0073	-3.24432	-3.56085	-2.92726	-4.27257	-3.87644	-4.27164	-3.95497	-4.74691	-4.90441	-5.45863	-5.85459	-5.77461	-6.16997	-6.24926	-7.27909	-7.83345	-8.62524	-8.86255	-9.25821	-10.0508	-10.3672	-11.0016	-12.0296
Archivo_Columna	0. Mass (kg)	1. h (cm)	2. Vd (m/s)	3. Jump duratio	4. Braking dura	5. Pmax (W)	6. I_Pmax (s)	7. RFDmax (N/s)	8. I_RFDmax (s)	9. FmaxN (N)	10. I_FmaxN (s)	11. IN (N)	12. FN duration	13. Ratio IN/IP	14. FmaxP (N)	15. I_FmaxP (s)	16. IP (N)	17. FP duration	Curva
POR01 001.txt	57.9344	35.3641	2.63409	0.704	0.494	2092.5	0.617	11665.5	0.506	-151.717	0.241	-38280	0.38	0.200619	1155.27	0.549	190809	0.324	-15.4912	-16.4413	-16.2841	-16.9978	-18.504	-19.7718	-20.327	-21.1987	-21.8338	-23.2606	-24.1329	-24.6882	-25.3225	-26.195	-27.2257	-27.8601	-28.0187	-28.7332	-29.1298	-30.24	-30.7165	-31.0325	-31.2707	-31.5882	-32.4608	-32.6198	-33.5701	-33.6514	-34.1275	-34.5236	-36.0301
POR01 002.txt	57.8906	32.4244	2.52223	0.844	0.662	2043.51	0.765	14230.1	0.654	-252.937	0.464	-52644.3	0.548	0.265106	1262.71	0.695	198579	0.296	-6.68826	-6.76548	-7.31786	-6.68227	-6.9982	-7.70947	-7.86599	-8.4186	-7.46592	-7.5436	-8.25448	-8.25326	-8.0924	-7.93337	-7.69454	-8.16741	-8.71996	-8.956	-8.55805	-8.55721	-8.87213	-8.79139	-9.34416	-9.1846	-9.26289	-9.81484	-9.97218	-10.2867	-9.65209	-9.88757	-10.4405
POR01 003.txt	57.8726	33.6755	2.57043	0.817	0.611	1931.2	0.734	10624.1	0.548	-262.537	0.388	-54944.9	0.498	0.269847	1139.94	0.663	203615	0.319	-4.22288	-3.66857	-4.1448	-4.22561	-4.38379	-4.70221	-5.0984	-4.70342	-5.17868	-6.05088	-5.89291	-5.81477	-6.291	-6.84592	-7.08469	-7.56091	-7.00639	-7.71986	-8.27649	-8.59379	-8.11908	-8.59456	-8.51625	-8.9925	-8.67613	-9.31055	-9.23263	-8.75738	-9.39249	-9.47056	-10.0262
POR02 001.txt	71.0185	15.3789	1.73705	1.161	0.915	1038.66	1.064	8584.76	0.864	-32.6373	0.044	-2555.72	0.118	0.0203123	900.268	0.93	125821	1.043	-18.1769	-18.4145	-18.5737	-18.495	-18.8918	-19.527	-20.0021	-20.162	-20.4007	-20.64	-21.5132	-21.6732	-21.912	-22.2304	-22.3107	-22.8664	-23.2642	-23.8991	-23.9005	-23.7432	-24.6154	-25.2505	-25.3302	-25.4103	-25.8073	-26.5996	-26.6008	-26.9177	-27.2361	-27.5528	-28.4257
POR02 002.txt	71.2824	10.937	1.46487	0.833	0.582	875.712	0.712	9285.57	0.547	-140.642	0.072	-11107.7	0.129	0.09622	927.655	0.595	115441	0.704	-28.342	-28.342	-28.7369	-30.1629	-31.0333	-31.8253	-32.6174	-34.0435	-35.5495	-36.9749	-38.4009	-38.7191	-40.5424	-42.9197	-43.9489	-46.3273	-47.8341	-49.6569	-51.8763	-53.3033	-56.4731	-58.0609	-59.8056	-63.055	-65.7502	-68.2082	-70.35	-72.807	-75.582	-77.7222	-80.4976
POR02 003.txt	68.3553	22.2742	2.0905	0.67	0.429	1301.99	0.588	9838.31	0.358	-396.584	0.245	-54859.4	0.316	0.277555	1021.54	0.452	197652	0.354	-1.54468	-2.10103	-3.21165	-4.55909	-5.67052	-7.09767	-8.12949	-9.00328	-10.8274	-12.0181	-13.2879	-14.0018	-15.4304	-16.8593	-17.4947	-19.1601	-19.7965	-20.907	-23.3655	-24.8737	-26.3018	-27.0965	-28.4454	-30.1117	-31.3821	-32.8891	-33.6053	-34.7965	-37.1745	-38.2863	-39.8734
POR03 001.txt	64.1457	32.1908	2.51313	0.973	0.736	1684.43	0.906	10417.7	0.734	-147.092	0.207	-38169.1	0.571	0.191539	909.612	0.797	199276	0.402	-1.01934	-0.624517	-0.307851	-1.25873	-1.65604	-2.05185	-1.89464	-1.81559	-2.68719	-3.32078	-3.87628	-3.40163	-3.63988	-4.35313	-4.6708	-4.59113	-4.90848	-5.30504	-5.62157	-6.73079	-6.8895	-7.6019	-8.31574	-9.18618	-9.50232	-10.2958	-9.74017	-10.2949	-11.0066	-11.6402	-12.2736
POR03 002.txt	63.8862	31.8645	2.50036	0.953	0.679	1603.13	0.881	4895.37	0.665	-253.254	0.3	-58160	0.503	0.267036	739.124	0.849	217798	0.45	-0.477426	-0.55723	-0.636743	-0.478395	-1.27115	-1.58747	-2.14312	-2.30153	-2.46064	-3.09484	-3.72923	-3.96641	-4.20503	-3.80853	-5.07645	-5.47204	-5.63022	-5.71072	-5.78984	-6.5829	-6.97893	-7.4542	-7.53349	-7.61222	-8.24564	-8.24488	-8.40307	-8.08624	-7.84712	-8.48014	-8.40049
POR03 003.txt	63.7751	32.5867	2.52854	0.914	0.636	1478.83	0.838	6715	0.568	-267.517	0.279	-63849.3	0.469	0.283767	785.132	0.679	225006	0.445	-0.66474	-0.902258	-1.69418	-1.69343	-2.08961	-2.0893	-2.48511	-3.19761	-3.51472	-3.67217	-2.95929	-3.11711	-4.06743	-4.22523	-5.33452	-4.93687	-5.49103	-6.28319	-6.59894	-6.75735	-7.07416	-7.31219	-7.86617	-8.1823	-9.36973	-8.97317	-9.84405	-10.795	-10.7939	-11.9028	-11.9816
POR04 001.txt	67.2743	24.2119	2.17954	2.16	1.783	1368.19	2.076	4319.85	1.945	-48.1946	0.447	-17712.7	0.645	0.107849	703.321	2.053	164236	1.515	-3.73454	-3.89364	-3.89463	-4.29119	-4.84588	-4.92553	-4.92479	-5.95533	-6.03376	-6.2732	-5.48083	-5.79963	-6.11617	-5.56201	-6.19681	-5.56264	-6.1978	-7.22756	-7.46556	-7.9408	-7.86175	-7.70394	-7.86106	-7.14973	-7.22902	-6.9131	-7.5475	-8.25959	-8.49796	-8.02291	-8.41835
POR04 002.txt	67.2022	25.1146	2.21979	1.997	1.697	1459.19	1.909	6630.36	1.693	-55.8795	0.185	-19901.6	0.579	0.117776	737.943	1.88	168978	1.418	-8.52074	-8.67793	-8.44086	-8.67875	-8.99619	-9.70944	-9.78889	-10.0271	-9.94808	-10.3448	-11.296	-11.0584	-11.6926	-11.2971	-12.2485	-12.6444	-12.8037	-12.4086	-13.361	-13.7578	-14.7093	-14.7092	-14.9481	-15.2648	-15.9782	-16.0572	-16.3755	-17.0109	-17.2495	-18.2808	-18.4395
POR04 003.txt	67.2722	27.5849	2.3264	3.758	1.729	1476.07	3.68	5420.66	3.526	-59.8341	0.406	-19592	0.508	0.111323	743.924	3.641	175992	3.25	-4.48042	-4.56045	-4.71849	-4.32351	-5.43255	-5.90803	-6.62151	-6.54207	-6.62135	-6.46256	-7.17428	-7.25335	-6.77778	-6.69851	-7.41176	-7.41137	-7.17315	-7.0142	-6.61905	-7.0142	-7.56849	-7.0931	-7.33111	-7.09304	-7.96544	-8.36042	-7.96537	-8.0458	-8.9182	-9.55249	-10.0289
POR05 001.txt	55.9019	28.9688	2.38405	1.424	1.103	1268.87	1.34	2554.52	1.14	-66.8425	0.742	-29573.8	0.892	0.181692	619.42	1.293	162769	0.532	-12.0126	-12.4082	-13.2017	-13.0429	-12.6464	-13.282	-12.9656	-13.5192	-13.2827	-12.9668	-13.9964	-14.3933	-14.7101	-13.5229	-14.236	-14.6317	-14.5534	-14.3148	-13.9992	-13.4451	-14.4759	-13.8411	-14.3173	-14.2384	-13.5261	-14.0012	-14.1597	-13.6849	-14.0027	-14.0027	-14.5576
POR05 002.txt	56.0017	29.1751	2.39252	1.362	1.027	1265.58	1.287	3881.2	1.166	-113.528	0.458	-36775.7	0.769	0.215467	608.659	1.24	170679	0.593	-5.76454	-5.92272	-5.68531	-5.68586	-6.08187	-7.11121	-7.82489	-6.87402	-7.50783	-7.90494	-8.14197	-8.22162	-7.90531	-8.22358	-8.46136	-8.14429	-8.77826	-8.30324	-8.2251	-9.01664	-8.69974	-8.78055	-8.38519	-9.09882	-9.97039	-9.17825	-9.25845	-8.94177	-9.57633	-9.57671	-10.2906
POR05 003.txt	55.912	30.4914	2.4459	1.377	1.035	1258.31	1.303	4841.14	1	-102.948	0.517	-35005.4	0.724	0.2039	583.195	1.269	171679	0.653	-7.44127	-7.91635	-7.36144	-7.75861	-8.0753	-8.15441	-7.91741	-7.99753	-7.76051	-8.23674	-8.71176	-7.92007	-8.39594	-8.87139	-9.26756	-9.42652	-9.7439	-9.42774	-9.82318	-10.2196	-9.74374	-9.58615	-9.82269	-10.6162	-10.8542	-11.0915	-10.7744	-10.6157	-11.5663	-11.8042	-11.5671
POR06 001.txt	58.0164	17.5705	1.8567	1.593	1.18	746.198	1.445	3722.62	1.29	-59.5603	0.332	-18634.2	0.526	0.147577	498.061	1.338	126268	1.067	-7.04311	-7.04317	-7.59717	-8.07247	-8.62699	-9.26048	-9.81441	-9.65575	-10.4472	-11.6361	-11.7934	-11.9514	-11.9513	-12.8225	-13.5356	-13.4562	-14.01	-13.5339	-14.4842	-15.0378	-15.3546	-14.7206	-15.1167	-15.828	-15.9866	-16.7783	-16.5403	-16.6191	-17.0939	-16.9351	-17.4887
POR06 002.txt	58.2805	16.9985	1.82623	1.658	0.787	865.099	1.49	14391.2	1.359	-112.368	0.143	-28945.9	0.411	0.21394	749.806	1.433	135299	1.247	-13.3545	-14.4631	-15.0183	-15.7326	-16.6048	-17.3976	-18.4281	-19.0618	-19.2206	-20.0932	-21.2819	-21.9948	-22.3906	-22.4711	-23.4216	-24.1343	-24.9262	-26.0355	-26.1943	-27.5411	-28.6494	-29.2838	-30.4708	-30.4713	-31.343	-32.3716	-32.6092	-33.1621	-33.7949	-34.4284	-35.061
POR06 003.txt	58.1506	17.7744	1.86744	1.124	0.787	769.531	0.988	8214.27	0.801	-86.4676	0.164	-23377.5	0.381	0.177239	603.436	0.845	131898	0.743	-22.8982	-23.4547	-24.407	-25.7564	-26.3119	-27.0266	-28.0579	-28.4552	-29.4073	-29.171	-30.2021	-31.6291	-32.1851	-32.8195	-33.3757	-33.4559	-34.7231	-34.9625	-35.9142	-36.2324	-36.471	-38.0565	-38.5323	-38.929	-39.7228	-39.9618	-41.6269	-42.182	-42.3427	-42.8984	-43.7706
POR07 001.txt	70.4005	23.062	2.12715	0.835	0.554	1391.23	0.769	6459.59	0.28	-440.879	0.193	-66580.3	0.362	0.307917	751.211	0.716	216228	0.473	-8.84615	-8.76626	-9.00412	-8.92483	-9.55825	-10.6669	-10.6669	-11.0627	-11.9345	-11.9337	-12.6467	-12.9625	-13.9928	-14.6249	-14.4661	-15.5748	-15.5741	-15.8909	-16.3652	-17.632	-18.2645	-18.976	-19.4498	-20.4796	-21.5076	-22.5368	-23.327	-24.2753	-25.1458	-26.2531	-26.8849
POR07 002.txt	70.405	27.7556	2.33359	0.822	0.521	1452.88	0.752	8337.34	0.316	-506.164	0.151	-82204.3	0.309	0.333604	761.214	0.541	246413	0.513	-23.2719	-24.3797	-25.8829	-27.2278	-28.4933	-31.1046	-32.1325	-33.7149	-35.5337	-37.2743	-38.2225	-40.5172	-43.3667	-45.0266	-47.1629	-49.4562	-50.6405	-52.2225	-53.8828	-55.8611	-58.2335	-60.2103	-62.107	-63.7674	-65.6649	-67.3255	-69.2223	-71.4366	-73.1765	-75.6283	-76.8133
POR07 003.txt	70.3442	27.3489	2.31643	0.832	0.531	1450.66	0.763	7400.6	0.349	-590.524	0.17	-84584.8	0.325	0.341858	784.185	0.552	247427	0.507	-6.43986	-6.51777	-7.15119	-8.02202	-8.33931	-9.36695	-10.0802	-10.3961	-11.5056	-12.0601	-13.4851	-14.0395	-14.7511	-16.0179	-16.5722	-17.126	-18.0771	-18.9468	-20.531	-20.45	-22.1122	-22.2708	-23.2209	-23.5356	-24.8809	-25.7521	-26.7802	-28.0464	-27.9655	-29.0717	-30.7329
POR08 001.txt	77.3752	34.1193	2.58732	0.851	0.599	2104.8	0.783	6672.86	0.496	-375.108	0.186	-73174.9	0.423	0.267791	1014.7	0.68	273254	0.428	-9.64993	-9.56905	-10.4388	-11.4664	-11.0685	-12.0167	-12.2523	-12.9641	-13.1988	-13.356	-14.6211	-14.8554	-15.9619	-15.96	-16.2743	-17.2222	-18.0912	-18.8014	-18.9572	-19.6674	-19.8236	-20.4544	-20.8468	-21.8743	-22.1875	-22.6598	-23.2113	-23.0492	-23.5224	-23.914	-24.1484
POR08 002.txt	77.3339	31.6455	2.49176	0.907	0.619	1989.86	0.835	5377.75	0.554	-367.292	0.245	-70996.4	0.406	0.269361	950.542	0.809	263574	0.501	-5.12317	-6.22817	-6.54224	-7.41028	-7.56543	-7.80044	-8.66868	-9.37757	-10.6423	-11.8269	-12.3776	-12.8504	-14.1939	-15.0621	-16.4041	-17.1139	-18.2989	-18.6914	-19.7968	-20.2676	-21.7703	-22.7966	-23.743	-24.7694	-24.6863	-25.9494	-26.2624	-27.2879	-27.6792	-28.7046	-28.2242
POR08 003.txt	77.2377	30.2862	2.43765	1.105	0.804	1784.97	1.026	5537.09	0.781	-238.25	0.251	-50985.4	0.555	0.213194	871.804	0.971	239150	0.55	-9.82123	-11.0895	-11.0104	-11.6429	-11.7219	-11.8805	-11.7998	-12.4348	-13.0675	-12.8295	-13.3834	-12.8285	-12.9864	-12.8271	-12.5883	-12.7449	-12.1899	-12.5062	-12.2684	-11.8717	-12.3468	-12.0293	-12.5042	-12.5829	-11.8696	-12.3451	-12.1065	-12.4238	-11.9479	-12.6614	-12.1854
POR09 001.txt	78.5812	15.8257	1.7621	1.416	1.004	986.357	1.318	5430.98	1.002	-222.969	0.262	-44150.3	0.433	0.241918	579.267	1.309	182501	0.983	-8.66265	-8.89752	-8.34201	-8.97521	-9.21161	-9.20941	-9.84143	-9.76096	-10.3938	-10.0757	-10.4701	-11.4968	-11.3373	-11.1765	-11.8878	-11.9651	-11.6472	-12.2001	-12.9114	-12.9877	-13.9372	-13.6187	-14.0127	-13.6145	-14.7227	-14.5618	-15.1944	-14.954	-15.2691	-15.6637	-16.058
POR09 002.txt	78.3767	15.4628	1.74178	1.28	0.858	887.442	1.185	2698.65	0.328	-275.168	0.245	-55651.9	0.406	0.289774	519.246	1.171	192053	0.874	-11.0286	-12.6147	-12.6188	-13.0956	-13.5741	-13.6565	-14.0563	-15.0883	-15.7257	-16.4415	-16.0478	-16.7636	-17.3999	-18.9089	-19.149	-20.0232	-20.1056	-20.5835	-20.5071	-21.4606	-22.7309	-23.1308	-23.2917	-24.2454	-24.8821	-24.6471	-26.3926	-27.2674	-27.6653	-28.065	-28.78
POR09 003.txt	78.5809	13.564	1.63134	1.401	1.011	799.787	1.296	4636.6	0.915	-208.299	0.301	-40624	0.454	0.24081	516.454	1.063	168698	0.947	-7.0329	-6.71653	-7.50885	-7.35066	-7.3508	-7.35093	-8.38063	-8.14416	-9.09555	-8.38324	-8.85923	-8.62216	-8.70196	-9.49464	-9.7326	-9.97174	-9.89381	-10.0523	-9.97394	-10.9242	-11.0044	-11.2435	-11.403	-11.8011	-11.8016	-11.9599	-12.8328	-12.7539	-13.1514	-13.469	-13.946
POR10 001.txt	62.0848	40.2864	2.81144	0.82	0.484	1908.62	0.743	4004.95	0.396	-180.858	0.112	-29990.8	0.33	0.146681	768.451	0.725	204463	0.49	-24.0593	-25.5644	-26.5926	-28.0173	-28.8099	-30.1551	-31.1052	-32.6887	-33.4812	-34.8278	-34.748	-36.016	-36.8082	-37.9958	-38.7882	-39.4208	-40.2916	-40.6082	-40.9238	-42.1901	-43.4572	-43.6932	-45.1188	-45.9886	-47.2555	-48.1262	-49.6296	-50.9755	-52.0839	-52.9541	-54.854
POR10 002.txt	65.2529	18.9979	1.93065	0.754	0.494	1226.38	0.669	5574.59	0.196	-465.156	0.152	-62421.5	0.285	0.331475	726.05	0.639	188314	0.469	-13.7688	-14.3213	-14.3994	-14.7146	-15.3465	-16.4544	-17.324	-17.718	-18.5878	-18.8235	-19.9317	-20.7231	-21.9096	-22.3823	-23.2516	-24.0424	-24.5963	-25.9403	-26.7309	-28.0762	-28.5505	-29.658	-30.6068	-31.0802	-32.8219	-34.4048	-35.4312	-36.3807	-37.8047	-39.3879	-40.8896
POR10 003.txt	65.6536	15.3137	1.73336	0.762	0.476	1039.03	0.658	9993.83	0.15	-530.922	0.126	-63637	0.238	0.358717	637.568	0.634	177402	0.524	-79.1198	-80.227	-81.8095	-84.4221	-86.8758	-89.1722	-91.1501	-93.2089	-95.8214	-98.4346	-100.729	-103.658	-106.033	-108.25	-111.416	-113.552	-116.639	-119.964	-122.734	-124.951	-128.434	-131.046	-134.687	-138.013	-141.258	-144.901	-147.751	-151.709	-154.955	-159.389	-162
POR11 001.txt	53.7723	22.3066	2.09202	1.045	0.728	694.4	0.964	4246.72	0.651	-235.794	0.386	-57688.8	0.517	0.33914	584.833	0.746	170103	0.528	-5.36257	-5.83818	-6.39232	-7.10421	-7.89575	-8.3706	-8.29092	-8.44872	-8.52761	-9.87368	-10.1106	-10.7445	-11.6145	-11.5347	-11.9301	-12.5623	-13.3545	-13.7498	-14.0652	-14.4606	-15.3311	-15.727	-16.6761	-18.021	-18.8126	-19.5244	-19.9982	-20.2351	-21.025	-21.4196	-22.0522
POR11 002.txt	53.8261	19.3942	1.95068	2.42	0.412	654.129	2.342	4942.33	1.718	-67.2158	0.219	-12830.1	0.298	0.108962	434.022	2.15	117749	2.122	-6.80006	-7.35616	-7.19804	-7.51411	-8.46544	-8.94029	-8.54434	-9.33746	-9.97108	-10.2876	-11.4771	-12.031	-12.903	-12.5072	-13.1405	-13.4577	-14.3293	-14.0909	-15.2005	-15.1214	-15.8345	-16.1517	-16.7064	-17.1014	-17.8152	-18.0536	-18.2108	-18.4498	-19.6379	-20.4286	-20.8246
POR11 003.txt	53.6107	22.9968	2.12414	0.987	0.656	775.647	0.898	6051.64	0.585	-253.258	0.261	-55640.1	0.458	0.328362	564.841	0.675	169448	0.529	-17.6501	-18.1237	-17.0927	-18.1213	-18.1209	-18.1985	-18.3562	-18.8297	-18.7498	-18.8277	-18.7474	-19.4589	-19.6955	-20.0118	-20.2479	-20.2475	-20.4841	-20.6419	-20.9577	-21.3537	-21.9857	-21.4308	-21.6679	-22.0623	-22.7745	-23.5663	-23.8029	-23.3269	-24.3561	-23.7209	-25.2256
POR12 001.txt	58.2669	32.7771	2.53592	0.89	0.593	1433.43	0.817	6776.78	0.541	-268.942	0.285	-65385.6	0.389	0.306882	688.615	0.609	213064	0.501	-9.62854	-9.94486	-12.4787	-13.5874	-15.1704	-16.5967	-17.5461	-19.4466	-21.5051	-23.643	-24.9091	-26.8876	-28.6287	-30.766	-33.221	-35.5953	-37.1785	-39.1572	-41.2943	-43.51	-45.5673	-46.8324	-49.7612	-51.1847	-53.7177	-56.0119	-58.307	-59.968	-61.9452	-63.9234	-65.9007
POR12 002.txt	58.3044	33.0074	2.54481	0.764	0.471	1444.24	0.696	8253.2	0.304	-465.208	0.162	-83233	0.3	0.359489	790.729	0.465	231532	0.464	-13.5739	-14.5238	-15.8683	-17.2937	-18.481	-20.4608	-21.6476	-23.7054	-25.13	-26.3959	-28.6126	-30.1159	-31.6981	-33.9949	-35.657	-37.8726	-40.7226	-42.7803	-45.4705	-47.6873	-49.6657	-52.9109	-55.9988	-58.8478	-61.2222	-63.5956	-66.9993	-70.2454	-73.1737	-75.8645	-79.5061
POR12 003.txt	58.3201	34.5646	2.60414	0.81	0.509	1440.58	0.731	7214.05	0.333	-466.444	0.192	-83755.5	0.311	0.355577	733.328	0.526	235548	0.499	-5.38576	-5.94098	-6.17877	-6.73306	-7.76339	-7.76321	-8.08066	-9.58606	-10.14	-11.2496	-12.0412	-12.6748	-13.9421	-16.0015	-17.1101	-18.6145	-19.4058	-21.1471	-23.1262	-24.7888	-26.9255	-28.2712	-30.0907	-32.7034	-34.2052	-37.3725	-38.5583	-40.9316	-43.8596	-46.2324	-48.8434
POR13 001.txt	54.7559	0.698696	-0.370249	0.062	0	190.628	0.061	-226.569	0	0	-0.001	0	0	0	-30.8988	0	-20364.2	0.062	-30.8988	-41.0397	-52.1308	-61.9548	-73.8371	-85.0066	-96.6512	-108.137	-119.782	-130.634	-143.151	-155.035	-166.916	-179.514	-191.713	-203.2	-214.529	-226.966	-238.691	-250.494	-261.349	-272.995	-283.691	-294.149	-304.054	-314.038	-322.754	-332.104	-341.373	-350.326	-358.961
POR13 002 (erro	54.7559	0.698696	-0.370249	0.062	0	190.628	0.061	-226.569	0	0	-0.001	0	0	0	-30.8988	0	-20364.2	0.062	-30.8988	-41.0397	-52.1308	-61.9548	-73.8371	-85.0066	-96.6512	-108.137	-119.782	-130.634	-143.151	-155.035	-166.916	-179.514	-191.713	-203.2	-214.529	-226.966	-238.691	-250.494	-261.349	-272.995	-283.691	-294.149	-304.054	-314.038	-322.754	-332.104	-341.373	-350.326	-358.961
POR13 003.txt	54.8355	4.2484	0.912982	0.866	0.533	433.22	0.738	4248.36	0.66	-0.0604965	0.098	475.332	0.1	0.00960312	472.697	0.705	49497.6	0.766	6.44612	6.20849	6.12936	6.12861	6.20826	6.76279	5.89159	6.12883	5.73362	6.28793	6.6839	5.97162	5.57451	5.89241	6.13041	6.5264	6.36744	5.81353	5.73562	5.57789	6.13273	5.97402	6.52723	6.68662	6.60582	6.68511	7.55555	7.2398	7.00331	6.84575	7.08435
POR14 001.txt	71.8342	26.075	2.26184	1.001	0.71	1458.63	0.929	4068.16	0.699	-181.805	0.21	-43735.2	0.503	0.212197	733.301	0.906	206106	0.498	-7.18981	-9.48697	-10.199	-11.7042	-12.4154	-13.3655	-14.7911	-16.2159	-17.4821	-18.8288	-19.7797	-20.4126	-21.9173	-23.4227	-24.294	-25.4032	-26.5908	-27.5423	-28.8888	-29.9977	-31.8993	-32.2166	-33.8001	-35.4643	-36.4144	-37.4463	-39.2684	-39.8228	-41.2494	-42.4385	-43.8642
POR14 002.txt	71.8362	24.2101	2.17946	1.052	0.779	1427.23	0.979	5532	0.766	-169.617	0.315	-51522.4	0.605	0.247734	761.908	0.818	207974	0.447	-2.50267	-2.42422	-3.21635	-3.77141	-4.24702	-5.0378	-5.35487	-5.59246	-6.146	-6.06648	-7.17589	-7.49295	-7.57201	-8.44364	-8.36495	-8.92017	-9.63211	-9.71178	-9.79104	-9.94936	-9.94913	-11.0576	-11.2952	-11.9284	-12.1668	-12.4052	-12.8798	-13.3554	-13.8301	-14.0679	-14.9397
POR14 003.txt	71.9858	24.2079	2.17936	1.241	0.96	1417.82	1.172	4280.7	0.916	-117.478	0.379	-31062.8	0.527	0.165373	738.174	1.145	187835	0.714	-5.48055	-5.08598	-5.48262	-5.6418	-5.64224	-6.03918	-6.83281	-6.99138	-7.15017	-7.15101	-7.62672	-8.18161	-8.97574	-8.89667	-9.37243	-9.53139	-10.3238	-10.7205	-11.1171	-11.593	-11.3563	-11.991	-12.3874	-12.7841	-12.7855	-12.2307	-12.8662	-13.1045	-13.3423	-13.7391	-14.3737
Archivo_Columna	0. Mass (kg)	1. h (cm)	2. Vd (m/s)	3. Jump duratio	4. Braking dura	5. Pmax (W)	6. I_Pmax (s)	7. RFDmax (N/s)	8. I_RFDmax (s)	9. FmaxN (N)	10. I_FmaxN (s)	11. IN (N)	12. FN duration	13. Ratio IN/IP	14. FmaxP (N)	15. I_FmaxP (s)	16. IP (N)	17. FP duration	Curva
RUS02 001.txt	67.7321	12.8644	1.58871	0.927	0.657	773.949	0.788	6654.42	0.643	-339.638	0.245	-62807	0.397	0.368772	813.692	0.687	170314	0.53	-6.86826	-7.10435	-7.73589	-8.05073	-7.96917	-7.88858	-9.15446	-9.07403	-10.3401	-9.4668	-10.6542	-11.2059	-11.6009	-11.3621	-11.9152	-12.1519	-12.3082	-12.7825	-12.9403	-13.3341	-13.5706	-13.0154	-14.5192	-14.7557	-14.6738	-15.2279	-15.0683	-14.7504	-16.0158	-15.6976	-16.41
RUS02 002.txt	67.6322	17.3141	1.8431	0.845	0.589	1015.85	0.751	5505.87	0.562	-327.112	0.22	-64101.9	0.387	0.339779	809.496	0.639	188657	0.458	-9.45738	-9.69445	-9.2969	-9.77277	-9.53537	-11.0402	-10.7228	-11.6726	-11.6724	-11.9901	-12.8609	-12.9398	-13.2556	-13.8121	-14.2075	-14.6825	-15.2359	-15.6315	-15.7901	-15.4726	-17.2159	-17.612	-17.7694	-18.2451	-18.6411	-19.1944	-19.6697	-20.0654	-20.0645	-20.0653	-21.412
RUS02 003.txt	67.831	9.90423	1.39399	0.854	0.577	792.906	0.706	5659	0.532	-328.752	0.179	-63283.9	0.333	0.401176	734.83	0.623	157746	0.521	-15.6159	-17.2024	-17.5211	-18.7902	-19.505	-20.1412	-22.0434	-22.9956	-24.1859	-24.9797	-26.328	-27.8359	-28.7883	-30.6126	-31.2486	-32.2015	-33.1542	-35.0573	-36.3276	-38.0719	-38.788	-40.6131	-42.1203	-43.7874	-44.6611	-46.3284	-47.9156	-49.0276	-50.8527	-52.9169	-54.6637
RUS10 001.txt	66.4026	24.9557	2.21276	1.256	0.932	1263.36	1.177	4641.76	0.871	-235.303	0.328	-48661.2	0.55	0.248917	644.952	0.991	195492	0.706	-2.2298	-1.99141	-2.07184	-1.91388	-2.62691	-2.62652	-2.30963	-2.07275	-2.46895	-3.1017	-2.86485	-3.18236	-3.57892	-3.49979	-3.89575	-3.97616	-3.42165	-3.65872	-3.81822	-4.37327	-4.84761	-4.61076	-4.21554	-5.40291	-5.48196	-5.08693	-5.72095	-5.72156	-6.11827	-5.80229	-6.35611
RUS10 002.txt	66.4403	23.8786	2.16448	1.208	0.857	1206.38	1.122	6417.04	0.804	-235.477	0.132	-46631.5	0.381	0.24499	641.307	0.902	190341	0.827	-7.25676	-7.17671	-7.018	-7.018	-7.25462	-7.41237	-7.64823	-7.01463	-6.6962	-7.88394	-7.64647	-7.56582	-7.56506	-7.56468	-8.43451	-8.03718	-8.67037	-7.71936	-8.51203	-9.46117	-9.53945	-9.22102	-9.22028	-10.25	-10.4857	-10.8028	-10.9595	-11.276	-12.1462	-12.1451	-12.7789
RUS10 003.txt	66.3214	21.409	2.0495	1.252	0.881	1099.78	1.165	3199.82	0.385	-233.645	0.294	-52934.7	0.497	0.280431	550.554	1.158	188762	0.755	-7.02105	-6.70362	-6.94184	-7.25859	-7.65537	-7.73451	-7.89322	-7.97237	-7.89313	-8.52599	-7.73403	-8.36845	-7.97174	-8.44805	-9.31906	-9.63543	-9.3992	-9.47833	-10.0331	-10.6665	-10.8249	-10.9048	-10.905	-11.8557	-12.3316	-12.6486	-12.649	-13.045	-13.2829	-13.9958	-14.3139
RUS13 001.txt	71.1725	11.5299	1.50405	1.378	1.028	1160.26	1.268	9118.22	1.217	-121.055	0.214	-24963.3	0.449	0.189258	944.242	1.249	131901	0.929	-6.0341	-6.11238	-5.55766	-5.7162	-5.95339	-5.87415	-6.03248	-6.03265	-6.27004	-6.50629	-6.74308	-5.87205	-5.79315	-6.50523	-6.34629	-6.34629	-6.10829	-6.42496	-5.86884	-6.89818	-5.94655	-6.18477	-7.05519	-6.18256	-6.49964	-6.26162	-6.49772	-6.65562	-7.21015	-6.73376	-6.89247
RUS13 002.txt	71.1345	15.9538	1.76922	1.867	1.642	1272.56	1.779	7994.76	1.644	-97.3647	0.185	-17032.7	0.417	0.119296	928.916	1.725	142777	1.45	-5.46251	-5.5418	-5.69975	-6.56999	-6.64904	-6.88509	-7.20198	-7.20176	-7.67776	-8.62708	-7.67525	-8.46755	-9.1792	-9.17881	-9.73313	-9.97037	-10.5248	-10.9196	-11.2361	-11.3142	-10.9161	-12.1838	-12.4205	-11.8647	-12.1813	-13.2899	-13.1302	-13.0493	-12.4936	-13.0467	-13.3622
RUS13 003.txt	71.0972	13.8741	1.64988	1.948	0.984	1246.39	1.854	8499.94	1.783	-128.663	0.242	-23649	0.462	0.167911	925.238	1.82	140843	1.486	-6.33001	-6.17113	-6.88425	-7.28011	-7.6748	-7.99169	-8.38827	-8.86253	-9.25735	-9.49437	-8.86001	-9.33487	-10.0471	-9.72887	-10.2041	-10.1247	-10.5196	-11.1519	-11.5465	-11.1497	-11.7031	-12.652	-12.8892	-12.4128	-12.808	-14.4694	-14.5473	-14.4669	-13.9096	-14.7002	-15.57
SCT01 001.txt	62.2539	25.8821	2.25346	1.38	0.85	1420.04	1.292	6416.57	1.191	-77.2362	0.232	-18088.2	0.398	0.11427	848.057	1.241	158293	0.982	-21.1915	-20.7169	-20.7952	-21.1111	-21.2692	-21.4264	-21.5047	-21.4251	-21.5828	-21.6617	-21.5027	-21.9775	-21.5013	-22.3716	-21.6577	-21.4201	-22.369	-22.0515	-21.7344	-22.2883	-22.2079	-22.9994	-23.3147	-22.2848	-22.6003	-22.0444	-22.4405	-22.5975	-22.0435	-22.9131	-23.15
SCT01 002.txt	62.9366	22.0656	2.08069	0.884	0.654	1263	0.797	9859.88	0.553	-248.081	0.432	-60318.8	0.535	0.315499	922.015	0.666	191186	0.349	-8.58738	-8.66561	-8.03066	-9.05891	-8.97848	-9.61047	-9.13491	-9.60856	-9.84483	-10.3187	-10.318	-10.4754	-10.8686	-11.5018	-10.7871	-11.5773	-12.0512	-12.0501	-12.6032	-11.9675	-12.4412	-13.0736	-12.5178	-12.2772	-13.1473	-13.3039	-13.5401	-14.1723	-13.8532	-14.0102	-14.5624
SCT01 003.txt	62.9562	25.9972	2.25846	1.608	1.342	1294.48	1.519	8707.05	1.295	-85.992	0.252	-21182.7	0.651	0.129739	794.425	1.414	163272	0.957	-5.89371	-5.89279	-6.60549	-6.13009	-6.4474	-5.89312	-7.00298	-6.52756	-6.76527	-6.52801	-7.32041	-6.7655	-7.63639	-6.60768	-7.31979	-7.63707	-7.24172	-7.79593	-7.24163	-7.3998	-8.11329	-7.63789	-7.87651	-8.51015	-8.43072	-8.74764	-8.27263	-8.27268	-9.14274	-8.66874	-8.5104
SCT02 001.txt	76.5478	31.2817	2.47739	1.114	0.757	1701.27	1.043	4054.95	0.551	-229.754	0.3	-66298.4	0.461	0.259149	770.847	1.025	255831	0.653	-17.5588	-17.7966	-17.7968	-18.8261	-19.1448	-19.0664	-19.3833	-20.6515	-21.0477	-21.5229	-21.5245	-22.5543	-23.1883	-23.2694	-23.5872	-24.0629	-25.0138	-25.3321	-25.8078	-26.2836	-27.4729	-28.0277	-29.1371	-29.3751	-30.1672	-31.1195	-31.6737	-32.3066	-33.2589	-33.4962	-35.0821
SCT02 002.txt	76.5378	29.465	2.40438	1.131	0.803	1608.88	1.059	4422.85	0.615	-256.719	0.448	-76432.5	0.573	0.293577	742.081	1.036	260349	0.558	-11.6499	-11.2535	-12.6773	-12.7564	-12.755	-12.6731	-13.3063	-14.3337	-14.1744	-13.8568	-14.3316	-14.6466	-14.8834	-14.8821	-14.6422	-14.8784	-15.2734	-14.6389	-15.2717	-14.9523	-15.9019	-15.8212	-15.899	-15.5006	-16.292	-16.3696	-16.7642	-16.1291	-16.3645	-16.7585	-16.9156
SCT02 003.txt	76.5805	30.8146	2.45883	1.259	0.913	1735.39	1.186	3943.06	0.699	-186.793	0.47	-60413.8	0.609	0.243018	808.042	1.165	248598	0.65	-9.50752	-10.221	-10.2998	-10.6958	-11.4878	-11.804	-11.0908	-11.8819	-12.3572	-12.753	-12.2778	-12.7533	-13.466	-13.5452	-12.6743	-13.1496	-12.2794	-12.7555	-13.5479	-12.2827	-13.0757	-12.6805	-12.8404	-12.5241	-11.4167	-11.7346	-12.2903	-11.5806	-11.8983	-11.8203	-10.9511
SCT03 001.txt	77.9926	23.6065	2.15211	1.856	0.214	1333.8	1.765	6735.05	1.467	-69.7701	0.088	-4958.02	0.141	0.0287094	695.558	1.721	172697	1.715	-16.4352	-16.8326	-17.7053	-17.4683	-16.7552	-18.3403	-17.865	-18.5795	-18.8979	-19.1354	-19.0563	-19.5315	-18.4221	-19.1357	-19.5322	-19.1365	-19.4533	-18.9	-18.7412	-19.8504	-18.8202	-19.8506	-19.2162	-19.9293	-20.0874	-20.3271	-19.3749	-20.2463	-20.0877	-20.7224	-20.7224
SCT03 002.txt	77.7294	28.1341	2.34945	1.674	1.212	1421.35	1.585	3632.44	1.265	-119.752	0.226	-41804	0.631	0.186361	659.908	1.566	224317	1.043	-17.9852	-18.3033	-18.3828	-18.8588	-19.5735	-19.2571	-19.4961	-20.4475	-20.2117	-20.5296	-20.4512	-20.5315	-21.7216	-21.8808	-21.3266	-21.0119	-21.1707	-21.0133	-21.5683	-21.0151	-21.2533	-21.4127	-21.0175	-21.889	-21.3359	-20.9393	-21.2571	-21.1789	-20.8624	-21.4182	-20.1504
SCT03 003.txt	77.9653	24.1595	2.17718	1.568	1.126	1219.92	1.476	2731.78	1.142	-154.304	0.261	-47173.1	0.506	0.217585	596.505	1.465	216803	1.062	-10.4221	-11.215	-12.1654	-13.3543	-14.6217	-15.7305	-17.3936	-17.2349	-19.3735	-20.4027	-21.3516	-22.9349	-23.172	-25.0728	-26.2588	-27.1293	-27.2072	-28.5509	-29.024	-30.1309	-30.2873	-30.9983	-31.8672	-32.4192	-32.8921	-33.7601	-32.7273	-34.0714	-33.8307	-33.987	-34.3789
SCT05 001.txt	70.6625	15.603	1.74966	1.077	0.859	1443.45	0.985	19036.1	0.888	-164.165	0.253	-34970.4	0.412	0.22062	1102.96	0.945	158509	0.665	-8.55253	-8.47347	-8.86866	-9.10572	-9.02624	-8.86811	-9.81724	-10.0552	-9.89614	-9.34298	-9.81686	-10.1328	-10.688	-10.5296	-11.5581	-11.0823	-11.0823	-11.3194	-11.7149	-12.4279	-11.952	-12.5063	-12.3476	-13.4555	-12.98	-13.4539	-13.6915	-13.0573	-13.8483	-13.6111	-14.5608
SCT05 002.txt	70.6799	13.8692	1.64959	0.619	0.462	1693.97	0.529	24378.5	0.45	-222.972	0.207	-36010	0.391	0.23612	1507.49	0.497	152507	0.228	-14.9131	-15.3895	-15.1514	-16.0227	-15.231	-15.7854	-15.5478	-16.3392	-16.0225	-16.2594	-17.2884	-17.7634	-17.6037	-17.9995	-18.7106	-19.1844	-19.263	-19.5781	-20.1301	-20.6039	-20.6807	-22.2637	-23.0533	-23.6052	-24.4733	-25.1042	-26.3691	-26.5246	-26.363	-27.5476	-27.2274
SCT05 003.txt	70.4759	20.8852	2.02427	0.746	0.485	1183.37	0.652	8614.65	0.397	-380.239	0.203	-73870.1	0.329	0.341283	973.936	0.501	216448	0.417	-29.0243	-29.3417	-31.8764	-32.589	-34.5695	-35.7573	-38.0539	-39.0844	-39.5588	-41.5381	-43.1221	-45.0224	-46.0519	-47.4774	-48.9822	-50.2488	-52.0698	-53.2567	-54.761	-56.186	-57.5316	-59.6699	-60.9365	-61.8861	-63.0732	-65.2107	-66.8731	-67.1893	-69.485	-70.8304	-72.8893
SCT05 004.txt	68.6675	17.6532	1.86106	0.994	0.742	1329.96	0.879	7130.07	0.683	-108.129	0.214	-36478.7	0.622	0.222188	903.378	0.833	164179	0.372	-16.1505	-16.7042	-16.625	-17.4191	-18.3697	-18.4495	-19.3209	-19.876	-20.3515	-20.2727	-21.303	-21.4599	-22.1745	-22.2543	-22.9678	-24.1565	-24.3156	-24.9494	-25.7428	-25.8211	-27.0097	-26.6937	-28.8327	-28.8333	-28.8338	-29.7055	-30.2612	-31.0534	-31.2121	-31.3706	-32.8767
SCT05 005.txt	69.56	17.8319	1.87046	2.028	1.824	1424.53	1.938	11800.3	1.816	-86.5418	0.321	-18168.7	0.48	0.122617	1042.26	1.889	148175	1.548	-4.83709	-3.64859	-3.41098	-3.56849	-3.25239	-2.30205	-2.69786	-3.09437	-3.17461	-2.14393	-1.66938	-2.38263	-2.69989	-1.98651	-1.8293	-2.14689	-1.75253	-1.35671	-2.30843	-1.91301	-1.5963	-1.67659	-2.54892	-2.5503	-2.47202	-2.94922	-2.47473	-3.42606	-2.16018	-3.74601	-3.4301
SCT05 006.txt	66.9211	32.6434	2.53074	2.028	0.54	1797.95	1.935	13457.2	0.008	-72.7856	0.148	-3526.11	0.257	0.0204196	871.673	1.882	172682	1.771	117.719	116.849	116.691	114.632	114.157	112.969	111.94	110.119	108.693	108.693	106.238	104.732	103.465	102.356	101.088	98.5538	97.365	95.9393	94.3536	92.6106	90.8663	89.677	88.0929	86.1902	85.7143	84.05	82.1465	80.7195	79.6887	78.2599	75.8034
SCT07 001.txt	66.4264	21.676	2.06224	2.033	1.803	1884.72	1.934	11463.6	1.876	-0.431313	0.086	639.384	0.088	0.00469336	1204.45	1.909	136232	1.945	12.9172	13.2344	13.4716	13.0751	12.9958	13.4701	13.391	13.7069	13.1524	13.3102	12.835	13.3893	12.5175	12.2013	12.2007	12.8325	12.5946	12.3562	11.961	12.4351	12.9107	12.5924	12.5126	11.9574	11.957	11.7979	11.1639	11.0843	11.0835	11.1624	10.8453
SCT07 002.txt	67.0559	14.0359	1.65947	0.879	0.74	2057.87	0.792	39109.9	0.742	-46.3528	0.157	-9670.07	0.317	0.0800172	1869.5	0.764	120850	0.562	-8.90984	-8.67261	-9.54501	-9.78203	-9.54617	-10.2596	-10.4186	-11.2113	-11.7665	-12.3216	-12.4818	-12.7997	-13.989	-14.544	-15.1797	-15.181	-15.1819	-15.8964	-16.6899	-16.5324	-17.169	-18.3585	-18.9943	-19.0738	-19.6299	-20.2649	-20.9792	-20.9803	-22.2489	-22.2508	-22.728
SCT07 003.txt	67.0284	21.4058	2.04934	1.068	0.811	1290.54	0.968	7057.44	0.863	-208.654	0.393	-43371.2	0.512	0.240092	916.035	0.909	180644	0.556	-15.6368	-16.3519	-17.2249	-17.3853	-17.8616	-18.101	-18.3408	-19.0552	-19.4543	-20.1696	-20.4894	-21.2843	-22.1575	-22.1594	-22.6377	-23.5113	-23.9096	-24.3088	-24.5488	-24.9475	-26.2973	-26.9331	-27.8872	-28.6811	-29.0012	-30.4292	-31.4618	-31.7823	-31.9436	-32.2629	-33.534
SCT08 001.txt	70.0295	18.8377	1.92249	0.819	0.539	1031.19	0.717	6594.06	0.515	-298.371	0.207	-62065.2	0.347	0.315706	829.076	0.577	196592	0.472	-7.85698	-8.64898	-9.60143	-9.84028	-10.7927	-11.9019	-13.0917	-13.1722	-14.0445	-14.9165	-15.9467	-17.2948	-17.533	-19.7517	-20.545	-21.7349	-22.131	-23.875	-24.5886	-26.0939	-27.2831	-28.235	-29.7416	-31.0887	-32.6746	-34.1016	-35.449	-37.1931	-37.9872	-39.8896	-41.5548
SCT08 002.txt	70.2726	21.4661	2.05223	1.558	0.296	1201.69	1.465	4257.02	1.251	-27.1158	0.102	-3016.14	0.183	0.0204998	685.762	1.361	147130	1.375	-10.0488	-10.6025	-10.6807	-11.2342	-11.1539	-11.0736	-10.8353	-11.151	-11.3876	-10.8313	-10.6724	-10.8303	-10.4328	-10.9863	-10.1135	-10.2709	-10.7455	-10.6664	-10.4284	-10.2694	-11.3775	-10.5054	-11.0592	-9.79159	-10.3465	-10.5043	-10.5046	-10.0284	-10.7413	-10.3451	-10.8199
SCT08 003.txt	70.1045	20.2277	1.99215	0.854	0.575	1122.76	0.759	6285.78	0.584	-225.41	0.184	-52302.4	0.358	0.272579	802.402	0.624	191879	0.496	-32.7046	-33.4173	-34.2895	-35.0024	-35.7949	-36.1113	-37.2212	-38.33	-39.4394	-39.7569	-41.6579	-42.7669	-43.7973	-44.5893	-45.3826	-46.2542	-47.0456	-47.8382	-48.5509	-49.9766	-50.1352	-51.3234	-52.1944	-53.4624	-54.8095	-56.0759	-56.6313	-57.7399	-59.1647	-60.1947	-60.1151
SCT09 001.txt	65.8972	31.0782	2.46932	1.037	0.815	2220.01	0.961	9760.95	0.853	-88.7634	0.295	-23261.1	0.581	0.125138	1153.59	0.909	185884	0.456	-5.99951	-6.00012	-6.0005	-6.00012	-6.7126	-6.4759	-7.82279	-7.26828	-7.9819	-7.7439	-8.14182	-7.50743	-7.74487	-8.29994	-8.06233	-7.58708	-6.95387	-7.98442	-8.53842	-8.69696	-8.53878	-8.45929	-8.53797	-9.01358	-9.09188	-8.85508	-9.4094	-9.72766	-9.48905	-9.64876	-9.88563
SCT09 002.txt	65.6627	33.8539	2.57723	1.121	0.872	2176.8	1.049	9579.32	0.948	-172.761	0.23	-30666.4	0.383	0.15349	1055.97	1.019	199794	0.738	-3.20173	-2.80575	-3.20209	-3.75696	-4.0746	-4.23141	-3.43982	-5.26072	-5.42039	-5.41961	-4.78618	-5.18253	-5.18168	-5.97323	-5.57718	-6.28944	-6.60536	-6.92144	-7.23758	-7.47574	-7.15761	-8.10781	-7.71161	-8.10772	-8.02883	-8.66166	-8.89905	-9.37292	-9.68983	-9.92647	-10.4015
SCT09 003.txt	65.9188	34.2398	2.59188	1.187	0.63	2359.47	1.12	13364	1.003	-133.445	0.209	-30495.8	0.406	0.15153	1255.46	1.059	201252	0.781	-8.86614	-9.10474	-9.26428	-9.73937	-10.6114	-10.693	-11.0903	-11.6462	-12.5184	-12.6773	-13.2338	-13.7099	-14.3443	-14.7417	-14.98	-15.299	-15.8542	-16.3316	-16.9655	-17.363	-18.1573	-18.4752	-19.5859	-19.9032	-20.7757	-21.4897	-22.2036	-22.7595	-22.9199	-23.3167	-24.0317
SCT10 001.txt	74.4485	21.78	2.06718	1.312	0.897	1313.29	1.211	6516.12	1.138	-160.733	0.276	-47010.3	0.507	0.234109	711.652	1.193	200805	0.805	-16.8059	-17.2034	-17.3627	-18.3134	-17.6017	-18.2365	-18.7927	-19.507	-19.6663	-20.855	-21.4104	-21.0947	-21.5721	-21.8901	-22.2867	-22.2875	-23.1604	-23.9537	-24.5095	-25.1445	-25.5424	-25.6216	-26.5746	-26.4965	-27.0525	-27.4495	-27.9268	-28.4819	-29.5119	-30.3853	-29.6736
SCT10 002.txt	74.2781	23.5614	2.15006	1.292	0.914	1372.7	1.203	4284.91	1.112	-142.455	0.179	-38240.8	0.417	0.193293	701.743	1.178	197838	0.875	-16.2586	-16.7341	-17.4478	-18.1617	-18.8744	-20.3008	-20.5392	-21.3308	-22.2038	-23.5511	-23.9481	-24.0272	-25.2951	-26.4824	-26.7203	-27.5921	-28.7798	-29.4145	-29.3352	-30.9197	-31.3163	-31.3156	-32.0279	-33.3747	-33.7701	-35.1971	-36.3054	-36.7015	-37.0175	-37.9688	-38.4423
SCT10 003.txt	74.4567	21.0637	2.0329	1.277	0.893	1229.67	1.187	3684.44	1.102	-198.452	0.194	-53403.5	0.661	0.260947	649.011	1.166	204652	0.616	-5.89589	-6.21337	-6.84605	-7.47963	-8.9046	-8.9835	-9.7745	-10.6457	-11.6753	-11.6755	-12.3871	-13.7339	-14.2074	-14.6815	-16.2644	-16.6591	-17.6894	-18.7187	-19.3505	-19.3494	-20.2993	-21.2474	-22.5928	-22.9875	-24.3325	-25.7573	-26.2309	-27.1799	-28.2082	-28.4442	-29.3129
SCT11 001.txt	64.9443	14.9037	1.71	0.783	0.602	1373.52	0.69	16418.9	0.601	-60.0543	0.127	-20379.6	0.527	0.155167	1158.21	0.654	131340	0.256	-9.04507	-9.44283	-10.2366	-11.5044	-11.6643	-11.7448	-12.8556	-13.4899	-13.5703	-13.8878	-15.3152	-15.5534	-16.1892	-17.061	-17.9332	-17.7753	-18.3325	-18.8868	-18.8084	-18.4126	-18.8885	-19.2065	-19.5226	-19.523	-20.236	-20.5539	-20.475	-20.7136	-20.8722	-20.7931	-20.477
SCT11 002.txt	64.3274	16.3807	1.79273	0.545	0.336	1336.6	0.445	10994.8	0.361	-95.5759	0.171	-15564.2	0.257	0.118987	1041.06	0.411	130806	0.288	-24.7233	-24.6451	-25.5178	-26.3109	-26.4703	-26.9472	-27.9779	-28.3753	-28.4554	-29.6434	-30.5953	-31.7052	-32.5772	-33.6082	-34.0039	-34.5606	-35.1939	-35.6695	-36.0657	-36.8593	-38.048	-38.207	-39.2368	-40.4267	-41.0592	-41.1388	-41.5362	-41.6159	-42.8048	-42.8841	-43.1229
SCT11 003.txt	64.9616	13.9679	1.65544	1.258	1.084	1369.12	1.168	18744.6	1.101	-47.7887	0.122	-5468.69	0.187	0.0484307	1210.9	1.132	112918	1.071	-13.3513	-12.5605	-13.1166	-14.0669	-13.6725	-13.5148	-13.4359	-14.388	-14.3893	-15.3402	-15.5788	-16.0551	-16.4518	-16.0567	-16.8504	-16.4554	-16.8528	-17.1701	-17.5674	-18.0432	-18.1231	-19.1545	-19.868	-19.7901	-19.872	-20.506	-20.7448	-20.7461	-21.9357	-22.7294	-22.7308
SCT12 001.txt	69.1925	21.6536	2.06117	0.959	0.628	1046.77	0.881	3574.43	0.511	-269.64	0.233	-65094.2	0.397	0.31351	553.807	0.673	207630	0.562	-31.9731	-32.9226	-32.7627	-33.9504	-34.3452	-35.7699	-35.9272	-37.4312	-38.6183	-39.1736	-40.2016	-40.6765	-42.1805	-42.26	-43.2887	-44.081	-44.8724	-46.2981	-47.4083	-48.1198	-48.9921	-50.101	-51.0521	-51.8446	-52.6375	-54.3809	-55.57	-56.6802	-57.4727	-59.5336	-60.7233
SCT12 002.txt	69.9226	18.5962	1.91012	0.977	0.623	951.503	0.897	4871.19	0.258	-384.836	0.178	-77499.6	0.373	0.36731	531.643	0.641	210992	0.604	-46.3299	-47.996	-48.6326	-50.298	-51.1704	-52.9147	-53.0753	-54.8994	-55.7728	-57.3593	-58.6279	-60.6097	-61.9575	-62.3559	-64.2579	-64.575	-66.161	-67.0338	-68.936	-70.363	-71.9483	-72.7409	-75.0398	-75.6735	-77.259	-78.052	-80.0333	-80.6685	-83.2043	-85.186	-86.3738
SCT12 003.txt	69.4398	17.8378	1.87077	1.072	0.691	897.49	0.975	5517.33	0.353	-377.986	0.181	-73431.9	0.353	0.361314	515.873	0.962	203236	0.719	-8.22177	-8.2207	-9.40721	-9.48578	-9.72219	-9.56217	-10.9072	-11.4608	-11.9339	-11.8534	-12.7229	-13.276	-12.8801	-13.8294	-14.1449	-15.1756	-16.2047	-17.233	-17.9466	-18.1836	-19.0538	-20.3221	-20.6392	-21.2735	-22.6202	-23.7307	-24.0479	-26.1873	-27.377	-28.487	-29.2008
SCT13 001.txt	66.6757	20.1921	1.9904	0.627	0.444	1344.27	0.548	12430.4	0.458	-234.698	0.171	-43350.7	0.306	0.246331	1134.57	0.49	175986	0.321	-34.0009	-34.5558	-35.3466	-36.534	-36.9305	-38.1184	-38.7519	-38.91	-40.3365	-40.8112	-42.0788	-43.3466	-43.7422	-44.2976	-45.565	-46.1203	-47.071	-48.2591	-49.2096	-48.576	-50.3201	-51.7464	-52.2219	-53.5695	-54.1237	-54.5201	-55.7102	-57.2158	-57.7713	-59.3573	-60.2292
SCT13 002.txt	67.0585	19.9804	1.97994	0.614	0.417	1321.89	0.534	12590.6	0.434	-263.648	0.121	-39022.3	0.248	0.227191	1067.2	0.47	171760	0.366	-84.6178	-85.6495	-86.6811	-87.7923	-88.5867	-90.332	-91.84	-92.2383	-94.618	-95.1744	-96.6038	-98.1111	-99.9355	-100.968	-102.079	-102.556	-103.586	-104.458	-104.538	-104.933	-104.617	-104.458	-103.746	-104.38	-104.38	-103.983	-104.381	-104.143	-103.904	-103.905	-105.333
SCT13 003.txt	66.3313	22.7567	2.11302	0.585	0.415	1586.12	0.504	18328.1	0.415	-207.639	0.176	-40605.9	0.301	0.2247	1312.37	0.445	180711	0.284	-60.5719	-62.1592	-63.1138	-64.702	-65.6549	-67.3244	-66.8513	-69.1515	-69.6305	-71.0601	-72.173	-73.0468	-72.5749	-74.2407	-74.6393	-75.5924	-76.5457	-77.4986	-77.5016	-77.2656	-78.5357	-79.2508	-79.0938	-79.888	-79.9702	-80.0507	-81.3995	-82.0353	-82.5121	-83.3068	-83.2287
SCT14 001.txt	100.881	19.9164	1.97676	0.947	0.65	1785.48	0.859	6283.31	0.761	-375.851	0.147	-68001.2	0.371	0.254427	1076.72	0.81	267272	0.576	-15.0109	-16.9915	-17.7048	-18.8946	-19.5282	-21.0344	-21.272	-21.9058	-23.6508	-25.1557	-25.7902	-26.8212	-28.3271	-28.6444	-30.8635	-31.9738	-33.2429	-35.1452	-36.0988	-37.6054	-39.271	-41.2525	-41.81	-44.0301	-44.9035	-46.4909	-48.7909	-50.4578	-51.6496	-53.7119	-54.9825
SCT14 002.txt	100.863	13.0291	1.59885	0.812	0.553	1497.77	0.702	8632.66	0.607	-372.475	0.127	-68484.8	0.339	0.298269	1180.18	0.657	229607	0.473	-19.8983	-20.9297	-22.6742	-24.6586	-26.0881	-27.9921	-29.2634	-31.6438	-33.9439	-36.1663	-37.5958	-40.8483	-42.9131	-44.977	-48.0716	-50.4532	-53.3097	-56.1662	-58.7875	-61.169	-65.0558	-68.0727	-70.6927	-74.2641	-76.9647	-80.456	-84.1058	-87.9953	-90.6947	-95.0595	-98.3927
SCT14 003.txt	96.5176	0.0769293	-0.122856	0.021	0	114.436	0.02	-1175.95	0	0	-0.001	0	0	0	-164.886	0	-12040.5	0.021	-164.886	-202.017	-241.288	-280.321	-321.177	-362.429	-405.505	-449.851	-494.514	-539.497	-584.403	-628.916	-673.194	-715.733	-756.769	-794.795	-830.13	-861.819	-889.233	-912.527	-931.465	0	0	0	0	0	0	0	0	0	0
Archivo_Columna	0. Mass (kg)	1. h (cm)	2. Vd (m/s)	3. Jump duratio	4. Braking dura	5. Pmax (W)	6. I_Pmax (s)	7. RFDmax (N/s)	8. I_RFDmax (s)	9. FmaxN (N)	10. I_FmaxN (s)	11. IN (N)	12. FN duration	13. Ratio IN/IP	14. FmaxP (N)	15. I_FmaxP (s)	16. IP (N)	17. FP duration	Curva
USA01 001.txt	90.9065	21.1546	2.03729	1.181	0.849	1474.09	1.104	4527.81	0.848	-172.058	0.321	-46078.3	0.451	0.199347	808.35	1.089	231147	0.73	-15.0412	-15.7513	-16.2247	-17.095	-17.4886	-18.042	-18.911	-19.7797	-20.8074	-21.5975	-22.071	-21.9883	-22.8578	-23.6478	-24.1213	-25.0689	-25.542	-26.6484	-26.7255	-27.9119	-28.7802	-30.1245	-30.9928	-31.0698	-31.6214	-32.094	-33.2006	-33.9114	-33.9889	-34.6202	-34.4598
USA01 002.txt	90.986	18.6763	1.91424	1.282	0.864	1367.27	1.205	6971.69	1.138	-250.975	0.252	-64019.5	0.547	0.268927	783.758	1.191	238055	0.735	-13.2122	-13.2131	-12.5797	-13.2928	-13.6905	-14.6406	-14.6406	-15.0379	-14.9587	-14.9584	-15.7509	-15.7515	-16.4642	-16.6227	-16.3066	-16.1487	-16.7831	-16.8622	-17.496	-18.13	-18.3682	-17.5755	-17.3379	-17.8138	-18.1307	-18.2888	-18.686	-18.8446	-18.6859	-18.7657	-19.716
USA01 003.txt	87.9828	0.0863273	-0.130144	0.022	0	111.276	0.021	-1086.02	0	0	-0.001	0	0	0	-152.512	0	-11618.3	0.022	-152.512	-186.232	-219.555	-255.41	-291.423	-329.733	-368.362	-406.909	-445.772	-484.401	-522.711	-561.182	-598.783	-634.482	-669.31	-702.238	-733.03	-762.557	-789.708	-813.695	-835.308	-855.022	0	0	0	0	0	0	0	0	0
USA02 001.txt	72.7351	34.2196	2.59112	0.851	0.586	2067.17	0.787	11170.2	0.563	-373.369	0.265	-80752.6	0.411	0.30007	986.34	0.569	269113	0.44	-12.8406	-13.1609	-13.5569	-13.4003	-12.9261	-12.9277	-13.9586	-14.0397	-14.359	-14.7549	-14.5988	-14.9166	-14.9982	-15.5531	-16.1883	-16.4283	-17.4602	-17.6998	-18.0973	-18.8915	-19.5271	-19.9256	-21.274	-21.5937	-21.9115	-22.7856	-24.1357	-25.0092	-25.5662	-26.2822	-26.7591
USA02 002.txt	72.6887	29.9037	2.42221	1.057	0.78	1897.74	0.983	6002.79	0.715	-257.882	0.288	-68147.9	0.588	0.279153	869.516	0.964	244124	0.469	-28.0808	-28.6377	-30.1445	-31.5731	-33.8723	-34.9036	-36.2522	-37.9188	-38.871	-39.6654	-41.252	-42.8376	-44.4241	-45.7733	-46.4878	-47.1226	-48.6297	-50.7699	-51.564	-52.3579	-53.2307	-54.183	-54.3422	-56.2454	-57.2761	-57.5935	-58.466	-58.5458	-58.627	-59.7372	-60.1341
USA02 003.txt	72.7864	32.2408	2.51508	1.031	0.76	1854.23	0.955	11625	0.677	-325.528	0.414	-85637.9	0.596	0.318836	1016.5	0.751	268596	0.435	-11.7611	-12.5538	-12.7125	-14.0607	-14.3788	-15.8054	-16.5988	-17.4701	-17.7877	-18.5803	-19.453	-20.2452	-21.1976	-21.7534	-22.8621	-22.545	-23.6542	-23.9708	-25.7138	-26.031	-27.458	-27.9333	-28.0924	-27.7766	-28.7275	-28.9647	-28.9656	-29.3612	-29.5189	-29.9154	-30.7063
USA03 001.txt	69.7765	22.861	2.11786	1.072	0.706	1205.97	0.966	7912.68	0.417	-359.433	0.355	-78733.7	0.43	0.347748	647.42	0.944	226411	0.642	-11.3428	-13.3233	-13.7982	-14.5105	-14.2735	-15.2228	-16.252	-17.2023	-17.9144	-19.1028	-19.7364	-20.1324	-21.1612	-21.7944	-22.5065	-23.0607	-23.8526	-23.93	-24.9588	-25.4332	-26.4621	-26.54	-27.0939	-27.3315	-27.4887	-28.7555	-29.7049	-30.3373	-31.0492	-31.1273	-31.4431
USA03 002.txt	69.8775	24.2282	2.18027	0.875	0.581	1212.34	0.76	9451.63	0.373	-484.254	0.281	-89117.8	0.368	0.369214	874.039	0.605	241372	0.507	-6.1006	-6.73387	-7.44613	-7.92015	-8.8695	-9.50211	-9.18443	-9.73745	-9.895	-11.3996	-11.7157	-11.793	-12.7431	-12.6621	-12.8985	-14.0858	-14.5595	-15.4301	-15.5088	-15.9821	-16.6155	-17.0098	-17.8006	-18.4337	-19.1455	-19.0659	-19.4613	-19.8557	-20.8848	-21.4384	-21.1996
USA03 003.txt	69.3985	23.1468	2.13106	0.933	0.6	1096.93	0.819	7891.73	0.388	-459.822	0.241	-97341.6	0.386	0.397087	755.202	0.617	245139	0.547	-18.1649	-19.7485	-21.5697	-23.3898	-24.6568	-26.6356	-27.9825	-29.0115	-31.2287	-32.4944	-34.4739	-35.4233	-37.0075	-37.7191	-39.461	-41.043	-41.834	-43.4174	-43.9704	-45.4745	-46.1859	-47.6901	-49.115	-49.8275	-50.4599	-51.726	-52.3587	-54.0209	-55.5248	-57.1075	-58.5331
USA04 001.txt	67.6179	28.3298	2.35761	0.909	0.633	1746.91	0.825	5654.97	0.534	-217.816	0.227	-53253.3	0.415	0.250517	864.298	0.792	212574	0.494	-13.2238	-13.143	-13.143	-13.7763	-14.014	-14.4895	-15.0429	-15.0423	-15.2799	-14.8046	-15.2004	-15.6745	-16.4673	-16.9425	-17.417	-17.8919	-17.4954	-18.525	-19.317	-19.6332	-20.1879	-20.8212	-20.9005	-21.0585	-21.7713	-22.4053	-22.9585	-23.2766	-23.9889	-24.0687	-24.7027
USA04 002.txt	67.6352	26.2071	2.26756	0.931	0.658	1649.95	0.84	6717.8	0.6	-248.534	0.333	-57607	0.476	0.273185	827.862	0.78	210872	0.455	-5.01435	-5.80529	-5.64635	-6.12158	-6.27893	-5.96181	-6.43611	-6.75219	-7.30612	-7.38479	-7.54352	-8.01722	-7.77961	-8.49209	-9.36331	-9.67922	-9.99513	-10.5493	-11.8169	-12.5288	-13.3203	-14.2696	-15.061	-15.9319	-16.0107	-16.4056	-17.1167	-17.9078	-18.3833	-18.7788	-19.4109
USA04 003.txt	67.6638	26.2673	2.27016	0.881	0.596	1601.05	0.783	6834.5	0.498	-248.519	0.183	-60467.6	0.428	0.28258	798.605	0.634	213984	0.453	-16.2688	-17.1406	-17.5368	-18.4089	-19.0424	-19.676	-20.389	-20.8636	-20.9432	-22.607	-23.0818	-24.3492	-25.1424	-25.6174	-26.3311	-27.2818	-28.3902	-28.4699	-30.0538	-29.9749	-31.2429	-31.9569	-32.9076	-33.8585	-34.6509	-35.2056	-35.7603	-36.1568	-37.1865	-38.1376	-39.4056
USA05 001.txt	84.8422	25.1393	2.22088	1.068	0.791	1891.18	0.981	7745.45	0.726	-31.2106	0.123	-3006.29	0.156	0.0157153	961.944	0.968	191297	0.912	-1.84355	-2.39992	-2.32224	-3.35225	-3.59148	-4.06795	-3.19771	-3.99094	-5.1018	-5.34118	-5.73922	-6.69114	-6.05976	-6.77445	-7.17185	-8.51977	-8.52096	-9.47365	-9.87142	-9.47693	-10.5088	-10.8271	-11.5409	-12.0967	-12.8903	-13.2092	-13.607	-14.401	-15.1937	-15.9084	-16.5432
USA05 002.txt	84.8834	22.0182	2.07845	0.845	0.6	1852.85	0.746	7549.37	0.479	-357.814	0.295	-79354.7	0.437	0.310402	1129.66	0.696	255652	0.408	-4.51643	-3.96311	-3.96326	-4.04233	-4.67683	-4.75648	-4.51857	-4.75676	-4.28191	-4.12411	-4.52081	-4.99661	-4.52235	-4.7599	-4.52386	-4.92113	-5.31749	-5.55585	-5.79343	-6.19112	-6.19187	-6.5892	-6.90725	-7.06632	-7.70045	-7.85979	-7.94096	-8.10007	-8.41758	-9.52829	-9.92562
USA05 003.txt	81.2181	36.1506	2.66322	0.789	0.499	2288.82	0.699	9157.95	0.38	-358.568	0.204	-70155.1	0.357	0.245012	1031.94	0.599	286333	0.432	-1.41569	-2.2131	-2.45372	-3.48783	-4.75949	-5.47571	-5.71725	-6.82965	-7.5459	-8.02526	-9.13761	-10.6461	-11.5221	-12.7928	-13.5092	-14.3842	-14.9424	-15.8162	-17.0879	-18.0425	-18.9954	-19.9502	-20.4287	-22.3323	-23.1286	-24.2406	-24.7985	-25.9102	-26.7053	-28.2934	-29.3265
USA06 001.txt	83.6707	20.383	1.99979	1.166	0.842	1845.33	1.078	12635.9	1.009	-227.509	0.266	-49609.7	0.532	0.228826	1123.83	1.051	216801	0.634	-0.010903	-0.171044	-0.409264	-0.886116	-1.36236	-1.83858	-1.83921	-1.44454	-1.76385	-2.161	-2.40032	-2.40118	-2.87757	-3.27633	-3.59345	-3.67373	-3.75278	-4.38752	-4.46818	-4.23151	-4.945	-5.02543	-5.3431	-5.10552	-4.94796	-5.42367	-5.02789	-5.34597	-5.58437	-6.53486	-6.37627
USA06 002.txt	83.2106	20.348	1.99807	1.005	0.73	1726.59	0.908	5424.73	0.724	-248.437	0.174	-44004.7	0.358	0.20941	1033.91	0.874	210137	0.647	-4.91585	-5.22994	-5.22797	-6.96854	-7.04609	-8.15366	-7.91453	-9.10157	-9.81254	-10.5241	-10.9181	-12.0257	-12.4994	-12.8146	-13.5258	-14.2382	-15.1077	-16.0563	-17.0059	-17.9555	-18.3495	-19.695	-20.8016	-21.5928	-22.5428	-23.4129	-23.6493	-24.6775	-25.468	-26.4967	-27.6038
USA06 003.txt	82.0502	25.5951	2.24093	1.009	0.678	1889.06	0.915	6584.88	0.821	-201.7	0.196	-42064.5	0.383	0.186277	1016.36	0.883	225817	0.626	-15.54	-17.2041	-17.8395	-18.9499	-18.951	-20.3771	-21.8036	-23.0724	-23.9445	-24.2614	-24.8177	-26.1652	-27.2743	-28.3843	-29.8895	-30.998	-31.1569	-32.5837	-33.1386	-34.3263	-35.5941	-36.941	-37.4156	-37.7326	-39.2371	-40.3457	-41.2165	-42.3242	-42.9583	-43.5911	-43.9861
USA07 001.txt	89.1668	24.2671	2.18202	1.324	0.901	1420.76	1.245	5550.41	0.863	-76.0612	0.397	-36362.4	0.719	0.157554	691.71	1.235	230793	0.605	-9.78557	-10.7332	-11.9984	-12.5501	-15.0823	-15.4757	-16.8988	-17.9252	-19.0323	-19.4262	-21.0064	-22.1137	-23.6938	-24.8791	-25.5891	-27.0903	-27.8803	-28.828	-30.3307	-31.1991	-32.5425	-33.7274	-34.1202	-35.3856	-36.0158	-37.3597	-37.9121	-39.4133	-40.9165	-41.3093	-42.0993
USA07 002.txt	90.0412	28.1807	2.35139	1.297	0.887	1604.07	1.22	4862.08	0.877	-261.364	0.282	-71076.6	0.441	0.251443	740.672	1.204	282675	0.856	-26.2558	-27.0452	-27.9133	-28.3062	-28.1455	-29.4107	-30.1999	-31.1475	-30.828	-32.0923	-33.279	-33.5927	-34.0658	-34.5389	-35.7252	-36.2774	-36.9086	-38.0152	-38.489	-38.4871	-39.2781	-39.9099	-40.6214	-41.4124	-42.4409	-42.9156	-44.1808	-44.3394	-45.0517	-46.3187	-47.2696
USA07 003.txt	89.8706	29.5993	2.40985	0.895	0.557	1654.77	0.82	8107.94	0.485	-548.302	0.214	-115510	0.353	0.347964	965.696	0.543	331959	0.542	-16.1404	-16.8502	-17.4019	-17.8748	-17.7923	-18.1068	-18.5006	-18.4991	-19.2098	-19.8414	-20.9484	-21.5017	-22.9271	-24.0353	-24.273	-25.2229	-25.9357	-27.1223	-28.7069	-29.9757	-31.2441	-32.1962	-33.3851	-34.8913	-36.4774	-38.3798	-40.5995	-42.5021	-44.9586	-46.5448	-48.4482
USA08 001.txt	88.786	32.8346	2.53814	0.849	0.552	2200.95	0.78	8732.83	0.368	-565.535	0.194	-110956	0.357	0.330053	962.179	0.764	336176	0.492	-6.8841	-7.67472	-8.22683	-9.09569	-9.4905	-10.0431	-10.0409	-11.1482	-11.1459	-11.7775	-12.487	-12.8029	-13.5134	-13.5906	-13.5877	-13.6646	-14.6136	-14.9269	-15.8747	-16.2693	-16.8198	-17.0553	-17.7662	-18.0798	-18.2354	-19.3419	-20.0514	-20.4451	-20.9166	-21.1517	-21.8621
USA08 002.txt	88.7802	33.8889	2.57857	0.825	0.524	2186.13	0.762	6269.73	0.324	-575.197	0.141	-111220	0.318	0.327102	937.417	0.519	340017	0.507	-11.3032	-12.6463	-14.0702	-15.2556	-17.3916	-19.1319	-20.7124	-22.6106	-24.0334	-26.0915	-28.0688	-30.5219	-32.5797	-34.3199	-37.0889	-38.8308	-40.4912	-43.0245	-44.9237	-48.0101	-50.6229	-52.9974	-55.7676	-58.539	-60.9939	-63.6852	-67.3269	-70.2565	-73.3446	-76.5916	-80.4717
USA08 003.txt	88.6556	32.9836	2.54389	0.795	0.523	2458.22	0.729	7189.34	0.333	-567.165	0.159	-101692	0.327	0.310897	1101.02	0.711	327091	0.468	-7.56209	-8.35165	-9.06199	-10.168	-10.8787	-11.9061	-13.1704	-14.5928	-15.9361	-16.7249	-18.1472	-19.2543	-20.2809	-21.4641	-22.5697	-24.5478	-25.4141	-26.5985	-27.3864	-28.3334	-28.963	-30.464	-32.0443	-33.308	-34.7295	-36.4676	-36.8595	-38.0422	-39.5443	-40.4106	-42.0697
USA09 001.txt	100.165	15.5579	1.74713	1.076	0.798	1643.85	0.98	7716.05	0.899	-264.294	0.309	-52208.8	0.546	0.229941	1152.03	0.954	227053	0.53	-4.98241	-5.77397	-5.85288	-6.08972	-5.85111	-6.08796	-6.32537	-5.92863	-6.80023	-6.64053	-6.6409	-6.24455	-6.64014	-6.1643	-6.55912	-7.19331	-7.27064	-7.19141	-7.0327	-6.95302	-6.87314	-6.95128	-6.71303	-7.26714	-7.4251	-7.10666	-7.10647	-7.26426	-7.81719	-8.13333	-8.36997
USA09 002.txt	100.049	16.4515	1.7966	1.025	0.755	1733.36	0.931	7296.83	0.841	-160.75	0.28	-49928.8	0.534	0.217528	1191.76	0.901	229528	0.491	-13.6972	-14.4115	-14.4907	-15.1267	-15.2062	-15.207	-15.604	-15.8426	-16.7154	-16.6369	-17.8265	-17.3514	-17.749	-17.3532	-17.8301	-18.5447	-18.308	-19.3394	-18.8642	-19.103	-19.5795	-20.3728	-21.0864	-21.247	-21.8027	-21.4865	-22.1226	-22.2023	-22.5213	-23.1559	-23.7907
USA09 003.txt	99.8657	16.4279	1.79531	3.164	0.682	1660.93	3.072	5583.53	2.975	-251.902	0.262	-60091	0.428	0.251173	1104.79	3.044	239241	2.736	-23.3295	-23.8038	-24.1987	-24.1978	-24.9892	-25.2265	-26.4147	-26.3341	-27.2845	-27.3619	-27.5193	-28.312	-29.2607	-29.4978	-30.1309	-31.397	-31.1591	-32.267	-32.5832	-33.2949	-33.214	-34.2432	-34.7177	-34.3214	-34.5589	-35.4292	-35.7453	-36.3774	-36.9306	-36.4551	-37.4058
USA10 001.txt	67.9284	26.887	2.29679	1.011	0.735	1734.93	0.921	6659.16	0.78	-103.939	0.44	-32308	0.586	0.171631	905.533	0.891	188241	0.425	-26.4756	-26.7926	-27.1888	-27.7421	-28.5338	-28.217	-29.3255	-28.9293	-29.2458	-29.6418	-30.196	-30.512	-30.5909	-31.2243	-30.5898	-31.3019	-30.5887	-31.4588	-31.6167	-31.6956	-32.0118	-31.8529	-31.4568	-31.9316	-31.693	-32.7221	-32.4033	-32.9588	-32.2452	-32.9588	-33.117
USA10 002.txt	67.6506	27.5471	2.32481	1.034	0.78	1644.93	0.944	8227.75	0.781	-103.568	0.34	-36123	0.64	0.186874	899.43	0.887	193302	0.394	-13.4042	-13.7994	-14.2737	-14.3511	-14.7453	-14.5842	-15.6909	-15.4515	-16.4804	-16.7154	-16.7934	-16.792	-16.7095	-17.7371	-17.8941	-17.9709	-18.0488	-18.0469	-18.2828	-18.677	-19.2291	-18.8308	-19.2249	-18.9851	-18.7456	-18.9028	-19.2186	-19.0578	-19.3728	-18.8952	-18.8144
USA10 003.txt	67.4236	27.1086	2.30623	0.829	0.553	1369.78	0.739	7502.44	0.512	-324.996	0.158	-61434.1	0.382	0.283323	826.791	0.584	216834	0.447	-15.2238	-15.9364	-17.3614	-18.1525	-19.7376	-20.9242	-22.192	-22.8251	-24.0932	-25.4392	-27.1818	-27.9749	-29.4001	-30.2723	-31.3824	-32.9667	-34.2347	-36.2947	-36.849	-38.751	-40.0992	-41.288	-42.0016	-43.9827	-44.8557	-46.3621	-47.7899	-49.6127	-50.4062	-52.2303	-53.261
USA11 001.txt	110.207	15.6911	1.75459	1.082	0.776	1792.02	0.969	6275.74	0.871	-314.278	0.26	-66294.7	0.459	0.255479	1179.86	0.936	259492	0.623	-4.79804	-5.82743	-5.74752	-7.17307	-7.64795	-7.96411	-8.51895	-8.99346	-9.38907	-10.0218	-10.4964	-11.2081	-11.6031	-11.9979	-12.6313	-13.7396	-14.0555	-14.7672	-15.1616	-15.8727	-16.3473	-16.9805	-17.3746	-17.769	-18.8768	-19.1131	-19.7444	-19.8209	-20.0572	-20.1351	-21.2424
USA11 002.txt	110.087	16.794	1.81521	1.133	0.818	1749.62	1.022	6587.72	0.663	-401.939	0.401	-90829.3	0.596	0.31268	1078.59	1	290487	0.537	-3.77968	-4.81094	-5.3667	-6.23912	-7.27047	-8.22212	-9.25348	-10.0453	-11.4729	-12.3457	-12.7431	-13.0601	-13.6149	-14.9619	-15.0414	-15.517	-16.3096	-16.4693	-17.024	-17.5791	-18.6875	-18.846	-20.1134	-20.6678	-21.3811	-21.6191	-22.0137	-22.5683	-23.1221	-23.518	-24.1504
USA11 003.txt	109.987	17.9678	1.87757	0.96	0.63	1790.57	0.85	5458.41	0.757	-363.265	0.204	-88763.9	0.418	0.300782	1081.2	0.807	295111	0.542	-12.7611	-14.3426	-14.3415	-16.0828	-16.319	-18.0599	-19.0083	-20.0371	-20.6691	-21.5384	-22.4873	-23.4363	-24.1479	-24.9375	-25.9662	-27.0727	-27.4679	-28.1787	-28.8116	-29.6005	-31.6591	-32.212	-33.6362	-33.5555	-33.9488	-35.3748	-36.8775	-38.064	-39.0123	-40.0416	-40.6734
USA12 001.txt	72.0956	12.6036	1.57252	0.625	0.451	1308.53	0.547	15367.2	0.456	-68.8261	0.333	-19595	0.38	0.14745	1144.21	0.507	132892	0.245	-42.7328	-42.9657	-43.6737	-43.9069	-44.3786	-45.3256	-45.1629	-45.1591	-46.0271	-46.6572	-46.4149	-47.4418	-47.9924	-47.8312	-47.9863	-48.1412	-48.1376	-49.1644	-48.686	-49.5543	-50.1062	-50.7369	-50.0205	-51.0476	-51.5202	-51.915	-52.6246	-52.2251	-52.6191	-52.9333	-53.0894
USA12 002.txt	72.6469	15.0037	1.71573	1.493	1.064	1208.25	1.416	10167.4	1.323	-158.471	0.288	-31487.5	0.471	0.201816	859.32	1.382	156021	1.022	-8.13011	-8.13202	-8.60628	-8.76619	-9.08386	-8.84655	-9.16362	-9.79766	-9.79841	-9.87731	-9.40285	-9.24488	-9.71957	-9.95736	-9.95736	-9.71934	-10.1949	-9.95659	-9.7205	-9.87769	-9.79957	-10.432	-10.1944	-10.432	-10.0363	-10.2737	-10.1951	-10.5908	-10.3537	-10.5908	-9.71898
USA12 003.txt	72.5561	17.5616	1.85623	1.406	0.316	1087.24	1.326	5091.67	1.082	-46.8147	0.1	-5667.95	0.208	0.0404158	615.072	1.127	140241	1.198	-8.09893	-8.25689	-8.41292	-8.41218	-8.80661	-8.64849	-9.51794	-9.59526	-10.0697	-10.2262	-10.6214	-10.383	-10.8573	-11.4891	-12.1229	-12.6764	-12.7549	-13.3079	-12.1982	-13.4652	-14.0184	-14.5719	-14.8088	-15.2043	-15.2825	-15.7563	-16.3892	-16.7841	-17.2584	-17.5741	-17.6527
USA13 001.txt	78.7538	30.3837	2.44157	1.198	0.905	1965.19	1.139	4330.63	0.952	-118.324	0.285	-46368	0.638	0.194382	937.1	1.118	238541	0.56	-17.6325	-17.6331	-18.4246	-18.3459	-18.8996	-18.584	-19.6923	-19.3759	-19.3771	-19.5364	-20.1696	-20.4864	-20.4868	-20.9616	-21.6733	-21.8326	-22.5455	-22.3872	-22.5462	-23.2584	-23.4172	-23.4955	-24.6056	-24.2888	-24.8422	-24.7631	-25.0008	-25.0792	-25.3168	-25.9504	-25.8708
USA13 002.txt	78.7688	32.3812	2.52055	1.055	0.755	1927.3	0.997	6527.32	0.751	-252.98	0.198	-60911.3	0.483	0.234871	861.362	0.983	259339	0.572	-12.7443	-12.8247	-13.697	-13.54	-14.3338	-14.9688	-15.6833	-16.08	-16.5571	-17.271	-17.986	-18.1448	-18.146	-19.7328	-19.7332	-21.2416	-21.4797	-22.3539	-22.5136	-22.6728	-24.4972	-24.5777	-25.6101	-25.9282	-25.6924	-26.2491	-27.3592	-27.5189	-29.0255	-29.3433	-29.9
USA13 003.txt	78.8823	32.451	2.52327	0.998	0.717	1884.11	0.937	7252.86	0.712	-289.687	0.239	-65525.3	0.429	0.247777	856.314	0.766	264452	0.569	-12.6208	-13.4913	-13.966	-14.0451	-13.9665	-14.7577	-14.599	-15.7081	-16.4207	-16.4204	-17.6876	-18.7971	-19.1935	-19.1141	-19.9071	-20.7791	-21.8091	-21.9682	-23.0782	-23.5549	-24.507	-25.3002	-26.094	-26.9655	-27.9971	-28.0772	-29.0301	-29.5857	-30.7753	-32.203	-32.9176
USA14 001.txt	86.0971	23.5579	2.1499	1.152	0.803	1310.08	1.072	7952.51	0.771	-378.243	0.177	-72348.7	0.401	0.281164	840.694	0.807	257318	0.751	-6.58054	-8.0087	-8.48545	-10.3879	-11.3403	-12.529	-13.4021	-15.2239	-16.4131	-17.681	-18.4734	-19.0285	-19.7427	-20.9311	-22.9914	-24.0211	-25.1299	-26.0009	-27.2686	-28.1388	-29.1687	-30.2771	-31.86	-32.9693	-33.6812	-35.0276	-35.5015	-37.006	-38.1141	-38.667	-40.2501
USA14 002.txt	86.362	22.8031	2.11517	0.737	0.501	1881	0.652	7527.17	0.49	-428.719	0.188	-81446.3	0.324	0.308489	1152.46	0.555	264017	0.413	-39.8694	-40.9008	-43.1199	-44.7053	-46.0537	-47.4802	-48.2736	-50.0966	-51.5245	-52.7923	-54.4573	-55.567	-56.9141	-58.0245	-58.8964	-60.3224	-62.2248	-63.5713	-63.8095	-64.7612	-66.6626	-67.4559	-69.911	-71.0216	-73.3198	-74.6672	-76.1739	-77.758	-80.0568	-81.5617	-83.3852
USA14 003.txt	84.6559	22.2339	2.08861	0.786	0.541	1740.82	0.701	6205.62	0.525	-343.836	0.13	-76551	0.34	0.302227	1062.04	0.62	253289	0.446	-70.167	-71.6741	-73.3387	-75.7975	-77.2252	-78.1774	-79.9221	-81.2713	-82.6206	-84.6833	-86.9032	-88.7286	-90.3948	-92.061	-93.4106	-95.0762	-97.3769	-99.8361	-100.947	-103.485	-104.518	-105.789	-107.772	-109.993	-112.135	-113.881	-115.547	-117.452	-119.277	-120.706	-123.64
Archivo_Columna	0. Mass (kg)	1. h (cm)	2. Vd (m/s)	3. Jump duratio	4. Braking dura	5. Pmax (W)	6. I_Pmax (s)	7. RFDmax (N/s)	8. I_RFDmax (s)	9. FmaxN (N)	10. I_FmaxN (s)	11. IN (N)	12. FN duration	13. Ratio IN/IP	14. FmaxP (N)	15. I_FmaxP (s)	16. IP (N)	17. FP duration	Curva
VEN01 001.txt	61.3055	18.4548	1.90285	0.933	0.682	1094.59	0.829	7119.37	0.644	-213.968	0.354	-49536.4	0.526	0.298234	741.268	0.766	166099	0.407	-4.1698	-4.09132	-4.01206	-4.48692	-4.56659	-4.72517	-4.40848	-5.04192	-5.7544	-5.5957	-5.6754	-5.91222	-5.91258	-6.547	-6.1499	-5.67563	-6.62575	-7.10101	-6.78432	-6.22926	-7.10007	-6.8617	-6.86344	-6.46635	-7.49629	-7.65424	-7.97099	-7.17823	-7.02028	-8.05064	-7.25736
VEN01 002.txt	61.1635	20.1197	1.98683	0.915	0.651	1042.47	0.821	8947.45	0.605	-165.094	0.375	-53912.4	0.523	0.307454	799.66	0.659	175351	0.392	-12.0025	-12.8728	-12.6363	-13.0322	-13.5072	-14.1406	-13.8247	-14.2207	-15.0919	-15.2498	-15.4877	-15.9637	-16.6758	-17.309	-17.1516	-17.5472	-17.9443	-17.8654	-18.8153	-18.8153	-19.1314	-19.6869	-19.8456	-20.3203	-20.6374	-21.4292	-21.8256	-21.5087	-21.9842	-22.5388	-22.2213
VEN01 003.txt	61.2727	17.3005	1.84238	0.95	0.7	1026.97	0.842	8945.37	0.661	-183.963	0.398	-47136.7	0.556	0.294724	757.139	0.769	159935	0.394	-6.65245	-7.76364	-8.31857	-8.16119	-9.035	-9.66993	-9.82888	-10.385	-10.7823	-11.6541	-12.0511	-12.2903	-12.9255	-13.4815	-14.6716	-14.5141	-15.1477	-16.2585	-17.0514	-17.6866	-17.8454	-18.2435	-18.8782	-19.5132	-19.8295	-20.2278	-21.1782	-21.8924	-21.4957	-22.1311	-22.7652
VEN02 001.txt	72.3776	18.2256	1.89099	0.684	0.504	1523.4	0.614	10291.2	0.49	-381.547	0.217	-60284.4	0.374	0.305942	1191.92	0.544	197045	0.31	-10.8871	-10.5706	-10.491	-11.1259	-10.8875	-11.047	-10.4136	-11.2067	-11.2067	-11.8401	-11.6821	-11.9997	-12.4757	-13.0307	-12.5559	-12.8735	-13.3496	-13.8252	-13.5882	-13.6675	-14.8566	-14.857	-15.016	-15.5715	-15.729	-16.8383	-16.5224	-16.9192	-17.3946	-18.0292	-18.3465
VEN02 002.txt	72.316	14.2569	1.67249	1.102	0.89	1335.8	1.013	7182.52	0.909	-58.2853	0.037	-2380.06	0.078	0.0193149	1046.89	0.957	123224	1.024	-12.8656	-13.102	-14.2103	-15.0807	-15.3979	-16.1885	-17.5346	-18.3269	-18.6419	-19.9876	-20.6995	-22.2832	-23.1529	-23.7864	-25.8455	-26.8745	-28.3784	-29.567	-30.7533	-32.1786	-34.5538	-35.3453	-37.0077	-39.225	-40.2531	-41.599	-43.0238	-44.2102	-46.5062	-48.4856	-49.5133
VEN02 003.txt	71.9114	21.5535	2.0564	0.743	0.525	1587.85	0.658	8015.26	0.462	-302.32	0.227	-54272.3	0.395	0.268595	1067.78	0.581	202060	0.348	-27.3796	-28.0932	-29.2029	-30.2334	-31.5815	-32.77	-33.8005	-35.0703	-35.7044	-37.3681	-38.32	-38.8747	-39.9056	-41.1737	-41.8072	-42.6795	-43.5514	-44.4224	-45.0565	-45.5306	-46.3233	-45.767	-46.3193	-46.7933	-45.6817	-45.3646	-45.2032	-43.6966	-43.0608	-41.5538	-41.1568
VEN03 001.txt	84.9979	24.8456	2.20787	1.1	0.821	1845.87	1.005	5674.9	0.847	-197.703	0.364	-62926.6	0.625	0.251241	1013	0.912	250463	0.475	-8.65366	-9.20785	-8.97043	-8.73411	-9.92199	-9.68421	-10.0813	-10.5575	-10.8742	-11.4288	-11.6658	-11.9037	-12.2208	-12.6967	-13.568	-13.2514	-13.4898	-13.5675	-14.5992	-14.0453	-14.4412	-16.1056	-16.2635	-16.185	-16.6608	-16.6614	-17.5326	-17.5345	-17.9313	-18.0894	-18.485
VEN03 002.txt	85.0256	22.0417	2.07956	0.734	0.486	1992.84	0.632	6833.06	0.451	-421.169	0.157	-73082	0.29	0.292574	1196.5	0.598	249790	0.444	-29.5796	-31.0854	-31.7985	-32.2724	-34.3323	-35.4419	-36.4719	-37.5812	-40.0369	-41.8594	-42.8101	-44.3156	-45.8224	-47.4071	-49.7054	-50.5783	-52.877	-54.7786	-56.1269	-57.9505	-60.0116	-62.4697	-64.1347	-66.1177	-68.0215	-70.0833	-72.4617	-74.8402	-76.3486	-78.6491	-81.6615
VEN03 003.txt	85.1744	21.2524	2.04199	0.791	0.525	1796.34	0.689	6129.65	0.562	-377.472	0.181	-76389.1	0.311	0.305278	1083.16	0.621	250228	0.48	-58.0506	-60.3497	-60.7474	-62.8083	-63.8406	-65.5063	-66.221	-67.2531	-68.6009	-69.8703	-70.9806	-72.4091	-72.807	-74.6307	-77.3259	-78.9915	-79.7064	-81.5299	-83.1163	-84.2275	-86.3693	-87.3214	-89.3052	-90.892	-92.6366	-94.0657	-94.9386	-96.921	-98.2705	-99.2234	-101.048
VEN04 001.txt	68.6217	18.9345	1.92742	1.61	0.87	1310.33	1.51	9373.76	1.358	-35.4012	0.219	-10696.3	0.579	0.0748749	912.671	1.428	142856	1.031	-7.67123	-7.90945	-7.51328	-7.67185	-7.59279	-8.22636	-8.38606	-7.51426	-7.75287	-8.30742	-7.83217	-8.30742	-7.19857	-7.67384	-8.30877	-8.2288	-8.46666	-7.99278	-7.59583	-8.54747	-8.15173	-7.91411	-8.15217	-7.99399	-9.02347	-9.10252	-8.46969	-8.46931	-8.47007	-9.2623	-8.86612
VEN04 002.txt	68.2686	17.1305	1.83331	0.637	0.403	1118.43	0.534	12385.6	0.361	-329.308	0.23	-62822.7	0.291	0.334338	963.756	0.398	187902	0.346	-26.0687	-28.1273	-29.7905	-32.2451	-33.4329	-35.4927	-36.9962	-39.2133	-40.4017	-42.7784	-44.5997	-47.1338	-48.2417	-50.1425	-51.4892	-54.3405	-55.5283	-57.3497	-58.7753	-60.7552	-62.8146	-65.0318	-66.1411	-67.2494	-70.0221	-71.9235	-73.2685	-74.853	-76.8334	-78.0996	-80.3968
VEN04 003.txt	68.5099	19.2336	1.94258	1.137	0.868	1113.05	1.025	6962.79	0.804	-107.703	0.272	-23224.8	0.459	0.148679	805.196	0.91	156208	0.678	-4.26468	-3.9468	-3.7081	-4.81517	-4.89325	-4.41678	-4.96916	-5.67982	-5.59756	-5.99328	-5.4364	-5.03923	-6.06735	-6.06512	-5.50898	-4.95286	-6.1378	-6.13582	-6.29216	-5.65632	-5.81402	-6.28647	-7.15569	-6.83659	-6.43842	-6.6746	-6.43476	-7.14582	-6.90661	-6.90445	-7.53562
VEN05 001.txt	73.5648	0.169603	-0.182417	0.03	0	127.757	0.029	-614.913	0	0	-0.001	0	0	0	-81.689	0	-13549.8	0.03	-81.689	-117.037	-152.94	-187.659	-221.828	-253.622	-285.264	-315.404	-343.488	-371.181	-396.103	-420.475	-443.658	-464.389	-483.775	-501.418	-518.112	-532.907	-547.464	-560.281	-572.543	-585.677	-598.889	-611.706	-626.663	-641.224	-656.738	-671.857	-685.472	-700.358	0
VEN05 002.txt	73.7741	19.5259	1.95729	0.777	0.528	1546.85	0.684	9191.61	0.536	-68.094	0.146	-17987	0.43	0.110844	958.417	0.639	162273	0.347	-5.89679	-5.89784	-6.05679	-7.64166	-8.51405	-8.99011	-9.38616	-9.54486	-10.9714	-12.0811	-11.765	-12.7946	-13.6664	-14.142	-14.1419	-14.8544	-15.0135	-16.439	-16.5181	-16.8354	-17.4685	-18.3397	-19.3688	-19.5275	-19.606	-20.8732	-21.1105	-22.4564	-22.5353	-22.6138	-23.9601
VEN05 003.txt	74.2617	22.4131	2.09701	0.984	0.67	1291.37	0.895	6205.14	0.592	-264.711	0.183	-60078.8	0.483	0.278537	735.446	0.69	215694	0.501	-6.09618	-5.93799	-5.85911	-6.09708	-6.57294	-6.4134	-6.25521	-5.70029	-6.01697	-6.01675	-6.57181	-6.0964	-6.09618	-6.09613	-6.57141	-6.73013	-6.57158	-6.73028	-6.80875	-7.52123	-7.67942	-7.20438	-7.75886	-8.31396	-8.31261	-8.47193	-9.02547	-9.2621	-9.73757	-9.73757	-9.73734
VEN06 001.txt	56.4435	26.5246	2.28125	0.67	0.431	1225.36	0.588	12338.1	0.348	-367.998	0.141	-71890.4	0.304	0.358418	867.466	0.441	200577	0.366	-7.76341	-9.3483	-10.2998	-11.6468	-12.995	-14.2628	-15.6097	-16.9576	-18.5433	-20.5256	-22.0302	-22.7448	-25.4393	-27.3415	-29.4025	-31.3047	-33.0497	-34.6352	-36.6956	-39.312	-41.0561	-42.801	-45.3379	-47.4784	-49.8574	-51.8399	-54.5358	-57.39	-59.9266	-61.6719	-64.685
VEN06 002.txt	56.2963	21.9393	2.07473	0.656	0.422	1106.06	0.565	10074	0.366	-423.734	0.16	-73743.6	0.28	0.387178	900.854	0.413	190464	0.376	-9.38564	-11.051	-13.2725	-15.0181	-17.0802	-20.0931	-22.7101	-23.5041	-25.6456	-28.5778	-30.7981	-33.4142	-35.8725	-38.7266	-40.4708	-43.3238	-44.5928	-46.9707	-49.5855	-51.9628	-54.0244	-55.7687	-58.1456	-60.2852	-62.028	-64.4074	-66.9434	-68.7672	-72.0174	-73.8411	-76.4578
VEN06 003.txt	56.5443	22.7248	2.11154	0.673	0.43	1123.6	0.578	10443.8	0.32	-426.969	0.198	-76135.9	0.293	0.389522	924.464	0.433	195460	0.38	-14.7416	-14.8214	-15.6933	-17.1985	-17.5155	-18.387	-19.3389	-20.5277	-22.5896	-24.5718	-25.6829	-27.6658	-29.0935	-31.4718	-33.0604	-34.885	-37.2627	-39.0874	-41.15	-42.6586	-45.5127	-47.8932	-50.0342	-52.0172	-54.8723	-57.5682	-59.0766	-60.5048	-62.0914	-64.3122	-66.8495
VEN07 001.txt	57.0054	25.2578	2.22611	1.442	1.007	1048.48	1.366	3838.86	1.277	-128.344	0.221	-31985	0.597	0.201414	547.005	1.342	158803	0.845	-8.79287	-8.79309	-8.55508	-9.74281	-9.42531	-9.58311	-10.0576	-10.1365	-10.6117	-10.9283	-11.403	-11.4026	-11.9565	-12.7493	-12.2734	-12.8288	-12.4322	-12.6706	-13.4624	-13.2246	-12.9868	-13.4626	-14.3336	-14.6511	-14.5723	-14.7313	-14.4936	-15.3641	-15.3635	-15.5223	-15.6022
VEN07 002.txt	57.2084	23.6612	2.1546	2.098	1.635	1010.03	2.018	3562.04	1.926	-99.544	0.246	-23001.5	0.629	0.157356	541.003	1.995	146176	1.469	-2.73113	-2.73097	-2.65094	-2.80851	-2.80867	-3.7586	-2.57014	-3.12388	-3.75648	-4.15365	-3.99373	-4.0734	-3.99357	-4.70531	-4.54694	-4.94233	-4.54583	-4.78344	-5.33753	-5.73257	-5.3366	-5.81185	-6.04871	-6.12678	-6.6819	-6.52182	-6.91762	-7.156	-7.156	-7.55159	-7.86758
VEN07 003.txt	57.0516	26.0975	2.26281	1.055	0.666	1022.17	0.981	4067.62	0.9	-297.757	0.2	-61600.2	0.4	0.323169	519.544	0.675	190613	0.655	-4.72721	-5.0445	-5.59902	-5.4399	-5.51936	-5.67747	-6.07343	-6.15249	-5.75712	-6.07382	-6.8661	-7.26147	-7.34075	-7.41965	-7.8162	-8.76723	-8.76723	-8.68719	-9.00424	-8.84356	-9.55702	-9.95337	-9.79563	-9.79546	-10.429	-10.9048	-11.3795	-11.6961	-11.775	-12.8038	-13.4382
VEN08 001.txt	52.6139	27.3305	2.31565	1.045	0.778	1295.87	0.966	4762.92	0.72	-103.651	0.407	-37516	0.603	0.235547	650.053	0.943	159272	0.442	-3.58036	-3.899	-3.58212	-4.37501	-5.16694	-4.85028	-5.72306	-5.40654	-5.88118	-6.83228	-7.15032	-7.23022	-7.78457	-8.73543	-9.36885	-9.52662	-9.8445	-9.8445	-11.1125	-11.6662	-11.1918	-11.4306	-11.985	-12.6195	-13.491	-13.8089	-13.8881	-14.4421	-15.3928	-16.1047	-16.0257
VEN08 002.txt	52.5557	23.8513	2.16324	1.273	1.012	1186.06	1.184	5048.15	0.986	-64.8031	0.579	-29150.7	0.855	0.20419	642.977	1.158	142763	0.418	-4.53632	-3.82384	-3.9824	-4.77569	-4.69526	-4.61636	-4.30005	-4.30044	-5.01346	-4.93519	-5.80759	-5.41125	-4.85727	-5.33213	-5.6504	-5.72963	-4.85841	-5.88939	-6.60203	-6.36655	-7.07941	-7.00035	-6.36677	-7.23792	-7.55678	-7.55678	-7.39883	-7.08307	-7.79542	-7.95413	-7.32086
VEN08 003.txt	52.7394	24.1935	2.17871	1.351	1.046	1075.18	1.258	4547.6	1.035	-79.6237	0.336	-32651.7	0.793	0.221402	545.253	1.243	147477	0.558	-4.04492	-3.64955	-4.28345	-4.52205	-5.07583	-5.39274	-5.31368	-5.55136	-5.63081	-6.10626	-6.73992	-6.73977	-7.05614	-7.92835	-7.92697	-8.63954	-8.32246	-9.03617	-9.35307	-9.27342	-9.98557	-10.1444	-9.90508	-11.0934	-11.4093	-11.8854	-12.1217	-12.0431	-13.2303	-13.5466	-13.863
VEN09 001.txt	64.4296	26.0713	2.26168	0.927	0.694	1557.46	0.848	11978.2	0.684	-261.602	0.179	-48813.2	0.352	0.25105	903.562	0.756	194436	0.575	-3.09865	-3.89059	-4.04913	-3.9691	-4.4439	-4.60162	-4.91771	-5.78762	-5.78762	-6.81774	-6.89544	-7.92499	-7.76567	-7.60617	-8.87274	-9.26734	-9.50419	-9.50382	-9.81951	-10.5316	-11.006	-11.4008	-10.9254	-11.8741	-13.0616	-13.457	-13.5356	-14.1677	-14.5633	-15.5918	-16.0667
VEN09 002.txt	64.4319	26.4902	2.27978	0.896	0.653	1430.81	0.814	8944.2	0.609	-246.876	0.408	-58679.2	0.497	0.285576	896.885	0.689	205477	0.399	-6.58612	-7.45733	-7.45684	-7.5347	-8.00995	-8.24774	-8.16729	-8.08801	-8.48305	-9.27498	-9.43295	-9.5909	-9.8276	-9.82654	-10.6974	-10.8547	-11.1711	-11.4081	-11.487	-12.1997	-12.6745	-12.2776	-12.5144	-13.7018	-14.0977	-13.9392	-14.4143	-14.4928	-15.9978	-15.9174	-17.0258
VEN09 003.txt	64.4048	26.0022	2.25868	0.666	0.466	1769.56	0.587	10890.3	0.433	-247.033	0.273	-50968.2	0.351	0.259565	1085.33	0.519	196360	0.315	-27.0634	-27.22	-28.1683	-28.0089	-28.0052	-29.5874	-29.9025	-30.5339	-30.2939	-31.4015	-31.9534	-32.1093	-32.3442	-32.9756	-33.2901	-34.2384	-34.2365	-34.4716	-34.9444	-35.3376	-36.287	-36.7599	-36.5196	-36.3595	-37.386	-37.3059	-37.7008	-37.0653	-37.3804	-37.6972	-38.4096
VEN10 001.txt	77.1626	19.4766	1.95482	1.581	1.344	1835.14	1.488	13832.3	1.382	-116.052	0.193	-16800.9	0.289	0.100289	1165.07	1.446	167525	1.292	-9.31633	-9.47529	-8.9983	-9.07758	-9.79081	-10.1862	-10.0279	-9.86994	-11.2954	-11.6121	-11.613	-11.6123	-12.2474	-12.8016	-13.3554	-13.989	-14.0683	-14.5448	-15.0987	-15.1774	-15.1782	-16.0501	-16.3666	-16.6845	-17.7936	-17.398	-18.3493	-18.9831	-19.1413	-19.3793	-19.3793
VEN10 002.txt	77.1466	20.208	1.99118	1.075	0.842	1979.9	0.98	13837	0.886	-99.601	0.214	-27202.6	0.513	0.150533	1243.1	0.944	180708	0.562	-18.2566	-18.7318	-18.969	-18.8899	-19.9989	-19.8387	-19.6805	-19.7594	-19.5208	-20.2344	-20.5511	-20.5515	-20.71	-20.9476	-21.0261	-21.8184	-20.7891	-21.3436	-22.135	-21.9759	-22.1339	-22.2926	-22.6886	-22.7673	-23.2427	-23.481	-23.3231	-24.0356	-24.1923	-23.9549	-23.3213
VEN10 003.txt	77.1473	20.8493	2.02253	1.1	0.833	1790.06	1.004	7718.01	0.907	-175.513	0.405	-47282.3	0.546	0.232686	1049.96	0.971	203202	0.554	-12.106	-11.7098	-12.2641	-12.1056	-12.3428	-12.7399	-13.3735	-13.0558	-12.9774	-12.9771	-13.1356	-13.8489	-13.5322	-13.9289	-14.4838	-14.3247	-14.4836	-14.1667	-14.1669	-15.118	-15.3552	-14.8014	-15.0387	-15.6724	-16.2269	-16.2263	-16.1479	-16.2269	-16.2267	-16.3853	-16.7021
VEN11 001.txt	66.0251	26.8154	2.29373	1.396	1.045	1346.08	1.312	2822.12	0.931	-76.1225	0.217	-36934.7	0.86	0.196162	646.72	1.282	188286	0.536	-12.9191	-13.1564	-13.4732	-13.711	-13.711	-14.4243	-14.5829	-14.583	-14.583	-14.504	-14.8995	-14.5043	-14.7421	-14.6631	-14.8212	-15.6129	-16.2475	-16.1679	-16.4857	-16.8024	-17.1984	-16.9609	-17.0406	-17.2775	-17.2768	-18.1488	-18.3074	-17.9909	-18.5456	-19.3389	-19.4179
VEN11 002.txt	66.2035	23.6766	2.15531	1.285	0.93	1156.55	1.198	3110.7	0.827	-125.685	0.249	-46624.1	0.678	0.246412	593.528	1.151	189212	0.607	-4.09645	-4.57169	-4.80849	-4.72884	-4.64917	-5.12342	-5.04335	-5.27977	-5.27977	-4.80336	-5.83265	-5.35625	-6.06928	-5.83126	-6.06867	-6.78034	-7.17591	-7.0158	-6.3814	-7.48961	-7.4105	-7.64734	-7.48803	-7.80486	-8.43668	-8.43647	-8.11821	-8.27593	-8.51332	-9.06609	-8.51073
VEN11 003.txt	66.2515	24.4833	2.19172	5.058	0.685	1264.72	4.964	4384.92	0.629	-16.5045	0.203	-2678.99	0.263	0.0181281	668.239	4.931	147781	4.795	-2.20586	-2.60282	-2.28614	-2.52436	-2.52513	-2.52513	-2.36716	-2.20995	-2.52783	-2.92359	-3.24127	-3.00424	-2.84645	-3.4008	-3.79853	-4.03652	-3.16587	-3.16684	-3.80057	-3.87985	-3.56372	-3.16875	-3.72502	-4.20026	-4.20102	-3.64765	-3.33074	-4.04537	-3.72809	-4.36321	-4.12677
VEN11 004.txt	66.1997	24.8349	2.2074	1.23	0.904	1383.41	1.138	3441.43	0.902	-150.141	0.302	-43939.4	0.599	0.231299	691.042	1.119	189968	0.631	-5.25221	-5.09333	-5.80598	-5.64825	-5.09356	-5.64747	-5.64747	-5.72676	-5.48974	-6.36058	-6.83603	-6.67671	-7.07389	-6.91517	-7.07214	-7.39041	-8.10327	-7.2323	-7.86648	-7.7872	-8.57783	-8.42004	-8.10395	-8.97575	-9.37158	-9.84681	-9.21406	-9.13537	-10.0066	-10.087	-9.84805
VEN12 001.txt	69.0744	27.5683	2.3257	0.625	0.445	2239.47	0.546	18364.3	0.432	-385.839	0.221	-59582.1	0.328	0.270669	1386.18	0.48	220129	0.297	-5.01336	-4.93179	-5.56327	-6.19493	-6.11269	-6.58526	-6.26623	-6.58139	-7.05327	-6.81407	-7.12754	-7.36281	-7.99463	-8.38846	-8.14864	-7.98818	-8.54034	-8.61727	-9.328	-9.01027	-9.16631	-9.95687	-10.3515	-10.4292	-10.5867	-10.9817	-11.2971	-11.5339	-11.0579	-11.0563	-11.7685
VEN12 002.txt	69.1464	27.9421	2.34142	0.683	0.494	2180.74	0.601	15837	0.471	-353.298	0.266	-61471.9	0.379	0.275318	1338.48	0.529	223276	0.304	-13.9779	-14.2148	-14.927	-15.639	-15.4791	-15.2405	-16.1108	-16.0303	-16.8207	-16.6609	-16.8183	-17.5294	-17.7655	-17.3682	-17.7623	-18.5527	-18.7089	-18.1525	-18.7041	-18.8611	-18.5422	-19.0146	-18.776	-18.7744	-19.4846	-19.8782	-19.2427	-19.3197	-19.8725	-19.7918	-20.1072
VEN12 003.txt	69.0736	28.4759	2.36368	0.699	0.5	2070.44	0.616	14394.9	0.475	-400.302	0.261	-67861	0.375	0.293737	1264.15	0.544	231026	0.324	-6.61045	-6.76657	-7.55713	-6.9208	-7.15628	-7.07496	-7.78758	-7.78446	-7.70343	-8.25576	-8.49156	-9.0435	-7.93285	-8.32689	-8.8786	-8.87739	-8.48058	-8.55653	-8.79179	-9.34473	-9.58056	-9.10261	-9.81348	-10.5242	-10.522	-10.2828	-10.5177	-10.6735	-11.2264	-11.5408	-11.1433
VEN13 001.txt	82.7939	28.3442	2.3582	1.015	0.734	2046.78	0.929	6514.16	0.701	-54.8643	0.052	-3320.64	0.104	0.0167341	988.108	0.823	198436	0.911	-2.42662	-2.34668	-3.85204	-5.35717	-5.75309	-6.70428	-8.05131	-9.1605	-10.7461	-12.1717	-13.124	-14.234	-15.6611	-17.1681	-18.5155	-19.3882	-21.2113	-22.7964	-23.7493	-24.7016	-25.8912	-28.1909	-29.1418	-30.0942	-31.6806	-33.424	-34.2178	-35.8044	-35.9649	-37.1555	-38.1872
VEN13 002.txt	82.5257	26.4899	2.27976	0.927	0.617	1716.89	0.832	7836.11	0.283	-504.947	0.237	-98878.9	0.395	0.344651	981.157	0.638	286896	0.532	-6.58789	-6.90564	-7.30282	-8.01614	-8.88856	-9.91938	-10.9498	-10.9511	-12.1408	-13.0919	-13.3294	-14.1226	-14.7571	-15.8674	-16.7396	-17.6125	-18.0082	-19.3558	-19.8316	-20.8616	-21.5761	-22.8444	-23.876	-24.7487	-24.9874	-26.1766	-27.7619	-28.3179	-29.1898	-30.38	-31.2535
VEN13 003.txt	82.4842	28.3339	2.35778	0.746	0.497	2070.58	0.663	16918.4	0.275	-517.356	0.219	-96395.4	0.326	0.331541	1182.81	0.517	290750	0.42	-4.02162	-4.8907	-6.7903	-7.73903	-8.84634	-9.55806	-10.8241	-12.2473	-13.8293	-14.4623	-16.2019	-18.2603	-19.6042	-20.7127	-21.9776	-24.6702	-25.7769	-27.5967	-28.7048	-30.6045	-32.8202	-35.0368	-36.4615	-37.9653	-41.0526	-42.7139	-44.8512	-46.9106	-49.6817	-51.6596	-54.8277
Archivo_Columna	0. Mass (kg)	1. h (cm)	2. Vd (m/s)	3. Jump duratio	4. Braking dura	5. Pmax (W)	6. I_Pmax (s)	7. RFDmax (N/s)	8. I_RFDmax (s)	9. FmaxN (N)	10. I_FmaxN (s)	11. IN (N)	12. FN duration	13. Ratio IN/IP	14. FmaxP (N)	15. I_FmaxP (s)	16. IP (N)	17. FP duration	Curva
JUA01 001.txt	64.365	35.0074	2.62077	1.206	0.946	1886.64	1.141	6195.93	0.905	-112.409	0.342	-34768.9	0.598	0.17097	875.191	1.094	203363	0.608	-9.35618	-9.35961	-10.399	-9.88115	-10.4011	-10.0566	-11.6127	-9.88621	-9.71281	-10.9263	-9.71779	-12.1401	-9.54803	-12.3163	-9.89577	-12.1436	-9.55317	-11.6306	-11.1121	-12.4973	-10.4234	-12.6708	-9.90687	-11.6378	-10.9474	-13.0249	-12.5079	-14.2377	-13.0269	-11.471	-12.8602
JUA01 002.txt	64.2547	37.6759	2.71882	1.029	0.774	2049.23	0.961	6071.03	0.808	-174.784	0.223	-35974.7	0.364	0.170831	949.533	0.906	210587	0.665	-17.9035	-19.2865	-18.0797	-21.0222	-18.775	-20.1607	-20.6806	-21.8944	-21.2042	-19.3035	-23.4587	-19.4796	-23.6365	-19.485	-25.3691	-22.0824	-23.9892	-24.6822	-25.5472	-25.5496	-27.9682	-26.5924	-28.667	-30.0539	-30.2254	-32.8245	-29.7106	-33.5162	-31.9631	-32.8268	-34.0448
JUA03 001.txt	98.3969	24.0392	2.17175	1.245	1.01	2586.31	1.168	14968.9	1.042	-99.3502	0.516	-30626.6	0.552	0.125428	1465.42	1.138	244176	0.693	-13.127	-17.1061	-14.6853	-15.8925	-15.5468	-17.1046	-17.2789	-19.0077	-18.3201	-19.5284	-21.781	-21.2599	-24.7195	-21.7817	-24.7193	-22.4719	-26.6226	-25.0672	-26.4471	-26.9685	-29.5614	-29.0453	-31.9833	-31.1181	-32.3283	-32.3292	-33.1903	-33.0189	-33.0183	-34.5752	-32.1506
JUA04 001.txt	77.6861	27.3909	2.31821	0.528	0.327	2136.92	0.461	16918.5	0.339	-155.057	0.144	-24626.3	0.251	0.120353	1327.23	0.392	204617	0.277	-20.7658	-23.186	-21.8042	-24.3972	-23.8831	-26.6488	-24.9195	-26.1283	-26.65	-28.8963	-26.9956	-29.9342	-28.0349	-30.453	-28.8983	-33.0477	-30.2849	-33.3948	-32.5354	-35.8176	-33.228	-37.0332	-35.4791	-37.3823	-36.1718	-39.8063	-38.9429	-42.406	-40.6731	-41.8878	-41.0224
JUA04 002.txt	78.6884	27.8111	2.33592	0.479	0.276	2201.99	0.413	18451.2	0.28	-179.927	0.132	-19897.2	0.207	0.0977169	1308.56	0.337	203621	0.272	-45.3378	-48.7963	-48.799	-50.7015	-51.3931	-53.9894	-52.9513	-55.546	-56.0674	-59.8725	-57.9692	-62.4666	-60.393	-63.8526	-62.2963	-64.8916	-64.1997	-67.8329	-67.1415	-69.7363	-69.2206	-72.5089	-70.9537	-73.5466	-73.7229	-76.3207	-75.1107	-76.3225	-75.8064	-79.2684	-75.4657
JUA06 001.txt	85.4346	36.6536	2.68169	1.147	0.914	2956.99	1.084	8061.21	0.968	-45.5038	0.123	-4580.92	0.163	0.0196132	1409.2	1.034	233562	0.984	-7.11787	-11.7892	-12.8294	-18.0204	-19.578	-22.3493	-24.6012	-27.3719	-28.7583	-31.0088	-31.3603	-33.6115	-32.927	-35.6971	-35.0108	-36.3993	-35.8873	-36.9283	-36.7635	-37.2865	-36.9503	-35.9189	-37.312	-35.5862	-33.1702	-34.9076	-33.013	-32.8478	-31.4732	-32.5167	-29.927
JUA07 001.txt	77.7701	29.2975	2.39753	1.81	1.486	1651	1.743	6602.14	1.417	-85.348	0.037	-7055.7	0.138	0.0364805	758.373	1.726	193410	1.672	-20.432	-23.5348	-28.7176	-26.6356	-31.6401	-34.5751	-36.2924	-39.0541	-37.6659	-42.3247	-43.1841	-47.8454	-50.6056	-49.7331	-54.0498	-54.5607	-58.5331	-60.6019	-60.9394	-64.0457	-65.4242	-69.2193	-69.5569	-71.4522	-74.0378	-71.6124	-75.5813	-76.7871	-78.6831	-82.1337	-78.6685
JUA07 002.txt	77.3631	37.7574	2.72176	1.012	0.699	2318.76	0.946	6559.19	0.633	-262.333	0.22	-66161	0.499	0.239183	972.439	0.929	276613	0.513	-12.0261	-12.3741	-16.1784	-14.9709	-18.0815	-17.7401	-18.0872	-19.9908	-18.7819	-21.7249	-23.4571	-24.8393	-26.743	-24.4976	-25.0146	-25.3681	-27.4411	-29.0009	-25.5454	-30.9075	-29.6982	-32.465	-31.7772	-29.3595	-31.9525	-32.302	-34.2081	-35.7689	-35.4208	-38.363	-36.1202
JUA07 003.txt	78.0413	28.5695	2.36756	0.965	0.636	1669.06	0.896	4576.21	0.613	-283.451	0.212	-64989.7	0.396	0.260317	771.508	0.886	249656	0.569	-24.1515	-24.1515	-25.5352	-24.3253	-25.7071	-24.8468	-26.4037	-25.3669	-24.8489	-28.4821	-27.1005	-29.1751	-30.2154	-28.6565	-29.8694	-30.0455	-30.044	-31.9505	-32.9875	-34.0244	-33.5078	-36.2761	-33.8545	-35.4113	-38.0082	-36.6276	-41.6431	-41.1245	-42.5087	-43.7209	-42.1635
JUA09 001.txt	74.9579	28.2778	2.35544	1.014	0.73	1758.12	0.941	6825.48	0.828	-180.998	0.224	-49210.5	0.537	0.218069	902.57	0.882	225665	0.477	-18.7068	-19.0534	-20.7831	-20.7871	-21.994	-21.3027	-20.6138	-22.3427	-20.7887	-21.8296	-22.1777	-24.0808	-25.983	-23.9096	-25.9826	-23.7343	-24.4285	-24.7753	-22.1835	-24.085	-24.604	-24.9516	-25.6433	-23.5697	-25.4695	-22.7076	-23.2297	-23.2288	-23.0585	-24.962	-22.8862
JUA09 002.txt	75.4745	28.3011	2.35641	1.074	0.769	1885.07	1.006	6770.84	0.965	-238.255	0.321	-58186.4	0.563	0.246637	905.226	0.994	235919	0.511	-3.43636	-6.54919	-6.02899	-3.43577	-6.54966	-4.12915	-6.37783	-6.89791	-4.9972	-6.55297	-7.4183	-10.3568	-8.97574	-6.03268	-8.28438	-7.76782	-9.3234	-8.80673	-10.5375	-11.2274	-9.49953	-11.4037	-10.0206	-10.8861	-12.617	-10.3721	-14.3512	-14.1774	-14.3497	-15.3902	-14.3542
JUA09 003.txt	75.543	22.9998	2.12428	0.985	0.719	1570.12	0.907	4809.27	0.712	-270.388	0.272	-50308.3	0.511	0.238785	858.169	0.89	210684	0.474	-24.8544	-22.7869	-25.0402	-23.6597	-28.1617	-30.5874	-29.0366	-30.9418	-32.1576	-32.6783	-33.5508	-31.3076	-34.5955	-35.985	-35.6385	-38.4133	-35.4788	-39.1098	-36.6949	-38.0814	-39.4698	-37.2259	-40.3423	-39.1337	-38.9634	-41.2175	-37.9343	-37.9393	-37.4238	-38.8082	-40.8891
JUA10 001.txt	82.2855	24.0545	2.17244	1.022	0.743	1835.52	0.941	4957.38	0.799	-172.452	0.245	-40249.3	0.474	0.183872	993.47	0.899	218898	0.548	-22.8096	-22.466	-24.024	-21.6059	-23.5071	-22.4741	-23.8578	-25.2446	-23.5188	-26.1118	-24.2141	-26.6344	-27.1545	-23.1815	-25.4307	-24.9173	-26.6447	-29.0712	-25.2676	-27.1692	-26.6534	-27.8638	-26.6556	-25.9707	-26.8344	-27.1836	-29.7786	-28.2238	-27.1863	-30.3008	-26.3258
JUA10 002.txt	82.8439	19.9905	1.98044	0.969	0.699	1614.22	0.883	4610.05	0.638	-218.398	0.276	-56286.4	0.477	0.255562	946.556	0.858	220246	0.492	-27.354	-23.8995	-26.6674	-25.2859	-30.4803	-30.3059	-26.6764	-29.6226	-28.9286	-30.4894	-30.1481	-28.4209	-31.5353	-33.0956	-32.9215	-32.0604	-33.1015	-33.6211	-32.2445	-34.3216	-33.9767	-36.2275	-36.9215	-36.2327	-38.3113	-37.4469	-37.797	-38.4896	-37.4587	-41.6102	-40.7475
JUA10 003.txt	82.6476	24.5309	2.19384	0.897	0.64	1790.56	0.821	6898.37	0.585	-329.243	0.29	-72316.8	0.458	0.285258	952.598	0.732	253514	0.439	-11.5432	-8.60623	-11.5443	-10.3365	-10.8565	-10.5124	-9.64863	-11.8976	-12.4181	-13.6313	-13.8023	-12.5909	-13.1106	-12.4254	-14.846	-14.1532	-16.2322	-16.4055	-16.0615	-17.7918	-16.7535	-16.9307	-17.1047	-17.1082	-19.8744	-19.5318	-19.1854	-20.0501	-18.84	-19.707	-19.712
JUA11 001.txt	74.8019	27.0253	2.30269	0.871	0.62	1926.49	0.802	5716.46	0.708	-247.089	0.299	-48087.5	0.41	0.218358	1047.21	0.758	220223	0.461	-4.12656	-6.02933	-7.76232	-4.99228	-6.37713	-4.4771	-7.24414	-5.86215	-5.68758	-6.55565	-4.1371	-4.65635	-3.62097	-5.34906	-5.00669	-6.21616	-7.43024	-6.04689	-8.64215	-5.35761	-9.16374	-7.60659	-8.81762	-8.2999	-7.78185	-9.34155	-7.44368	-9.51847	-6.40643	-10.0391	-10.042
JUA12 002.txt	74.8246	24.1409	2.17634	0.79	0.548	1871.39	0.719	10065.6	0.627	-248.693	0.209	-44612.7	0.337	0.215162	1110.23	0.672	207344	0.453	-4.86172	-4.17173	-7.45737	-6.76999	-7.80518	-5.73274	-6.08157	-8.32878	-7.29713	-9.89396	-9.37768	-12.3151	-13.3542	-9.55217	-13.1869	-11.8058	-14.2277	-14.0563	-10.9481	-13.8871	-13.7176	-15.9637	-16.66	-15.1059	-16.6603	-16.1452	-18.3934	-14.5894	-15.6315	-20.6481	-17.0179
JUA12 003.txt	78.2735	28.056	2.34619	0.809	0.593	2410.2	0.734	10648.5	0.615	-226.401	0.226	-53514.8	0.422	0.225762	1296.23	0.661	237041	0.387	-5.62897	-9.08695	-9.25974	-7.18582	-8.74171	-7.52746	-9.25918	-7.87503	-7.70163	-9.77907	-9.43383	-12.7176	-11.5073	-11.6774	-12.1961	-11.6795	-12.8921	-11.8542	-12.3712	-14.965	-15.4887	-14.9634	-14.0997	-17.0396	-18.9423	-15.1395	-17.2119	-14.6179	-17.0385	-18.0758	-17.9039
JUA14 001.txt	122.253	24.7589	2.20402	0.984	0.607	1742.35	0.904	15277.9	0.546	-615.155	0.249	-139984	0.406	0.342025	1510.23	0.604	409280	0.578	-52.7898	-55.5564	-55.5608	-58.503	-60.2337	-61.6159	-65.0784	-67.1566	-70.9607	-71.6543	-73.9038	-78.0566	-76.5023	-79.2689	-80.8291	-83.5956	-88.2692	-89.48	-91.2091	-92.9411	-96.7462	-98.1325	-98.6536	-101.42	-103.329	-107.999	-111.118	-113.539	-117	-118.041	-121.673
JUA14 002.txt	122.841	24.7944	2.2056	0.915	0.582	2038.04	0.832	9636.72	0.517	-581.792	0.226	-127331	0.397	0.31985	1301.9	0.588	398096	0.518	-22.0198	-21.8521	-24.9729	-21.8647	-23.0818	-23.0889	-25.8623	-26.0416	-25.5312	-28.4746	-28.6541	-31.4291	-30.3955	-28.847	-31.6199	-32.6676	-33.7113	-37.3493	-35.971	-39.6096	-39.2729	-40.8317	-42.5715	-42.579	-44.1393	-44.3217	-50.0343	-48.8295	-50.9096	-52.9913	-52.6526
JUA14 003.txt	123.802	23.9499	2.16771	0.802	0.471	2025.16	0.72	14435.2	0.403	-940.968	0.124	-156645	0.287	0.368708	1461.94	0.453	424847	0.515	-37.1909	-39.274	-42.7426	-44.6563	-50.0271	-52.9767	-57.309	-62.6787	-63.8999	-70.4779	-73.2562	-77.4189	-83.3087	-85.912	-93.7071	-97.5227	-104.795	-109.302	-113.29	-119.352	-123.344	-131.482	-136.854	-142.229	-150.194	-155.912	-162.839	-168.042	-173.585	-181.551	-184.85
JUA15 002.txt	69.1795	32.9259	2.54166	1.06	0.752	1836.55	0.985	4354.37	0.36	-301.724	0.293	-57116.7	0.465	0.245298	850.552	0.95	232846	0.595	-4.52194	-5.90635	-6.42633	-4.177	-6.2545	-4.00916	-5.74097	-6.4328	-3.84309	-6.26526	-6.44149	-9.03539	-8.86298	-5.92786	-7.48519	-6.62358	-8.01146	-8.70338	-8.18875	-11.3002	-9.91889	-11.6487	-11.9954	-7.84782	-11.4846	-10.1004	-13.0464	-14.6033	-11.8377	-14.4348	-13.9198
JUA15 003.txt	69.1428	31.6707	2.49275	0.77	0.52	2119.12	0.694	6922.34	0.403	-372.478	0.187	-68278.1	0.362	0.283861	1053.75	0.657	240534	0.408	-11.4774	-10.7838	-13.2057	-11.1319	-12.3435	-10.791	-11.8269	-12.6936	-13.2134	-14.2494	-13.9082	-15.4603	-16.671	-13.2162	-13.908	-15.812	-15.4653	-18.7522	-14.4307	-19.272	-17.5402	-18.2328	-19.4457	-16.1598	-19.2735	-20.483	-20.3105	-23.4244	-21.3464	-22.0361	-19.618
JUA17 002.txt	57.0476	42.5939	2.89083	0.931	0.552	1577.72	0.839	6827.26	0.531	-339.873	0.174	-59669.8	0.308	0.265785	789.866	0.586	224504	0.623	-5.03992	-5.39238	-9.72114	-8.16995	-11.1139	-12.8491	-14.24	-16.4912	-16.8457	-18.5784	-19.2755	-19.2843	-23.4415	-23.1033	-27.9513	-28.4766	-29.3479	-32.2954	-31.7843	-34.2131	-35.9502	-36.3006	-41.327	-42.1974	-44.7975	-48.2675	-48.1043	-51.0527	-51.5804	-55.3935	-57.135
JUA17 003.txt	57.9922	33.214	2.55276	1.071	0.744	1259.51	1.004	9140.25	0.709	-247.923	0.266	-70823.4	0.546	0.323702	891.427	0.745	218792	0.525	-21.0999	-21.7892	-23.5199	-20.7566	-23.0048	-22.3155	-25.0798	-26.4644	-23.697	-25.2544	-25.4274	-25.4277	-26.2929	-23.5285	-26.467	-27.8538	-29.2377	-29.5824	-27.8561	-30.2737	-28.0283	-28.8949	-30.2761	-28.377	-31.317	-29.7605	-31.1427	-32.7007	-28.3769	-30.1067	-28.3789
JUA18 002.txt	73.7616	35.9769	2.65681	1.016	0.706	2000.99	0.943	6720.8	0.652	-238.927	0.229	-62961.4	0.469	0.243259	897.572	0.903	258825	0.547	-4.98659	-5.6748	-7.57882	-6.19656	-7.57961	-6.19796	-9.82776	-10.521	-9.48264	-13.8049	-14.1528	-16.918	-17.6107	-14.6717	-19.6876	-18.9948	-23.4914	-26.2601	-24.0121	-28.8517	-29.3715	-31.7953	-32.4854	-32.66	-34.9086	-37.5052	-39.9217	-41.6539	-41.3094	-44.2475	-43.9055
JUA18 003.txt	73.8083	37.2782	2.70444	1.047	0.711	2182.53	0.973	4995.98	0.899	-254.165	0.215	-65858	0.478	0.24818	941.73	0.954	265364	0.569	-9.93196	-10.9688	-10.9674	-8.19663	-11.8284	-11.4817	-12.5172	-13.3837	-13.0315	-15.2777	-14.5845	-16.6573	-15.7921	-14.2334	-18.5565	-18.2108	-23.396	-23.9119	-23.5612	-25.4627	-24.7658	-27.5334	-28.9169	-28.9137	-31.8508	-33.4081	-34.962	-34.9603	-36.3399	-39.797	-37.3768
JUB01 001.txt	78.964	32.5618	2.52757	0.761	0.503	1769.36	0.682	10824	0.478	-399.89	0.202	-91361.9	0.357	0.31413	1231.01	0.515	290841	0.404	-17.8065	-19.8837	-20.9237	-18.5079	-20.5887	-20.5916	-21.9791	-24.058	-24.7551	-27.1775	-28.3908	-24.7652	-28.0548	-28.4037	-30.8301	-32.562	-30.664	-33.9517	-34.3023	-34.6566	-37.7693	-38.8101	-40.196	-42.9677	-41.7597	-44.1869	-44.1917	-45.7494	-50.2497	-49.3893	-53.3702
JUB01 002.txt	79.4529	30.9672	2.46491	0.804	0.55	1824.56	0.729	12138.3	0.504	-434.032	0.317	-94739.3	0.414	0.326152	1215.36	0.55	290476	0.39	-10.0445	-10.2163	-7.96841	-9.17671	-8.66169	-8.6616	-11.0838	-11.257	-11.426	-13.1591	-9.00759	-11.6022	-11.082	-13.3343	-14.3723	-13.1634	-14.3698	-12.989	-13.1622	-13.3352	-14.8979	-16.9714	-16.6262	-16.627	-16.6256	-16.2834	-18.1864	-20.2633	-18.8816	-19.7448	-21.3022
JUB01 003.txt	79.5782	31.8077	2.49813	0.888	0.653	1900.6	0.81	18355.9	0.58	-387.093	0.411	-88887.4	0.535	0.309101	1376.07	0.655	287567	0.353	-5.56912	-6.6092	-7.99233	-6.09576	-7.30794	-8.00425	-10.2535	-10.9459	-10.778	-11.4705	-11.3036	-9.92448	-13.3865	-14.5988	-14.0799	-16.3348	-12.533	-14.9552	-14.4416	-15.138	-17.9069	-15.8364	-18.4309	-15.8391	-14.2871	-16.8831	-16.3685	-19.1394	-19.1405	-17.761	-18.6253
JUB02 001.txt	78.7688	34.2303	2.59152	1.092	0.806	2141.9	1.018	6896.73	0.773	-217.13	0.281	-47735.7	0.545	0.189613	956.439	0.999	251754	0.547	-15.2062	-16.4246	-18.5053	-18.3382	-20.4187	-18.1798	-17.322	-20.0913	-20.9681	-22.1818	-22.8823	-21.6786	-23.0658	-22.0362	-23.2518	-26.7208	-24.822	-26.0383	-26.5651	-24.4946	-26.5775	-25.7202	-28.8388	-29.3629	-27.1195	-29.8926	-29.2082	-29.0397	-30.2568	-31.6469	-32.6877
JUB02 002.txt	79.1026	35.2561	2.63007	0.866	0.606	2354.52	0.79	7184.2	0.418	-398.713	0.27	-81811.5	0.412	0.282355	1089.62	0.739	289747	0.454	-8.49568	-8.67096	-9.18449	-8.84132	-10.3973	-9.70488	-7.458	-9.3582	-10.7452	-10.9165	-10.9165	-9.53492	-10.7431	-11.7845	-8.8429	-12.6485	-11.6101	-12.9912	-13.5108	-9.36124	-12.1285	-11.9567	-13.3377	-15.0706	-11.6095	-13.1664	-13.1668	-11.4367	-14.3771	-13.861	-15.9331
JUB02 003.txt	78.8789	34.0738	2.58559	0.825	0.563	2224.82	0.748	8103.05	0.529	-478.895	0.204	-81948	0.37	0.286749	1020.04	0.673	285783	0.455	-9.26488	-7.70936	-7.5341	-8.05703	-9.09886	-10.6574	-9.45101	-12.3931	-10.8403	-11.3602	-11.3588	-10.5035	-13.4496	-12.9321	-12.5924	-13.8066	-14.1603	-15.8916	-16.0729	-12.9644	-16.9465	-16.7811	-15.5738	-18.6932	-18.3536	-18.5309	-18.7155	-17.8558	-22.5316	-21.6729	-23.9261
JUB05 001.txt	74.4085	21.6754	2.06221	1.135	0.832	1112.08	1.064	9908.36	0.784	-142.808	0.227	-51772.9	0.692	0.252415	755.713	0.832	205111	0.443	-8.66577	-7.62813	-9.70685	-9.8777	-12.1268	-14.2032	-11.7834	-13.165	-14.3762	-15.0634	-18.8719	-18.8679	-21.9773	-22.3166	-19.7219	-22.6549	-24.2063	-27.4846	-29.0333	-29.1989	-31.0906	-30.739	-30.7274	-35.3879	-37.2818	-40.2085	-42.6193	-42.9545	-45.1893	-46.2167	-50.1816
JUB05 002.txt	74.6803	22.0543	2.08016	0.854	0.559	1233.92	0.783	7945.76	0.502	-335.303	0.127	-71053	0.342	0.313979	745.38	0.563	226299	0.512	-18.4372	-16.1903	-18.2666	-20.1685	-23.8012	-26.5718	-26.9149	-31.4141	-31.5849	-32.1062	-35.0471	-37.8142	-42.83	-45.4239	-45.7717	-49.7476	-50.2709	-52.5195	-57.0173	-58.9216	-62.8995	-65.1487	-66.7068	-69.82	-71.5531	-74.8375	-80.3749	-81.2413	-84.5244	-87.2963	-89.8909
JUB05 003.txt	74.1878	22.3834	2.09562	0.928	0.621	1306.67	0.855	5255.63	0.594	-331.74	0.123	-63404.6	0.334	0.289823	688.637	0.834	218770	0.594	-10.9759	-14.4351	-14.0948	-16.3446	-19.6328	-16.6966	-20.8505	-21.8904	-25.5241	-27.7784	-27.4341	-32.108	-32.976	-34.0178	-36.4402	-40.9456	-44.2319	-47.0035	-47.1802	-51.5063	-50.6439	-55.1473	-59.4719	-62.7644	-63.8008	-68.1313	-68.9983	-74.1909	-75.5788	-79.5602	-86.4791
JUB06 001.txt	83.1866	34.8586	2.6152	1.007	0.685	2397.81	0.93	6910.28	0.351	-359.422	0.224	-82041.3	0.456	0.273953	1040.77	0.917	299472	0.551	-13.6307	-13.116	-14.4941	-15.5339	-17.9534	-17.6078	-16.4003	-20.032	-20.5534	-20.3784	-23.3175	-22.8002	-24.0115	-25.2252	-22.2858	-29.3791	-30.0723	-31.6287	-34.2264	-30.9434	-33.5371	-34.2342	-36.8304	-40.6359	-39.0822	-42.8918	-43.4129	-42.7267	-45.3226	-47.2313	-51.5549
JUB06 002.txt	83.0621	31.9196	2.50252	0.912	0.622	2451.74	0.837	6831.43	0.567	-404.236	0.242	-74095	0.385	0.262891	1137.83	0.818	281847	0.527	-20.5068	-17.5656	-20.1559	-20.5044	-21.5408	-22.9234	-22.2314	-26.5554	-25.3396	-25.1676	-27.7585	-27.4094	-29.4856	-29.8316	-30.3509	-33.8053	-33.4577	-34.1462	-35.8745	-34.6645	-37.0834	-38.1198	-39.1556	-41.0535	-41.055	-42.4326	-44.1607	-42.0839	-45.0209	-48.6548	-48.3038
JUB06 003.txt	83.1083	32.0339	2.507	0.923	0.633	2450.75	0.843	5720.01	0.593	-388.917	0.213	-75319.6	0.384	0.265628	1152.11	0.82	283553	0.539	-8.45393	-7.41444	-9.14459	-8.80037	-11.5655	-13.1244	-9.3176	-14.1597	-12.6033	-12.9493	-15.718	-12.4311	-15.5435	-15.0245	-15.023	-17.2692	-14.5034	-17.2721	-17.4444	-17.0992	-19.1731	-17.7914	-20.5547	-20.5571	-16.2353	-20.2103	-21.2532	-21.7686	-22.6323	-22.2906	-22.806
JUB07 001.txt	63.5935	34.7772	2.61214	1.161	0.829	1890.17	1.096	3609.42	1.04	-206.451	0.309	-40761.5	0.457	0.197117	822.913	1.07	206789	0.704	-12.0553	-8.9413	-12.5761	-10.3263	-12.576	-14.1334	-10.6787	-12.2351	-12.9286	-13.9671	-15.5247	-13.9683	-17.9487	-17.6007	-14.4911	-16.3946	-17.0884	-19.5085	-19.1613	-17.4354	-21.4135	-17.9559	-18.1306	-19.3413	-19.8627	-21.7633	-22.6286	-20.383	-21.4165	-22.1152	-23.3263
JUB07 002.txt	63.6181	37.2477	2.70333	1.239	0.96	2180.99	1.174	4139.11	0.939	-107.748	0.353	-35952.7	0.707	0.17298	951.732	1.146	207844	0.532	-11.4059	-8.46626	-10.1942	-10.8904	-10.1972	-10.5452	-8.47262	-10.8928	-12.4502	-9.50558	-12.2765	-10.3742	-10.8943	-10.3758	-8.81971	-12.6245	-10.7214	-11.7589	-11.238	-9.85919	-10.7214	-9.33961	-12.6258	-14.3531	-10.0304	-12.452	-11.415	-11.9359	-13.1437	-10.5516	-15.3939
JUB07 003.txt	63.7972	36.1115	2.66178	0.864	0.625	2282.67	0.8	6542.45	0.668	-188.727	0.259	-45633.6	0.388	0.211896	1024.53	0.771	215359	0.476	-10.7915	-10.4443	-12.3494	-10.9672	-11.1411	-13.2199	-11.8419	-13.9141	-13.3971	-12.8831	-13.7497	-12.0224	-15.1382	-17.3924	-14.9723	-17.9144	-17.9168	-15.5011	-16.8837	-17.7566	-20.0033	-20.5263	-20.1832	-21.2201	-22.2639	-20.1947	-24.1742	-24.3495	-23.834	-25.9104	-24.8762
JUB08 001.txt	67.6292	28.632	2.37015	1.476	1.082	1298.09	1.4	3750.74	1.096	-168.785	0.35	-38751.6	0.524	0.194784	589.109	1.384	198946	0.952	-11.1914	-13.2639	-13.4377	-11.018	-11.534	-11.018	-9.80859	-11.7118	-13.0967	-12.9216	-13.2726	-11.3695	-12.4088	-11.5452	-13.2741	-16.0413	-12.0628	-14.6597	-13.448	-11.7174	-13.4518	-12.7598	-16.0471	-16.9143	-12.4152	-14.1441	-12.7647	-14.8387	-15.012	-13.1117	-16.3966
JUB08 002.txt	67.7546	39.7292	2.79193	1.339	0.954	1609.19	1.272	7470.45	0.902	-120.969	0.419	-55145.6	0.781	0.225806	799.645	0.97	244217	0.558	-13.3678	-13.1943	-14.5754	-14.9236	-14.5799	-15.4436	-13.1963	-17.1762	-16.6596	-15.6217	-18.0397	-16.4842	-17.8698	-18.5622	-16.1429	-19.082	-20.4681	-19.0819	-20.8142	-18.5649	-21.3321	-22.372	-20.1237	-23.5828	-22.3724	-25.3104	-25.6576	-21.6855	-24.1021	-23.7594	-23.935
JUB08 003.txt	67.5393	36.5143	2.67658	1.216	0.826	1611.25	1.145	5021.69	0.807	-279.297	0.268	-65151.4	0.47	0.26503	685.758	0.844	245826	0.746	-6.92298	-6.05687	-8.82369	-8.12971	-7.78458	-8.99776	-6.23107	-9.3433	-10.0368	-9.1695	-12.2835	-8.82281	-10.0351	-10.036	-8.30625	-12.8008	-10.5549	-12.2821	-13.3193	-10.9029	-15.2246	-13.6686	-15.3973	-14.7025	-14.5311	-16.6076	-16.608	-13.1497	-15.9165	-16.4358	-18.3358
JUB09 001.txt	67.2198	27.2915	2.314	1.153	0.836	1114.63	1.08	9519.69	0.82	-206.553	0.325	-56767.6	0.603	0.267499	848.503	0.851	212216	0.55	-7.64128	-6.08824	-6.77869	-5.9165	-6.09291	-7.99793	-6.61446	-9.03713	-9.04016	-5.7555	-7.48777	-6.6241	-8.35651	-10.7776	-8.18719	-9.57084	-8.01752	-7.50046	-9.57808	-7.15982	-9.40918	-10.9657	-8.20152	-9.23856	-7.51185	-8.55066	-9.58927	-8.38352	-10.6308	-9.24928	-9.24869
JUB09 002.txt	67.2057	27.8165	2.33615	0.987	0.702	1146.17	0.914	11111.1	0.667	-247.203	0.276	-67537.2	0.56	0.300912	994.732	0.705	224442	0.427	-7.93751	-6.90278	-10.1847	-10.0137	-8.97587	-10.7017	-11.9158	-14.162	-14.6811	-12.6041	-16.9252	-17.4461	-16.578	-18.3077	-17.962	-21.2486	-21.4199	-21.0723	-24.0124	-23.4939	-25.9144	-27.1246	-26.4347	-30.5841	-29.7183	-31.6204	-31.4442	-31.7926	-34.3871	-35.0773	-35.4233
JUB09 003.txt	67.2449	28.2314	2.35351	0.914	0.624	1115.08	0.841	8446.35	0.574	-315.407	0.28	-68070.2	0.42	0.300883	957.456	0.641	226235	0.494	-8.02827	-10.1095	-10.9766	-10.8091	-10.6388	-12.0272	-12.7238	-14.9771	-17.2298	-15.5057	-18.6202	-18.103	-18.6297	-19.497	-19.3283	-23.3083	-23.6555	-22.6242	-24.3521	-24.3603	-27.1275	-25.7482	-27.1361	-30.4237	-30.5994	-30.43	-30.6036	-30.6084	-34.7642	-37.5342	-35.1145
JUB10 001.txt	67.1518	31.9567	2.50398	0.735	0.457	1801.11	0.666	6707.73	0.277	-375.84	0.189	-66642.3	0.27	0.283923	825.737	0.645	234720	0.465	-42.6552	-45.2485	-46.9845	-44.5653	-48.544	-49.7592	-51.144	-53.9133	-52.3615	-55.1325	-55.6538	-56.5241	-59.6388	-61.2009	-64.6619	-66.0489	-63.2863	-66.9231	-68.3123	-71.256	-73.8529	-74.2047	-77.6659	-78.3618	-78.7174	-82.1794	-83.5697	-88.4161	-92.0557	-90.5049	-94.1402
JUB10 002.txt	67.0597	33.4239	2.56082	0.782	0.521	1935.75	0.712	6564.41	0.505	-378.383	0.158	-64337.6	0.322	0.272652	899.718	0.686	235970	0.46	-7.0535	-7.91716	-9.30318	-7.7477	-9.99587	-10.8639	-10.172	-13.1117	-11.9012	-12.9362	-12.9401	-11.5579	-15.3645	-15.5378	-14.6697	-17.6107	-14.843	-17.7858	-18.4782	-16.405	-20.3831	-19.3436	-22.6311	-23.3211	-18.8264	-22.2859	-22.4592	-24.3622	-24.1898	-24.537	-25.7443
JUB10 003.txt	66.9801	35.2028	2.62808	0.874	0.558	1798.35	0.809	6181.11	0.347	-418.292	0.199	-76751	0.342	0.303737	775.489	0.783	252689	0.532	-14.6448	-15.6787	-18.7915	-15.1621	-17.4108	-17.7583	-16.7196	-20.1794	-20.1798	-22.7743	-24.5025	-20.5277	-22.7763	-23.4709	-26.0636	-27.6196	-26.0655	-31.0829	-31.0833	-28.6629	-32.988	-32.9903	-36.1041	-38.1799	-35.2396	-38.3553	-38.1849	-39.0492	-42.5111	-41.9925	-45.1103
JUB11 001.txt	67.242	31.0653	2.46881	0.911	0.626	1718.8	0.852	5793.57	0.567	-292.493	0.285	-67525.8	0.445	0.289264	765.006	0.844	233440	0.466	-12.0869	-15.2027	-12.0898	-12.4369	-11.9238	-12.9622	-15.5575	-14.1778	-16.2521	-16.7717	-13.6651	-15.5676	-14.7054	-17.993	-19.3777	-16.0938	-19.0337	-17.3086	-16.9657	-18.6959	-18.6998	-20.6018	-19.5673	-18.5333	-20.7805	-19.4016	-20.7888	-22.8666	-21.312	-23.3889	-23.219
JUB11 002.txt	67.1737	32.9293	2.5418	0.885	0.63	1889.34	0.823	7597.1	0.573	-252.478	0.284	-64445.2	0.461	0.274131	867.019	0.802	235089	0.424	-8.25089	-10.4983	-7.5615	-9.98064	-8.42817	-8.25527	-10.6799	-11.032	-12.7588	-11.7242	-9.82266	-12.2438	-10.3476	-12.2517	-13.6374	-11.7391	-13.2931	-12.0889	-12.4345	-12.4385	-10.7142	-13.1367	-13.4861	-11.9309	-13.3151	-11.4185	-11.4219	-12.9815	-10.3892	-13.1598	-11.435
JUB11 003.txt	67.2975	31.4379	2.48357	0.821	0.56	1710.21	0.764	6212.33	0.506	-307.846	0.262	-69910	0.387	0.295034	784.131	0.746	236956	0.434	-9.50996	-6.91802	-9.16775	-9.86359	-8.99542	-10.5589	-9.17636	-13.1559	-14.543	-12.122	-14.543	-13.16	-16.4517	-16.6251	-15.0714	-19.3941	-18.1869	-18.8807	-20.0897	-19.2298	-21.9981	-23.5582	-24.4257	-25.4626	-25.4666	-26.8458	-28.2338	-26.8557	-29.622	-30.8352	-31.0099
JUB12 001.txt	67.1375	27.4057	2.31884	0.924	0.639	1503.86	0.844	4321.64	0.467	-284.815	0.272	-60396.5	0.424	0.279635	762.841	0.797	215984	0.5	-8.1582	-8.32846	-9.71499	-7.98571	-11.4462	-11.6177	-10.0636	-11.6185	-10.4072	-13.006	-13.5255	-10.7572	-13.8706	-14.0405	-13.3511	-12.8317	-11.6227	-15.776	-14.907	-13.8736	-14.734	-14.9096	-15.4275	-15.9467	-15.2566	-18.1953	-18.0209	-15.255	-19.403	-15.2515	-16.9823
JUB12 002.txt	67.0502	28.5327	2.36603	0.75	0.501	1562.33	0.664	9250.61	0.334	-370.949	0.207	-71716	0.329	0.311458	895.231	0.57	230259	0.421	-6.06238	-7.09731	-6.40479	-4.67789	-7.95902	-8.65114	-8.3034	-9.51602	-7.61042	-10.0308	-10.7242	-8.47611	-13.3173	-12.2802	-14.3545	-15.2166	-11.7593	-15.2183	-15.7392	-16.2575	-17.811	-17.4662	-20.0585	-20.4065	-18.3334	-21.2734	-20.7547	-23.5203	-25.5962	-24.3877	-27.5016
JUB12 003.txt	67.121	29.7421	2.41566	0.655	0.441	1811.06	0.58	10627.8	0.353	-362.795	0.175	-67496.5	0.316	0.294044	1084.21	0.502	229546	0.339	-10.9646	-7.33264	-9.9246	-10.439	-11.9998	-13.0348	-12.174	-16.4973	-15.4572	-15.1134	-18.0504	-17.0168	-18.2261	-21.8584	-21.1674	-22.8933	-23.2402	-24.4484	-26.6987	-25.1426	-28.255	-30.6785	-28.4286	-31.7128	-31.5424	-33.2726	-35.6935	-34.1366	-38.4606	-37.9425	-40.363
JUB13 001.txt	83.4224	39.431	2.78143	0.615	0.418	3331.18	0.551	18146.8	0.352	-623.052	0.192	-96438.5	0.299	0.293707	1624.41	0.462	328350	0.316	-9.19639	-12.1385	-11.2789	-11.4513	-9.72604	-10.2489	-13.7114	-12.6756	-14.5777	-16.3111	-13.5488	-14.9359	-17.1907	-18.9208	-20.4819	-19.449	-22.3901	-21.5309	-21.363	-24.8257	-25.6958	-30.7149	-31.5831	-30.03	-33.4947	-33.6734	-35.4036	-39.5635	-40.0841	-44.0651	-44.7653
JUB13 002.txt	83.2741	40.3435	2.81343	0.827	0.568	2875.33	0.762	12239.4	0.545	-500.585	0.156	-84009.8	0.307	0.264033	1173.56	0.734	318179	0.52	-12.6723	-18.3821	-19.2511	-23.7491	-25.8286	-23.758	-29.2973	-31.9001	-34.6726	-38.3065	-39.1776	-42.4678	-45.2439	-45.0782	-50.7904	-53.7384	-58.9326	-61.3586	-62.7511	-66.3889	-67.7817	-69.6896	-76.9607	-77.6604	-81.9904	-85.9743	-85.4656	-88.5823	-91.1845	-95.344	-99.6742
JUB13 003.txt	83.9575	37.7534	2.72162	0.928	0.712	3176.74	0.858	17190.8	0.703	-343.215	0.104	-47478	0.222	0.172095	1451.23	0.819	275883	0.706	-42.2419	-42.9381	-41.909	-45.0231	-47.4538	-47.4588	-48.3283	-52.8377	-56.4728	-58.2123	-58.3921	-61.6806	-63.2491	-67.0614	-69.8349	-70.7111	-75.2147	-76.6069	-79.21	-82.5054	-82.6893	-86.5001	-90.6601	-91.7082	-94.4815	-95.8743	-100.21	-103.503	-103.169	-108.538	-111.314
JUB14 001.txt	78.6075	35.6458	2.64456	0.918	0.622	1703.1	0.846	8565.65	0.6	-414.895	0.194	-85201.1	0.423	0.290821	1047.21	0.637	292967	0.495	-8.61583	-10.1777	-9.32037	-8.64026	-10.5462	-10.5568	-10.3883	-12.1283	-13.1706	-15.4252	-15.7811	-14.574	-16.3124	-17.5295	-21.5112	-22.3811	-22.3882	-25.6773	-26.7199	-27.24	-29.4947	-29.8469	-32.9619	-37.4667	-36.2571	-39.5431	-41.6247	-44.0489	-46.646	-45.9608	-51.1518
JUB14 003.txt	78.5294	34.2625	2.59274	0.868	0.562	1605.64	0.791	8833.03	0.481	-485.832	0.145	-102000	0.37	0.333887	1028.82	0.578	305491	0.498	-7.90262	-10.4995	-13.4394	-12.7523	-20.1902	-21.2282	-22.4402	-25.3819	-27.1153	-30.9216	-35.5941	-38.0153	-41.2983	-44.2419	-43.5498	-49.2576	-53.0629	-58.2542	-62.2289	-64.8233	-69.4898	-72.2577	-74.5006	-80.7245	-85.3929	-90.4053	-96.1109	-96.9725	-102.329	-108.035	-111.489
JUB15 001.txt	86.3503	28.1317	2.34935	1.241	0.876	1733.22	1.166	7222.95	1.118	-288.205	0.316	-88031.8	0.68	0.302754	832.708	0.875	290770	0.561	-9.71928	-11.1062	-10.4189	-10.77	-14.0582	-14.0626	-14.5841	-16.663	-14.2438	-16.1483	-15.6363	-17.0213	-18.7516	-17.2022	-19.2776	-18.7607	-16.5177	-18.9408	-17.0401	-20.8474	-21.0193	-18.603	-20.1595	-18.4339	-17.7409	-19.4748	-17.4033	-21.0347	-19.4789	-19.8294	-18.6168
JUB15 002.txt	86.4573	27.1154	2.30652	1.058	0.74	1822.25	0.98	7248.37	0.667	-374.597	0.334	-87071.2	0.534	0.304065	906.412	0.761	286357	0.524	-7.10223	-5.55023	-9.18659	-9.36317	-8.85002	-10.0632	-10.2444	-11.6324	-14.9256	-14.2395	-16.4923	-18.0514	-15.4653	-17.5483	-20.8435	-22.2322	-22.5804	-23.8002	-24.1538	-25.89	-25.897	-30.053	-31.6175	-30.2437	-32.153	-32.3333	-31.8217	-35.6339	-35.9892	-37.0311	-35.8235
JUB15 003.txt	86.4477	26.6446	2.28641	1.035	0.697	1724.83	0.954	6154.76	0.487	-414.645	0.27	-101114	0.481	0.33858	842.39	0.933	298640	0.554	-5.30688	-7.21216	-8.25525	-5.84224	-8.43682	-7.92491	-10.3501	-13.642	-11.9169	-13.6508	-12.9672	-11.9343	-14.3606	-15.0614	-15.7554	-19.2203	-17.498	-19.4072	-17.8584	-17.342	-21.3258	-19.7739	-20.9924	-23.2445	-21.6995	-22.3945	-24.1329	-22.7534	-25.0069	-25.3626	-27.0991
REG01 001.txt	77.5113	33.9989	2.58275	1.155	0.845	1833.12	1.074	8482.64	0.806	-178.797	0.233	-58361.2	0.577	0.225812	887.418	0.871	258451	0.578	-18.3315	-19.7154	-20.7574	-18.3379	-22.3146	-21.2802	-22.144	-22.839	-20.5946	-22.1498	-22.1534	-22.3268	-23.884	-23.886	-23.3682	-26.4862	-21.817	-25.1033	-24.5864	-25.1041	-26.837	-24.0718	-25.2832	-24.5936	-24.4228	-27.1902	-26.504	-28.0595	-28.5787	-23.9129	-27.7206
REG01 002.txt	77.3375	36.0043	2.65783	1.168	0.863	1904.16	1.093	8082.04	0.814	-171.707	0.235	-51267.3	0.535	0.199708	881.819	0.888	256711	0.633	-16.4065	-16.4065	-17.4429	-18.3107	-16.0588	-18.3077	-17.0974	-18.6559	-21.7672	-20.5569	-22.1119	-20.7299	-21.7668	-23.1532	-22.8098	-26.27	-26.0972	-25.2345	-26.0973	-25.412	-27.8341	-26.627	-28.3611	-29.7439	-28.8823	-29.5762	-30.0989	-28.0293	-31.3177	-33.4001	-33.0541
REG01 003.txt	77.4094	32.9749	2.54356	1.255	0.936	1773.93	1.181	6422.14	0.912	-170.654	0.237	-43302.6	0.473	0.180367	813.874	0.967	240080	0.782	-5.79081	-6.82277	-7.68838	-4.2307	-6.13231	-7.51674	-10.6298	-13.3976	-10.286	-12.8778	-10.9742	-12.7059	-13.3963	-11.8407	-16.5106	-15.641	-14.2587	-15.1234	-14.6053	-17.7195	-19.2756	-17.7185	-20.1391	-19.2749	-19.9655	-21.6949	-18.7578	-22.2151	-22.2151	-21.348	-23.0795
REG02 001.txt	79.7149	29.1286	2.39061	0.879	0.623	1778.22	0.798	10891	0.591	-282.943	0.208	-72521.2	0.487	0.275776	1061.64	0.637	262971	0.392	-8.44329	-6.02122	-10.1735	-9.30861	-11.3831	-12.2507	-9.65737	-9.8282	-9.31222	-11.044	-12.9442	-12.2545	-13.6382	-12.0853	-9.66223	-13.1218	-13.1259	-15.3732	-14.5057	-12.0861	-13.9888	-12.4348	-12.9533	-16.5857	-15.0312	-16.932	-15.2018	-14.1669	-15.2047	-15.035	-18.6679
REG02 002.txt	79.844	32.5775	2.52818	0.93	0.655	1868	0.856	12359.2	0.55	-289.235	0.395	-87268.9	0.522	0.301943	1070.17	0.658	289025	0.408	-12.6639	-13.3557	-11.4595	-17.1688	-16.4775	-20.2868	-22.8848	-19.0816	-23.7559	-24.283	-24.803	-29.6508	-29.4835	-33.4618	-35.198	-33.6465	-36.9363	-38.6701	-41.6142	-45.2523	-43.3523	-45.9498	-46.4773	-48.2085	-50.8058	-53.0629	-54.1006	-57.5677	-55.6668	-56.7068	-57.2324
REG02 003.txt	79.8386	29.2295	2.39475	0.965	0.678	1793.52	0.886	9908.23	0.565	-204.841	0.133	-75618.6	0.533	0.283541	889.831	0.697	266694	0.432	-8.94157	-7.73085	-8.93965	-9.46256	-10.8432	-13.6149	-11.5403	-16.7276	-15.343	-18.1097	-18.6291	-15.5168	-20.7071	-19.1505	-22.0896	-24.1673	-22.9566	-25.0315	-26.0705	-25.377	-27.802	-30.3944	-32.9897	-33.3329	-30.7402	-34.029	-34.0275	-38.0067	-39.7346	-41.1234	-42.3304
REG03 001.txt	78.9733	30.953	2.46434	1.05	0.732	1976.06	0.982	5473.6	0.663	-233.281	0.216	-65225.5	0.544	0.251124	878.821	0.969	259735	0.506	-16.5108	-17.8956	-21.3571	-18.2455	-22.3946	-19.4548	-21.703	-24.6457	-22.5737	-24.1282	-26.2075	-26.9017	-28.2825	-28.4598	-29.4953	-29.845	-27.774	-32.0967	-31.925	-33.1377	-34.522	-31.4125	-34.1814	-33.4945	-35.5699	-38.684	-37.4772	-38.8609	-37.8254	-36.9668	-40.9448
REG03 002.txt	78.5052	31.7898	2.49743	1.127	0.769	1842.74	1.066	5883.64	0.688	-267.53	0.136	-58048.8	0.579	0.228539	811.618	1.036	253999	0.548	-15.09	-14.9221	-19.2465	-19.5966	-20.2928	-22.371	-22.2027	-26.5284	-28.6084	-28.441	-32.4196	-33.2873	-35.7094	-38.4833	-36.7597	-40.0436	-44.2028	-45.2429	-48.5281	-48.8802	-51.3017	-52.8652	-53.0419	-56.8445	-58.9244	-61.8659	-65.3259	-64.9877	-67.7547	-69.3149	-71.3948
REG03 003.txt	78.851	35.1734	2.62698	0.814	0.529	2184.31	0.75	8111.23	0.443	-465.946	0.188	-89091.1	0.336	0.300847	928.319	0.737	296134	0.478	-30.5886	-31.6277	-33.5278	-31.9757	-35.4354	-35.6102	-36.6512	-39.7615	-41.6674	-42.3595	-44.4369	-42.1897	-46.1691	-47.555	-49.1112	-52.0531	-52.4015	-53.7835	-53.095	-53.785	-59.4985	-59.8455	-62.265	-65.0364	-62.0977	-65.2122	-65.5598	-69.3686	-74.0383	-72.139	-74.7322
REG04 001.txt	76.803	30.5851	2.44965	1.074	0.778	1810.66	1.007	8012.92	0.732	-257.466	0.266	-62790.7	0.576	0.250345	843.865	0.986	250817	0.498	-7.18732	-6.15173	-8.22614	-7.71055	-10.4739	-11.8561	-8.57172	-10.8206	-9.78344	-10.1317	-12.208	-12.5546	-14.1076	-14.4543	-12.5542	-13.246	-14.2848	-14.2838	-17.0526	-16.7085	-17.5721	-15.8428	-16.0171	-17.2255	-15.6733	-18.7848	-19.1305	-17.5765	-18.7847	-16.8832	-18.7847
REG04 002.txt	76.9709	34.5826	2.60482	1.046	0.786	1916.73	0.979	9600.84	0.769	-234.75	0.316	-61232.5	0.612	0.234057	1028.91	0.816	261614	0.434	-8.73452	-6.83045	-7.69414	-7.52386	-7.86897	-6.83114	-6.31651	-7.69714	-8.21567	-7.17764	-8.21624	-7.00942	-7.69823	-7.18273	-7.35307	-9.08236	-7.52638	-7.52344	-9.42864	-5.97196	-8.91053	-8.73957	-8.56335	-10.1195	-8.73527	-7.35259	-8.21881	-7.6987	-10.1224	-8.04502	-10.1204
REG04 003.txt	77.7325	29.8265	2.41908	0.755	0.515	1895.2	0.69	8489.6	0.457	-447.473	0.162	-84653.1	0.332	0.310513	1073.4	0.529	272623	0.423	-58.5343	-61.3	-62.855	-60.9523	-64.066	-66.6629	-66.8355	-70.812	-70.6381	-73.7505	-75.4791	-74.6168	-77.0357	-78.7654	-81.0105	-81.1823	-82.7402	-84.4647	-84.9865	-86.3685	-90.1717	-89.9977	-93.109	-94.8351	-93.2765	-95.524	-97.2532	-100.538	-104.859	-102.781	-106.758
REG05 001.txt	78.9763	29.8173	2.41871	0.871	0.584	1736.63	0.797	6859.48	0.515	-247.626	0.153	-65830.6	0.397	0.256378	880.781	0.625	256771	0.474	-50.772	-48.1831	-52.8555	-52.5144	-53.2092	-57.3632	-58.4048	-61.5212	-62.0403	-60.1456	-65.1644	-66.3801	-65.8633	-70.8827	-72.9658	-74.6967	-75.7402	-75.7444	-81.2845	-83.7117	-83.0255	-88.0458	-89.7812	-89.2672	-93.5976	-94.9882	-100.875	-102.783	-104	-108.329	-108.166
REG05 002.txt	78.9924	35.3599	2.63393	0.989	0.653	1981.98	0.915	6561.59	0.642	-190.928	0.376	-51610.3	0.498	0.198838	842.524	0.899	259559	0.491	-12.3296	-11.1209	-14.2344	-14.7566	-15.1028	-16.6605	-15.2816	-16.1487	-17.0175	-15.2906	-17.71	-18.0582	-19.4435	-19.7913	-18.067	-19.1036	-19.971	-20.4914	-20.837	-21.531	-20.6635	-21.0108	-19.9789	-22.2262	-24.3043	-21.1915	-23.0921	-22.5754	-22.9215	-23.9606	-22.7568
REG05 003.txt	79.1431	30.6878	2.45376	1.046	0.722	1745.68	0.978	10779.4	0.68	-303.526	0.227	-72166	0.451	0.271051	917.906	0.727	266245	0.595	-5.54064	-5.36724	-6.57777	-4.67834	-5.88921	-5.19736	-6.06397	-7.96469	-5.71677	-6.58094	-7.27226	-5.02643	-6.92951	-7.79456	-5.89098	-8.31109	-5.54481	-8.31444	-8.13909	-4.68047	-8.3123	-7.96716	-7.96757	-9.175	-7.10326	-10.2158	-8.6594	-8.665	-9.86947	-10.2176	-11.0812
REG08 001.txt	81.1374	33.2498	2.55414	0.896	0.649	2360.72	0.831	7180.73	0.681	-288.871	0.207	-75975.7	0.442	0.268364	1107.96	0.799	283107	0.454	-23.8716	-25.0808	-26.2953	-25.2593	-28.8925	-30.4515	-32.0109	-33.9106	-34.7777	-36.8528	-37.7174	-37.0284	-40.8336	-42.2181	-44.1183	-46.1967	-44.8116	-46.7152	-47.7551	-48.9652	-52.0783	-53.1161	-56.2287	-57.4355	-55.8853	-59.3433	-59.6905	-62.9761	-64.7039	-65.2233	-67.9891
REG08 002.txt	81.6355	29.1046	2.38963	1.006	0.722	1876.8	0.931	5059.67	0.67	-226.199	0.249	-71351.1	0.521	0.267926	903.163	0.795	266309	0.485	-7.86776	-11.3265	-11.8445	-9.59857	-12.3656	-12.199	-13.7541	-17.0413	-17.9095	-17.7348	-18.7764	-16.8747	-19.1236	-19.8178	-21.7225	-23.9694	-21.7257	-24.6643	-21.5519	-23.6314	-25.0156	-24.6729	-28.4773	-27.9603	-27.789	-29.518	-27.1013	-29.3496	-31.2528	-30.9101	-31.6005
REG08 003.txt	81.5577	31.1236	2.47112	0.905	0.628	1851.49	0.837	8817.18	0.601	-353.809	0.325	-84170	0.432	0.294726	1034.89	0.66	285588	0.473	-2.75666	-4.48644	-4.31548	-5.87038	-6.38795	-4.49065	-8.46753	-8.9846	-9.5034	-10.7136	-9.85149	-11.0612	-11.9276	-10.889	-14.1737	-14.6916	-16.246	-16.0727	-14.1723	-17.1098	-16.9369	-16.2439	-17.8002	-18.4915	-19.1793	-19.5282	-17.6259	-20.3916	-20.9098	-22.1175	-24.0195
REG11 001.txt	81.4617	26.6007	2.28453	1.026	0.741	1834.11	0.944	5882.18	0.786	-235.572	0.161	-46372.1	0.372	0.199578	967.897	0.903	232351	0.654	-6.08775	-6.26467	-8.51051	-7.82272	-6.61528	-9.38357	-11.8098	-12.3268	-13.0183	-11.9809	-13.3666	-13.7181	-13.1987	-17.5235	-16.8377	-19.261	-21.3375	-18.919	-22.3801	-22.2117	-26.8836	-27.9238	-28.1007	-31.0433	-29.8332	-31.3952	-33.8183	-35.3804	-39.5344	-40.2283	-39.7118
REG11 002.txt	81.2338	28.2845	2.35572	0.956	0.687	1781.04	0.884	6188.31	0.668	-258.107	0.195	-66278.2	0.439	0.257374	949.153	0.731	257518	0.517	-2.07098	-2.58884	-5.3551	-2.93634	-5.355	-4.66366	-3.97567	-5.53117	-4.83859	-8.1245	-7.77882	-6.74168	-7.60242	-5.87686	-7.6041	-9.50874	-9.85768	-11.583	-9.33215	-10.5449	-10.7181	-9.16163	-11.7549	-14.697	-11.2374	-13.6593	-13.3117	-13.6582	-15.5613	-12.7959	-15.5626
REG11 003.txt	81.25	28.9357	2.38268	0.979	0.687	1642.66	0.912	6225.19	0.543	-276.356	0.164	-70361.4	0.527	0.266692	961.722	0.722	263830	0.452	-3.76406	-4.63309	-5.66949	-3.42221	-6.36612	-5.15587	-7.4079	-10.0008	-8.61868	-11.9063	-12.0826	-9.48997	-12.2588	-13.6467	-16.0658	-17.2797	-15.5511	-17.2784	-17.4576	-17.8057	-20.7463	-20.0564	-22.8216	-23.5173	-21.1002	-23.3485	-23.697	-25.2539	-27.676	-24.3952	-30.619
REG15 001.txt	82.6953	32.4469	2.52311	1.107	0.79	2128.38	1.043	4710.73	0.744	-260.807	0.294	-68254.2	0.546	0.246596	941.001	1.03	276786	0.561	-12.8959	-12.8958	-15.8369	-12.8959	-15.4878	-13.7581	-12.0306	-13.759	-11.5107	-15.3178	-15.3155	-13.7599	-14.6216	-12.5515	-14.1055	-16.0087	-14.2798	-16.7019	-14.9716	-14.6245	-15.4911	-14.4562	-16.5309	-18.9506	-16.5314	-18.2597	-17.0499	-17.2247	-16.5323	-17.5738	-21.2051
REG15 003.txt	82.4672	33.7751	2.57423	0.877	0.601	2391.04	0.814	5831.05	0.585	-239.377	0.188	-56444.2	0.396	0.210131	1063.74	0.788	268615	0.481	-13.0191	-11.1183	-15.2682	-14.2312	-14.9249	-16.3115	-15.6201	-19.9457	-19.6006	-19.2548	-21.8502	-21.1609	-22.0254	-25.833	-25.317	-28.0862	-28.4334	-28.4318	-29.8198	-29.6489	-33.4561	-35.014	-32.4194	-35.5322	-37.4378	-38.3052	-40.0365	-39.5204	-44.1917	-44.192	-43.6729
REG16 001.txt	90.6461	31.9262	2.50278	1.042	0.805	2509.95	0.974	14606.8	0.776	-197.938	0.244	-41079.4	0.405	0.153391	1271.54	0.836	267808	0.637	-4.12294	-6.36808	-6.19469	-3.77536	-6.53962	-3.42663	-6.02131	-6.36694	-7.40625	-8.44057	-8.78855	-6.36296	-8.61594	-6.88551	-8.96031	-11.553	-9.30661	-10.6876	-9.82194	-10.1687	-10.6872	-10.1699	-13.109	-13.107	-10.5156	-12.5855	-12.4164	-13.2788	-15.5298	-12.7623	-16.2193
REG16 002.txt	90.2946	36.7426	2.68494	0.96	0.72	2635.8	0.888	13603	0.66	-196.499	0.255	-70040.8	0.606	0.224241	1349.05	0.761	312346	0.354	-14.0475	-11.6267	-13.699	-13.5281	-14.2187	-15.4281	-16.1236	-19.4054	-20.2709	-17.6728	-19.923	-20.7875	-22.5141	-25.8011	-24.0698	-26.8339	-27.0081	-27.0069	-29.4279	-28.043	-30.4639	-32.8856	-30.9802	-33.9201	-33.057	-33.5728	-36.5127	-34.9581	-38.9335	-38.5862	-38.5846
REG16 003.txt	90.4605	35.7204	2.64733	0.933	0.687	2479.41	0.863	13665.6	0.649	-233.001	0.492	-77268.6	0.572	0.244046	1369.58	0.711	316615	0.361	-6.04198	-6.03994	-7.59745	-5.00639	-8.46199	-8.63659	-8.11913	-10.1922	-11.0583	-10.7111	-13.1356	-8.63652	-14.3468	-13.8264	-15.2124	-16.5931	-15.558	-17.1184	-17.9825	-17.6366	-20.922	-19.7136	-22.4788	-24.2096	-21.7913	-24.3863	-26.4625	-25.5943	-27.6717	-28.5364	-30.9617
[truncated: 5,000 more columns]

## Sheet: All variables
Archivo_Columna	0. Mass (kg)	1. h (cm)	2. Vd (m/s)	3. Jump duration (s)	4. Braking duration (s)	4. Braking duration (%)	5. Pmax (W)	5. Pmax (W/kg)	6. I_Pmax (s)	6. I_Pmax (%)	7. RFDmax (N/s)	7. RFDmax (N/kg*s)	8. I_RFDmax (s)	8. I_RFDmax (%)	9. FmaxN (N)	9. FmaxN (N/kg)	10. I_FmaxN (s)	10. I_FmaxN (%)	11. IN (N)	11. IN (N/kg)	12. FN duration (s)	12. FN duration (%)	13. Ratio IN/IP	14. FmaxP (N)	14. FmaxP (N/kg)	15. I_FmaxP (s)	15. I_FmaxP (%)	16. IP (N/kg)	16. IP (N/kg)	17. FP duration (s)	17. FP duration (%)	Curva_1	Curva_2	Curva_3	Curva_4	Curva_5	Curva_6	Curva_7	Curva_8	Curva_9	Curva_10	Curva_11	Curva_12	Curva_13	Curva_14	Curva_15	Curva_16	Curva_17	Curva_18
ARG01 001.txt	72.358	20.6917	2.01487	1.007	0.764	75.8689	1613.14	22.2939	0.929	92.2542	6562.49	90.6947	0.848	84.2105	-108.744	-1.50286	0.216	21.4499	-32737.8	-452.443	0.59	58.5899	0.183485	1001.46	13.8404	0.895	88.8779	178422	2465.83	0.417	41.4101	-7.55347	-7.47395	-7.39338	-7.39278	-7.631	-8.10568	-8.42261	-8.50089	-9.13507	-9.84741	-10.0058	-10.8766	-11.4321	-11.8276	-12.1446	-12.778	-13.4118	-13.8872
ARG01 002.txt	72.1517	19.104	1.93603	1.054	0.799	75.8065	1398.23	19.379	0.969	91.9355	7016.91	97.2522	0.868	82.3529	-105.317	-1.45966	0.195	18.5009	-34501.2	-478.175	0.515	48.8615	0.198192	940.853	13.0399	0.931	88.3302	174079	2412.69	0.539	51.1385	-4.91982	-4.99894	-5.07768	-6.26694	-6.74165	-7.21689	-7.69154	-7.92975	-8.56379	-8.72273	-9.03907	-9.2777	-9.03931	-10.149	-10.3075	-10.6239	-11.2589	-11.4975
ARG01 003.txt	72.1324	21.0594	2.0327	1.054	0.812	77.0398	1652.5	22.9093	0.975	92.5047	5185.96	71.895	0.893	84.7249	-108.413	-1.50298	0.333	31.5939	-30428.3	-421.84	0.474	44.9715	0.171966	998.288	13.8397	0.945	89.6584	176943	2453.03	0.58	55.0285	-7.77779	-8.09469	-8.0153	-9.04586	-8.80805	-9.04514	-9.20309	-10.392	-11.3425	-11.9762	-12.3728	-13.0072	-13.5613	-13.7191	-14.3537	-14.1164	-15.2261	-15.8602
ARG02 001.txt	92.7994	22.7331	2.11193	0.542	0.301	55.5351	1860.78	20.0516	0.45	83.0258	14990.1	161.532	0.292	53.8745	-343.198	-3.69828	0.119	21.9557	-41438.1	-446.535	0.219	40.4059	0.174632	1305.65	14.0696	0.351	64.7601	237289	2557.01	0.323	59.5941	-10.502	-12.0088	-13.8325	-14.9437	-16.6083	-17.7986	-19.1466	-21.049	-22.7147	-24.1427	-25.7288	-27.473	-28.6629	-30.9611	-32.0711	-33.8157	-35.878	-37.5434
ARG02 002.txt	93.5791	20.5412	2.00753	1.647	1.376	83.5458	1672.98	17.8777	1.555	94.4141	11576.4	123.707	1.389	84.3352	-75.1882	-0.803472	0.647	39.2835	-28655.3	-306.215	0.785	47.6624	0.132435	1036.88	11.0802	1.437	87.2495	216373	2312.19	0.862	52.3376	-5.98913	-6.06841	-6.1469	-6.46322	-7.09604	-6.85808	-6.3821	-6.14409	-6.85665	-7.41035	-7.01459	-6.93419	-7.64634	-8.19988	-8.43619	-8.19797	-8.83042	-9.14632
ARG02 003.txt	93.3248	22.148	2.08457	1.359	1.074	79.0287	1713.11	18.3564	1.268	93.3039	10946	117.289	1.06	77.9985	-78.2765	-0.838754	0.258	18.9845	-28278.1	-303.008	0.559	41.1332	0.126984	1017.23	10.8999	1.123	82.6343	222691	2386.19	0.8	58.8668	-22.465	-22.9416	-23.0226	-24.2924	-25.0856	-25.8802	-26.5943	-27.0713	-28.1827	-28.3423	-28.8193	-29.1393	-29.3786	-29.6168	-30.4903	-31.126	-31.8408	-32.0804
ARG03 001.txt	60.5836	28.9933	2.38506	0.766	0.545	71.1488	1650.3	27.2401	0.693	90.47	7500.91	123.811	0.544	71.0183	-265.063	-4.37516	0.181	23.6292	-49699	-820.338	0.354	46.2141	0.256036	925.187	15.2713	0.6	78.329	194110	3204	0.412	53.7859	-13.3901	-14.1827	-14.5775	-15.7644	-15.5262	-16.2371	-16.7124	-16.315	-16.79	-16.7888	-17.4217	-17.7384	-18.2134	-17.9748	-18.8453	-18.6068	-19.0819	-19.9527
ARG03 002.txt	60.4634	29.1545	2.39167	0.706	0.475	67.2805	1676.74	27.7315	0.629	89.0935	5842.16	96.6231	0.334	47.3088	-323.321	-5.34739	0.14	19.83	-60383.6	-998.68	0.313	44.3343	0.294669	882.945	14.603	0.554	78.4703	204920	3389.16	0.393	55.6657	-27.0388	-28.0685	-29.0981	-30.2069	-31.0783	-31.8706	-33.4538	-35.0382	-36.305	-37.3343	-38.5228	-40.1074	-40.98	-41.8502	-43.3558	-44.6225	-46.2066	-46.6029
ARG03 003.txt	60.5842	28.5007	2.36471	0.737	0.51	69.1995	1666.05	27.4998	0.658	89.2809	5713.65	94.3092	0.385	52.2388	-339.134	-5.59773	0.188	25.5088	-57911.7	-955.888	0.326	44.2334	0.287984	907.867	14.9852	0.575	78.019	201093	3319.24	0.411	55.7666	-10.8029	-11.3581	-11.9934	-13.0229	-13.7377	-13.3434	-14.7701	-15.3267	-15.4083	-15.4889	-16.4411	-17.3931	-18.5047	-18.9017	-19.8541	-20.8855	-21.5997	-21.9187
ARG04 001.txt	64.2395	29.0293	2.38653	0.934	0.687	73.5546	1612.83	25.1066	0.848	90.7923	9022.88	140.457	0.662	70.8779	-229.904	-3.57886	0.204	21.8415	-43505.5	-677.239	0.55	58.8865	0.221148	920.401	14.3276	0.736	78.8009	196725	3062.37	0.384	41.1135	-15.0354	-15.1931	-16.2217	-16.8539	-17.1711	-18.041	-18.5946	-19.7027	-20.4149	-20.8887	-20.9668	-21.9162	-22.4697	-23.6563	-24.1299	-24.9218	-25.396	-26.2661
ARG04 002.txt	64.2259	30.9133	2.46276	1.238	0.967	78.1099	1637.15	25.4905	1.152	93.0533	6003.6	93.4763	0.827	66.8013	-264.885	-4.12427	0.653	52.7464	-60542.7	-942.653	0.797	64.378	0.276927	822.308	12.8034	1.066	86.1066	218623	3403.98	0.441	35.622	-7.9838	-8.37997	-8.4588	-8.53726	-9.25104	-9.80435	-9.72425	-9.96223	-10.0411	-10.9118	-11.8619	-12.0208	-12.1779	-12.5729	-13.2857	-14.0777	-14.5525	-14.5519
ARG04 003.txt	64.3304	29.0738	2.38836	0.969	0.621	64.0867	1427.42	22.1889	0.882	91.0217	5635.76	87.6065	0.468	48.2972	-381.374	-5.92837	0.24	24.7678	-72471.6	-1126.55	0.391	40.3509	0.320629	717.014	11.1458	0.629	64.9123	226030	3513.58	0.578	59.6491	-18.8249	-19.9358	-21.1231	-21.9968	-23.1064	-24.3755	-25.247	-27.5465	-28.8941	-30.3998	-31.1927	-32.619	-34.0464	-35.7113	-36.8207	-38.0111	-39.675	-41.5772
ARG05 001.txt	75.3229	28.6507	2.37092	0.76	0.538	70.7895	1851.44	24.5801	0.685	90.1316	15262.1	202.623	0.501	65.9211	-236.289	-3.13701	0.133	17.5	-56905.2	-755.484	0.429	56.4474	0.241708	1166.13	15.4818	0.576	75.7895	235430	3125.61	0.331	43.5526	-69.7909	-71.456	-72.0916	-72.0929	-73.0452	-74.6306	-75.2661	-76.2974	-76.2996	-77.0136	-78.3624	-78.2831	-79.5517	-79.6315	-80.7427	-82.2489	-82.0913	-83.2021
ARG05 002.txt	75.1331	29.6972	2.41383	0.853	0.625	73.2708	1874.25	24.9457	0.783	91.7937	10004.9	133.162	0.561	65.7679	-302.596	-4.02746	0.24	28.136	-67447.3	-897.704	0.483	56.6237	0.271207	1129.19	15.0292	0.668	78.3118	248692	3310.03	0.37	43.3763	-5.65859	-6.36948	-6.68584	-6.92332	-6.60564	-7.1594	-7.31759	-7.15902	-7.8706	-7.15733	-7.47366	-7.4723	-7.7105	-8.26444	-7.78889	-8.50159	-8.26281	-8.9757
ARG05 003.txt	75.236	30.6466	2.45211	0.951	0.686	72.1346	1753.96	23.3128	0.884	92.9548	6281.42	83.4896	0.663	69.7161	-314.228	-4.17657	0.296	31.1251	-73703.7	-979.633	0.501	52.6814	0.285585	947.161	12.5892	0.722	75.9201	258080	3430.27	0.45	47.3186	-8.83343	-9.14951	-9.14713	-9.14655	-9.38325	-9.54053	-10.1728	-10.4881	-10.566	-10.8811	-11.0379	-11.5125	-11.5115	-11.985	-12.142	-12.299	-13.0101	-13.484
ARG06 001.txt	80.1052	22.0466	2.07979	0.812	0.559	68.8424	1706.61	21.3046	0.702	86.4532	12375.6	154.492	0.531	65.3941	-300.465	-3.75089	0.176	21.6749	-63646.9	-794.542	0.375	46.1823	0.276561	1121.28	13.9976	0.588	72.4138	230137	2872.93	0.437	53.8177	-16.6031	-17.0771	-17.7891	-19.0555	-19.8464	-20.7164	-21.1101	-22.4558	-23.8803	-24.9882	-25.8582	-26.6495	-27.7582	-29.1042	-30.3699	-30.9237	-31.7144	-32.11
ARG06 002.txt	80.0486	22.3352	2.09336	0.703	0.475	67.5676	1885.74	23.5575	0.589	83.7838	15159.9	189.383	0.344	48.9331	-526.994	-6.58342	0.24	34.1394	-88535.9	-1106.03	0.345	49.0754	0.34584	1379.42	17.2323	0.496	70.5548	256003	3198.09	0.358	50.9246	-12.7152	-13.8989	-14.7657	-16.0272	-16.2599	-17.2838	-18.1504	-19.4913	-20.5156	-21.2217	-22.0888	-22.6372	-23.7399	-25.0804	-25.7872	-26.5742	-27.3604	-28.2249
ARG06 003.txt	80.0085	22.0124	2.07818	0.614	0.387	63.0293	1883.76	23.5445	0.497	80.9446	13000.3	162.487	0.325	52.9316	-614.568	-7.68128	0.168	27.3616	-88145.7	-1101.7	0.261	42.5081	0.346612	1393.09	17.4118	0.408	66.4495	254307	3178.5	0.353	57.4919	-10.7919	-12.2953	-13.245	-14.7492	-15.9366	-17.5986	-18.787	-20.4499	-21.1631	-22.7471	-24.4901	-25.5994	-27.2631	-28.4521	-30.3543	-31.9392	-34.5545	-36.1399
ARG07 001.txt	73.1966	26.9293	2.29859	0.88	0.664	75.4545	2057.75	28.1126	0.805	91.4773	15229.8	208.068	0.692	78.6364	-50.9318	-0.695822	0.318	36.1364	-16045	-219.204	0.541	61.4773	0.0871154	1203.77	16.4457	0.742	84.3182	184181	2516.25	0.339	38.5227	-1.23394	-1.39189	-1.23335	-1.6293	-1.54927	-1.78726	-1.86654	-3.05407	-3.13314	-3.29093	-2.89509	-3.21276	-3.21276	-3.53004	-4.32182	-4.24261	-4.63806	-4.559
ARG07 002.txt	73.0267	28.133	2.3494	0.766	0.531	69.3211	1766.93	24.1957	0.699	91.2533	13739	188.136	0.453	59.1384	-384.604	-5.26662	0.176	22.9765	-74896.3	-1025.6	0.411	53.6554	0.304008	1024.48	14.0288	0.549	71.671	246363	3373.6	0.355	46.3446	-11.6172	-12.4078	-12.2481	-12.801	-13.6709	-13.6705	-13.9064	-14.0639	-14.3781	-15.0103	-15.4842	-16.0387	-15.799	-15.6387	-16.0341	-16.7446	-17.0608	-17.613
ARG07 003.txt	72.9958	27.9347	2.34111	0.695	0.485	69.7842	2037.55	27.9132	0.62	89.2086	12889.5	176.578	0.389	55.9712	-417.945	-5.7256	0.259	37.2662	-78131.1	-1070.35	0.366	52.6619	0.31389	1225.43	16.7877	0.512	73.6691	248912	3409.95	0.329	47.3381	-4.95125	-4.9511	-4.95119	-5.50617	-7.01108	-7.9609	-7.9615	-8.91109	-8.98913	-8.98936	-9.46392	-10.255	-10.7305	-11.1263	-11.1248	-11.3622	-11.5999	-11.8374
ARG08 001.txt	66.4973	33.1119	2.54883	0.85	0.615	72.3529	1826.78	27.4716	0.791	93.0588	7422.41	111.62	0.575	67.6471	-261.242	-3.92861	0.319	37.5294	-60823.6	-914.678	0.459	54	0.264195	885.281	13.313	0.675	79.4118	230222	3462.13	0.391	46	-15.9225	-16.2401	-17.192	-17.192	-17.6682	-17.9068	-18.3833	-18.3045	-19.2559	-19.968	-19.7315	-19.9699	-19.8908	-20.6045	-20.6849	-21.3978	-22.3483	-22.3491
ARG08 002.txt	66.4599	33.5496	2.56562	0.687	0.487	70.8879	1976.66	29.7422	0.631	91.8486	12700.7	191.103	0.435	63.3188	-292.757	-4.40502	0.254	36.9723	-64420.7	-969.317	0.365	53.1295	0.274321	1130.6	17.0118	0.516	75.1092	234837	3533.51	0.322	46.8705	-9.39243	-9.86691	-10.6583	-12.3198	-12.1603	-13.3485	-13.9812	-15.1679	-15.6423	-16.988	-17.7792	-18.1753	-18.886	-20.2316	-21.1009	-22.3677	-23.8726	-25.0592
ARG08 003.txt	66.3477	34.8605	2.61527	0.658	0.426	64.7416	1851.84	27.9111	0.602	91.4894	9780.45	147.412	0.355	53.9514	-368.552	-5.55485	0.133	20.2128	-71396	-1076.09	0.285	43.3131	0.291622	1004.61	15.1416	0.45	68.3891	244824	3690.01	0.373	56.6869	-14.3516	-16.3289	-18.2257	-21.0744	-23.369	-26.0597	-28.751	-30.9672	-34.0561	-36.9854	-40.628	-43.3995	-47.0433	-50.0532	-53.697	-57.4203	-60.5114	-64.552
ARG09 001.txt	79.8061	28.0336	2.34525	0.643	0.468	72.7838	2464.44	30.8803	0.578	89.8911	14397.6	180.407	0.379	58.9425	-445.143	-5.5778	0.256	39.8134	-71690.2	-898.304	0.353	54.8989	0.277074	1537.4	19.2642	0.526	81.804	258740	3242.11	0.29	45.1011	-16.1094	-17.1388	-16.9001	-17.533	-18.0088	-18.1655	-19.0362	-19.5909	-19.9865	-19.9066	-20.3018	-19.9848	-21.0931	-21.4089	-21.2497	-21.7252	-22.2006	-22.0413
ARG09 002.txt	79.154	29.7553	2.41619	0.719	0.517	71.9054	2135.48	26.9788	0.655	91.0987	14396.3	181.877	0.291	40.4729	-436.675	-5.51677	0.237	32.9624	-62899.8	-794.651	0.292	40.612	0.247604	1360.73	17.191	0.572	79.5549	254034	3209.37	0.427	59.388	-4.53244	-5.24317	-5.63753	-5.3974	-5.63328	-5.71136	-5.9476	-6.81606	-7.1324	-7.68527	-8.07935	-7.92015	-9.02799	-9.18533	-10.2135	-10.4502	-11.1614	-11.0813
ARG09 003.txt	79.4322	29.4765	2.40485	0.634	0.439	69.2429	2166.88	27.2796	0.571	90.0631	13006.2	163.74	0.322	50.7886	-519.512	-6.54032	0.219	34.5426	-79082.9	-995.602	0.319	50.3155	0.292911	1438.32	18.1075	0.473	74.6057	269989	3398.99	0.315	49.6845	-9.03451	-10.5384	-10.6153	-10.6139	-11.4836	-11.4814	-11.9543	-12.7441	-12.8223	-12.9781	-12.8184	-13.4506	-14.2407	-14.8721	-14.8701	-15.185	-15.1836	-14.8661
ARG10 001.txt	79.0066	27.7645	2.33397	0.73	0.501	68.6301	2009.06	25.429	0.655	89.726	11489.5	145.425	0.476	65.2055	-219.883	-2.7831	0.286	39.1781	-40456.1	-512.059	0.356	48.7671	0.180009	1115.74	14.1221	0.547	74.9315	224745	2844.63	0.374	51.2329	-12.1752	-14.0013	-16.3816	-18.7612	-20.5867	-22.2528	-23.5234	-24.9527	-26.3822	-27.4945	-28.7656	-30.1147	-32.1786	-32.9735	-34.4027	-35.356	-36.0716	-37.5011
ARG10 002.txt	78.3715	25.7536	2.24786	1.022	0.768	75.1468	1802.78	23.0031	0.947	92.6614	9698.59	123.752	0.801	78.3757	-134.198	-1.71234	0.321	31.409	-35857.8	-457.536	0.461	45.1076	0.169215	982.773	12.5399	0.836	81.8004	211907	2703.88	0.561	54.8924	-6.60205	-7.70674	-8.57498	-9.28526	-10.1533	-10.9425	-11.7319	-12.758	-14.3394	-15.1279	-16.6303	-17.9733	-19.2373	-20.4227	-22.7169	-24.4564	-26.1962	-27.46
ARG10 003.txt	78.5462	25.7546	2.2479	0.902	0.632	70.0665	1570.38	19.993	0.824	91.3525	6284.07	80.0048	0.568	62.9712	-349.356	-4.44778	0.327	36.2528	-73817.1	-939.792	0.427	47.3392	0.294965	924.916	11.7754	0.689	76.3858	250257	3186.11	0.475	52.6608	-2.61498	-3.48491	-3.87943	-4.51179	-5.30326	-5.46015	-6.17178	-6.09187	-6.88335	-8.22858	-8.62331	-9.57272	-10.2047	-10.8369	-11.3895	-12.3389	-13.0504	-14.0791
ARG11 001.txt	69.9778	29.753	2.4161	0.866	0.665	76.7898	2382.17	34.0418	0.787	90.8776	9521.82	136.069	0.575	66.3972	-290.298	-4.14843	0.422	48.7298	-53531.6	-764.979	0.546	63.0485	0.240594	1305.74	18.6594	0.736	84.9885	222498	3179.55	0.32	36.9515	-2.52049	-2.44143	-2.44059	-2.36016	-2.67625	-2.35894	-2.67503	-3.54583	-3.54405	-3.38509	-3.85973	-3.70078	-3.6209	-4.17428	-4.25311	-4.64672	-4.56681	-4.72379
ARG11 002.txt	70.0718	29.4316	2.40301	0.883	0.657	74.4054	2192.88	31.2947	0.806	91.2797	7282.68	103.932	0.719	81.427	-239.909	-3.42376	0.257	29.1053	-49975.5	-713.204	0.507	57.4179	0.228981	1135.01	16.1979	0.754	85.3907	218251	3114.68	0.376	42.5821	-4.07579	-4.86658	-4.70647	-5.49682	-5.57427	-6.04815	-6.28319	-6.91576	-7.70611	-8.10009	-8.0985	-9.12667	-9.12493	-8.9646	-10.0718	-9.4356	-9.75053	-10.6988
ARG11 003.txt	69.9416	31.3337	2.47945	0.851	0.644	75.6757	2363.3	33.7897	0.774	90.9518	12020.2	171.861	0.572	67.215	-261.104	-3.73317	0.286	33.6075	-52871.6	-755.94	0.51	59.9295	0.233758	1233.22	17.6322	0.713	83.7838	226181	3233.86	0.341	40.0705	-2.69924	-2.54111	-3.09549	-3.09574	-3.17441	-3.4121	-3.57028	-4.28337	-4.2043	-5.15503	-4.67923	-4.44202	-4.36296	-4.44054	-4.28198	-4.83614	-5.07323	-4.67705
ARG12 001.txt	65.3754	22.3176	2.09254	0.702	0.486	69.2308	1578.9	24.1513	0.612	87.1795	7169.69	109.67	0.355	50.5698	-292.047	-4.46723	0.205	29.2023	-55770.3	-853.078	0.344	49.0028	0.289746	1015.39	15.5317	0.565	80.4843	192480	2944.23	0.358	50.9972	-12.0307	-12.8229	-13.1399	-13.2194	-12.7456	-13.6169	-13.618	-14.1737	-14.6508	-14.6514	-15.4439	-16.0791	-16.317	-16.6343	-17.2694	-17.6664	-18.0629	-18.1441
ARG12 002.txt	65.173	25.639	2.24285	0.639	0.434	67.9186	1713.83	26.2967	0.553	86.5415	12100.6	185.669	0.362	56.651	-477.624	-7.32855	0.231	36.1502	-69604.2	-1067.99	0.314	49.1393	0.322723	1150.93	17.6596	0.468	73.2394	215678	3309.31	0.325	50.8607	-1.75784	-2.3906	-2.3082	-3.01905	-3.41343	-4.28304	-5.23175	-5.70577	-6.65429	-7.20742	-7.52175	-7.204	-7.99379	-8.30756	-9.0182	-9.25286	-10.4386	-11.3086
ARG12 003.txt	65.028	25.0011	2.21477	0.576	0.405	70.3125	2000.72	30.7671	0.492	85.4167	14458.1	222.336	0.397	68.9236	-445.541	-6.85153	0.231	40.1042	-59790.2	-919.453	0.304	52.7778	0.293498	1443.99	22.2056	0.437	75.8681	203716	3132.74	0.272	47.2222	-4.80695	-5.36087	-6.07419	-6.39011	-7.02413	-7.73661	-8.29113	-9.16238	-9.39984	-10.1128	-9.79526	-11.2203	-11.9334	-12.4881	-13.2012	-13.5972	-14.7853	-14.6254
ARG13 001.txt	59.9023	27.7657	2.33402	0.68	0.444	65.2941	1453.56	24.2655	0.611	89.8529	10358.8	172.928	0.208	30.5882	-505.337	-8.43602	0.149	21.9118	-55460.6	-925.851	0.287	42.2059	0.28414	786.447	13.1288	0.522	76.7647	195188	3258.43	0.393	57.7941	-11.1981	-11.8302	-12.2249	-12.9376	-13.887	-13.8856	-13.6472	-14.9135	-14.1992	-14.5146	-15.6231	-16.097	-16.5704	-17.4415	-17.8356	-17.6757	-18.4662	-18.8597
ARG13 002.txt	59.1277	26.8992	2.29731	0.731	0.505	69.0834	1565.14	26.4705	0.662	90.5609	14213.3	240.382	0.328	44.87	-360.266	-6.09302	0.207	28.3174	-55040.4	-930.873	0.322	44.0492	0.288484	811.691	13.7278	0.632	86.4569	190792	3226.78	0.409	55.9508	-3.43275	-3.82779	-4.22338	-4.14318	-4.37987	-4.69623	-4.77376	-4.93155	-5.1679	-5.24675	-5.24522	-5.79844	-5.95617	-6.11419	-5.47963	-5.95395	-5.47734	-5.79348
ARG13 003.txt	59.9179	27.9188	2.34044	0.716	0.483	67.4581	1535.36	25.6244	0.648	90.5028	44941	750.043	0.311	43.4358	-345.862	-5.77226	0.225	31.4246	-58597.4	-977.962	0.301	42.0391	0.294773	790.813	13.1983	0.618	86.3128	198788	3317.68	0.415	57.9609	-13.1261	-14.4732	-15.1876	-15.9013	-16.2204	-16.6163	-16.9328	-17.5667	-18.9926	-19.8632	-20.6552	-21.5276	-22.2404	-23.3492	-23.5868	-24.6174	-24.9336	-26.3599
ARG14 001.txt	76.4203	26.3251	2.27266	0.759	0.491	64.6904	1681.35	22.0014	0.677	89.1963	7883.66	103.162	0.483	63.6364	-342.946	-4.48763	0.183	24.1107	-58188.1	-761.422	0.337	44.4005	0.251078	886.599	11.6016	0.522	68.7747	231754	3032.62	0.422	55.5995	-9.4626	-9.7798	-9.85946	-10.3349	-10.4151	-10.4946	-10.8128	-11.2099	-10.8145	-11.6867	-12.322	-13.9067	-13.9867	-15.0178	-14.8602	-15.4161	-15.8144	-16.6062
ARG14 002.txt	76.8345	26.2723	2.27038	1.048	0.769	73.3779	1591.89	20.7184	0.968	92.3664	9419.01	122.588	0.739	70.5153	-247.123	-3.2163	0.378	36.0687	-61717.5	-803.253	0.573	54.6756	0.26147	845.143	10.9995	0.785	74.9046	236041	3072.07	0.475	45.3244	-1.79006	-1.78855	-2.89782	-3.29298	-3.45035	-4.16182	-4.23918	-5.18951	-5.8221	-6.85209	-6.85116	-7.48482	-8.51419	-8.91035	-10.177	-11.522	-12.5519	-13.344
ARG14 003.txt	76.8842	25.4871	2.23619	0.977	0.732	74.9232	1673.16	21.7621	0.896	91.7093	8157.13	106.096	0.706	72.262	-278.274	-3.61939	0.387	39.6111	-68068.7	-885.341	0.567	58.0348	0.283766	1027.85	13.3688	0.77	78.8127	239876	3119.97	0.41	41.9652	-1.87555	-2.82642	-3.06216	-2.82376	-3.21914	-3.21795	-3.37556	-4.24602	-3.77014	-4.95812	-5.27476	-5.74864	-5.90605	-5.74616	-6.37873	-6.14072	-6.69409	-6.9303
AUS01 001.txt	82.6135	24.769	2.20447	0.989	0.718	72.5986	1612.15	19.5144	0.901	91.1021	9046.67	109.506	0.702	70.9808	-181.434	-2.19618	0.26	26.2892	-57630.3	-697.589	0.557	56.3195	0.240484	992.04	12.0082	0.761	76.9464	239643	2900.77	0.432	43.6805	-29.7922	-30.1803	-30.6954	-31.2104	-31.7255	-32.2406	-32.7556	-33.2707	-33.7858	-34.3008	-34.8159	-35.331	-35.9096	-36.4881	-37.0667	-37.6453	-38.2238	-38.8024
AUS01 002.txt	82.0874	24.7354	2.20297	1.092	0.776	71.0623	1466.3	17.8626	1.003	91.8498	9459.62	115.238	0.752	68.8645	-227.549	-2.77203	0.322	29.4872	-61220.7	-745.799	0.573	52.4725	0.253044	958.636	11.6782	0.813	74.4505	241937	2947.31	0.519	47.5275	-11.5276	-11.6534	-11.7792	-11.9051	-12.1263	-12.3476	-12.5689	-12.7901	-13.0114	-13.2326	-13.4539	-13.6751	-13.8964	-14.1177	-14.2914	-14.4651	-14.6389	-14.8126
AUS01 003.txt	82.2617	24.7948	2.20562	0.977	0.677	69.2938	1470.38	17.8744	0.881	90.174	9771.85	118.79	0.644	65.9161	-259.92	-3.15967	0.28	28.6592	-80080.3	-973.481	0.499	51.0747	0.306355	1088.08	13.2271	0.691	70.7267	261397	3177.62	0.478	48.9253	-9.36402	-9.94857	-10.5812	-11.2138	-11.8464	-12.479	-13.1116	-13.7442	-14.3768	-15.0094	-15.642	-16.2746	-17.0343	-17.794	-18.5537	-19.3134	-20.0732	-20.8329
AUS02 001.txt	78.9172	25.3495	2.23015	1.029	0.777	75.5102	1821.13	23.0765	0.925	89.8931	17632.6	223.432	0.802	77.9397	-64.7425	-0.820385	0.054	5.24781	-17329.7	-219.593	0.518	50.3401	0.0896955	1208.48	15.3133	0.865	84.0622	193206	2448.21	0.511	49.6599	-4.494	-6.11049	-7.72697	-9.34345	-10.9599	-12.5764	-13.7951	-15.0138	-16.2325	-17.4512	-18.6699	-19.8886	-21.1073	-22.326	-23.5447	-24.7634	-25.9583	-27.1532
AUS02 002.txt	78.2895	26.5379	2.28183	1.231	0.966	78.4728	1619.88	20.6909	1.122	91.1454	16463.4	210.289	0.986	80.0975	-70.8696	-0.905224	0.341	27.7011	-16735.2	-213.761	0.53	43.0544	0.0857087	1143.49	14.6059	1.012	82.2096	195257	2494.04	0.701	56.9456	-2.55226	-3.01175	-3.47125	-3.92272	-4.37419	-4.82566	-5.27713	-5.7286	-6.18007	-6.63154	-7.08301	-7.53449	-7.98596	-8.20736	-8.42876	-8.65017	-8.87157	-9.09297
AUS02 003.txt	78.57	26.0389	2.26027	1.233	0.972	78.8321	1679.46	21.3753	1.124	91.1598	13116.3	166.938	0.996	80.7786	-50.2537	-0.639605	0.443	35.9286	-19791.4	-251.895	0.575	46.6342	0.10033	1136.78	14.4684	1.024	83.0495	197263	2510.67	0.658	53.3658	-9.43911	-9.6376	-9.83608	-10.0346	-10.233	-10.376	-10.5189	-10.6618	-10.8047	-10.9477	-11.0906	-11.2335	-11.3764	-11.5193	-11.6623	-11.9318	-12.2014	-12.471
AUS03 001.txt	88.0866	14.7199	1.69943	0.936	0.724	77.3504	1605.29	18.224	0.843	90.0641	9685.04	109.949	0.7	74.7863	-249.427	-2.83161	0.338	36.1111	-57094.4	-648.161	0.531	56.7308	0.276262	1229.18	13.9542	0.779	83.2265	206668	2346.19	0.405	43.2692	-20.652	-21.0162	-21.3804	-21.7447	-22.1089	-22.4731	-22.8373	-23.2016	-23.5658	-23.93	-24.223	-24.516	-24.8089	-25.1019	-25.3948	-25.6878	-25.9808	-26.2737
AUS03 002.txt	87.2877	18.5986	1.91025	0.829	0.613	73.9445	1726.83	19.7832	0.732	88.2992	10271.5	117.674	0.608	73.3414	-282.705	-3.23877	0.306	36.9119	-70526.4	-807.975	0.457	55.1267	0.297401	1232.1	14.1154	0.667	80.4584	237142	2716.79	0.372	44.8733	-13.4338	-14.0821	-14.7304	-15.3787	-16.0271	-16.6754	-17.3237	-17.972	-18.5414	-19.1109	-19.6804	-20.2498	-20.8193	-21.3887	-21.9582	-22.5277	-23.0971	-23.6666
AUS03 003.txt	87.113	19.8779	1.97485	0.751	0.537	71.5047	1998.01	22.9358	0.665	88.5486	13703.2	157.304	0.523	69.6405	-262.054	-3.00821	0.195	25.9654	-63136.4	-724.764	0.364	48.4687	0.268603	1290.26	14.8113	0.596	79.3609	235055	2698.27	0.387	51.5313	-21.9469	-23.344	-24.741	-26.1381	-27.5352	-28.9323	-30.3293	-31.98	-33.6306	-35.2813	-36.9319	-38.5826	-40.2332	-41.8839	-43.5345	-45.1852	-46.8358	-48.6294
AUS04 001.txt	72.0193	30.7141	2.45481	0.865	0.602	69.5954	1922.25	26.6908	0.787	90.9827	6843.72	95.0262	0.503	58.1503	-304.36	-4.22608	0.256	29.5954	-66465.8	-922.889	0.432	49.9422	0.273338	922.878	12.8143	0.757	87.5145	243164	3376.37	0.433	50.0578	-18.4186	-18.6868	-18.955	-19.2232	-19.4915	-19.7597	-20.0279	-20.2961	-20.5968	-20.8974	-21.198	-21.4987	-21.7993	-22.1	-22.4006	-22.7012	-23.0019	-23.3025
AUS04 002.txt	71.9977	34.418	2.59862	0.831	0.582	70.0361	1939.74	26.9417	0.762	91.6968	11577.9	160.809	0.466	56.077	-405.028	-5.62556	0.261	31.4079	-80786.1	-1122.07	0.435	52.3466	0.30169	1055.25	14.6567	0.612	73.6462	267778	3719.26	0.396	47.6534	-9.8732	-10.6771	-11.481	-12.2053	-12.9297	-13.654	-14.3784	-15.1027	-15.8271	-16.5514	-17.2758	-18.0001	-18.7245	-19.2668	-19.8091	-20.3515	-20.8938	-21.4361
AUS04 003.txt	71.393	36.9655	2.69307	0.772	0.516	66.8394	2079.43	29.1265	0.697	90.285	10689.2	149.723	0.39	50.5181	-466.272	-6.53106	0.246	31.8653	-85562.3	-1198.47	0.375	48.5751	0.30806	1047.52	14.6727	0.557	72.1503	277745	3890.37	0.397	51.4249	-27.2282	-27.4629	-27.6976	-27.9323	-28.167	-28.4016	-28.6363	-28.871	-29.3198	-29.7687	-30.2175	-30.6663	-31.1151	-31.564	-32.0128	-32.4616	-32.9104	-33.3593
AUS05 001.txt	84.3561	35.3603	2.63395	0.972	0.651	66.9753	2385.02	28.2732	0.889	91.4609	5631.94	66.7638	0.781	80.3498	-211.332	-2.50523	0.168	17.284	-57554.4	-682.279	0.436	44.856	0.205809	1041.9	12.3512	0.859	88.3745	279650	3315.11	0.536	55.144	-46.879	-47.5447	-48.2104	-48.8762	-49.5419	-50.2076	-50.8734	-51.5391	-52.2048	-52.8705	-53.4883	-54.1061	-54.7239	-55.3416	-55.9594	-56.5772	-57.1949	-57.8127
AUS05 002.txt	83.9655	29.2356	2.395	1.259	0.953	75.695	1960.89	23.3536	1.177	93.4869	5454.21	64.9577	0.977	77.6013	-144.233	-1.71776	0.286	22.7164	-45050.1	-536.531	0.567	45.0357	0.183106	937.702	11.1677	1.147	91.1041	246032	2930.16	0.692	54.9643	-20.4237	-21.2793	-22.135	-22.9906	-23.8462	-24.7018	-25.5574	-26.4131	-27.1019	-27.7907	-28.4796	-29.1684	-29.8573	-30.5461	-31.2349	-31.9238	-32.6126	-33.3015
AUS05 003.txt	84.8324	29.12	2.39026	1.15	0.829	72.087	2076.58	24.4786	1.052	91.4783	6051.18	71.331	0.867	75.3913	-158.391	-1.86711	0.281	24.4348	-51996.9	-612.937	0.564	49.0435	0.204189	996.665	11.7486	1.032	89.7391	254651	3001.81	0.586	50.9565	-19.4554	-19.7793	-20.1031	-20.4426	-20.7821	-21.1216	-21.4611	-21.8006	-22.1401	-22.4796	-22.8192	-23.1587	-23.4982	-23.8532	-24.2082	-24.5632	-24.9182	-25.2732
AUS06 001.txt	81.1526	25.6097	2.24157	1.234	0.883	71.5559	1680.97	20.7137	1.146	92.8687	4393.37	54.1372	0.888	71.9611	-56.1427	-0.691817	0.635	51.4587	-17910.3	-220.699	0.752	60.94	0.0896998	857.88	10.5712	1.116	90.4376	199669	2460.42	0.482	39.06	26.9306	26.8014	26.6723	26.5432	26.4141	26.285	26.1559	25.7738	25.3918	25.0098	24.6277	24.2457	23.8637	23.4816	23.0996	22.7176	22.3355	21.914
AUS06 002.txt	80.2765	30.552	2.44833	1.224	0.935	76.3889	2070.05	25.7865	1.144	93.4641	5857.67	72.9687	0.911	74.4281	-66.362	-0.826667	0.403	32.9248	-35868.7	-446.814	0.788	64.3791	0.154412	981.23	12.2231	1.124	91.8301	232292	2893.65	0.436	35.6209	-10.9152	-10.7271	-10.539	-10.3509	-10.1629	-10.1798	-10.1968	-10.2137	-10.2307	-10.2477	-10.2646	-10.2816	-10.2986	-10.3155	-10.3325	-10.4599	-10.5873	-10.7147
AUS06 003.txt	80.0161	36.9647	2.69304	0.614	0.248	40.3909	2150.58	26.8769	0.539	87.785	7980.85	99.7406	0.292	47.557	-41.1298	-0.514019	0.038	6.18893	-5314.09	-66.4128	0.184	29.9674	0.0240807	889.822	11.1205	0.519	84.5277	220678	2757.92	0.43	70.0326	-3.3252	-4.91955	-6.5139	-8.10825	-9.7026	-11.2969	-12.8913	-14.4856	-16.08	-17.6743	-18.9748	-20.2752	-21.5757	-22.8761	-24.1766	-25.477	-26.7775	-28.0779
AUS10 001.txt	74.368	12.6584	1.57594	0.768	0.571	74.349	1211.03	16.2843	0.678	88.2813	11864.8	159.542	0.567	73.8281	-110.76	-1.48935	0.171	22.2656	-31786.9	-427.427	0.416	54.1667	0.213512	1057.91	14.2253	0.632	82.2917	148876	2001.89	0.352	45.8333	-9.0884	-10.2848	-11.4812	-12.9471	-14.4129	-15.8787	-17.3446	-18.8104	-20.2762	-21.7421	-23.2079	-24.6738	-26.1396	-27.5265	-28.9134	-30.3003	-31.6873	-33.0742
AUS10 002.txt	74.0651	15.1305	1.72296	0.703	0.517	73.542	1465.9	19.792	0.612	87.0555	16647.1	224.763	0.523	74.3954	-163.639	-2.20939	0.191	27.1693	-33153.3	-447.624	0.332	47.2262	0.20634	1254.43	16.9368	0.562	79.9431	160674	2169.36	0.371	52.7738	-32.0538	-32.984	-33.9142	-34.3521	-34.7901	-35.228	-35.666	-36.1039	-36.5418	-36.9798	-37.4177	-37.8557	-38.2936	-38.5966	-38.8996	-39.2027	-39.5057	-39.8087
AUS10 003.txt	74.2399	16.1478	1.77994	0.895	0.655	73.1844	1212.76	16.3357	0.8	89.3855	9300.71	125.279	0.669	74.7486	-200.062	-2.6948	0.233	26.0335	-39471.1	-531.67	0.397	44.3575	0.230137	905.179	12.1926	0.724	80.8939	171511	2310.23	0.498	55.6425	-17.8538	-18.465	-19.0763	-19.6875	-20.2987	-21.4412	-22.5837	-23.7261	-24.8686	-26.0111	-27.1535	-28.296	-29.4385	-30.581	-31.7234	-33.064	-34.4045	-35.745
AUS12 001.txt	73.384	19.2287	1.94234	1.007	0.703	69.8113	1143.62	15.5841	0.924	91.7577	6418.54	87.4651	0.521	51.7378	-247.987	-3.3793	0.397	39.424	-74420	-1014.12	0.504	50.0497	0.34318	683.851	9.31881	0.768	76.2661	216854	2955.06	0.503	49.9503	-10.9258	-11.3147	-11.7036	-12.0925	-12.4813	-12.8702	-13.2591	-13.6479	-14.0368	-14.3784	-14.72	-15.0616	-15.4031	-15.7447	-16.0863	-16.4279	-16.7695	-17.1111
AUS12 002.txt	72.999	25.9698	2.25727	0.87	0.576	66.2069	1509.85	20.6831	0.782	89.8851	9717.38	133.117	0.525	60.3448	-305.58	-4.18609	0.301	34.5977	-73973.5	-1013.35	0.42	48.2759	0.309966	911.704	12.4893	0.582	66.8966	238650	3269.23	0.45	51.7241	-13.2953	-13.4851	-13.6749	-14.0707	-14.4665	-14.8624	-15.2582	-15.654	-16.0498	-16.4456	-16.8415	-17.2373	-17.6331	-18.1402	-18.6474	-19.1545	-19.6616	-20.1688
AUS12 003.txt	130.183	0.687297	-0.367216	0.07	0	0	461.208	3.54277	0.069	98.5714	-315.333	-2.42223	0	0	0	0	-0.001	-1.42857	0	0	0	0	0	-43.963	-0.337701	0	0	-48021.9	-368.88	0.07	100	-43.963	-54.8619	-65.7609	-76.6598	-94.695	-112.73	-130.765	-148.8	-166.836	-184.871	-202.906	-220.941	-238.976	-257.011	-275.048	-293.084	-311.12	-329.156
AUS13 001.txt	62.6291	33.7482	2.57321	0.757	0.522	68.9564	1840.15	29.3817	0.678	89.5641	5949.86	95.0014	0.553	73.0515	-256.928	-4.10238	0.257	33.9498	-54386.8	-868.394	0.34	44.9141	0.252422	1003.8	16.0276	0.618	81.638	215459	3440.24	0.417	55.0859	-15.5563	-16.8877	-18.2191	-19.5506	-20.882	-22.2134	-23.5448	-24.8762	-26.2077	-27.9276	-29.6476	-31.3675	-33.0875	-34.8075	-36.5274	-38.2474	-39.9674	-41.6873
AUS13 002.txt	62.8532	32.8206	2.5376	0.748	0.497	66.4439	1618.2	25.7457	0.67	89.5722	7871.87	125.242	0.361	48.262	-345.997	-5.50485	0.239	31.9519	-73208.5	-1164.75	0.347	46.3904	0.314715	863.435	13.7373	0.59	78.877	232619	3700.98	0.401	53.6096	-10.3719	-11.1083	-11.8446	-12.581	-13.3174	-14.0538	-14.7901	-15.5265	-16.2629	-16.9993	-17.7356	-18.6067	-19.4778	-20.3489	-21.22	-22.091	-22.9621	-23.8332
AUS13 003.txt	62.7241	34.3785	2.59712	0.756	0.522	69.0476	1793.14	28.5877	0.679	89.8148	7048.08	112.366	0.48	63.4921	-337.152	-5.37516	0.212	28.0423	-63309.6	-1009.34	0.355	46.9577	0.279973	977.976	15.5917	0.593	78.4392	226127	3605.11	0.401	53.0423	-11.5923	-12.3119	-13.0316	-13.7512	-14.3048	-14.8583	-15.4119	-15.9655	-16.5191	-17.0727	-17.6262	-18.1798	-18.7334	-19.287	-19.4199	-19.5529	-19.6859	-19.8189
BRA02 001.txt	76.402	21.1027	2.03478	0.743	0.433	58.2773	1331.1	17.4223	0.646	86.9448	7840.48	102.621	0.514	69.179	-66.5865	-0.871529	0.195	26.245	-10216.7	-133.723	0.288	38.7618	0.0617088	875.003	11.4526	0.586	78.8694	165563	2167	0.455	61.2382	-8.25708	-9.84256	-11.428	-13.0135	-14.599	-16.1845	-17.7699	-18.8323	-19.8946	-20.9569	-22.0193	-23.0816	-24.1439	-25.2063	-26.2686	-27.3309	-28.3933	-28.2425
BRA02 002.txt	76.4923	21.7374	2.06516	0.896	0.669	74.6652	1645.5	21.512	0.799	89.1741	11881.3	155.326	0.665	74.2188	-156.676	-2.04825	0.348	38.8393	-36740.2	-480.312	0.411	45.8705	0.188799	1114.09	14.5648	0.739	82.4777	194599	2544.03	0.485	54.1295	-11.8267	-11.9517	-12.0766	-12.2015	-12.3264	-12.4514	-12.5763	-12.7012	-12.8261	-12.9511	-13.0762	-13.2014	-13.3265	-13.4517	-13.5768	-13.702	-13.8271	-13.9523
BRA02 003.txt	75.7796	26.3529	2.27386	1.029	0.722	70.1652	1622.43	21.4099	0.932	90.5734	10730.9	141.607	0.789	76.6764	-3.82526	-0.0504788	0.037	3.59572	527.782	6.9647	0.05	4.85909	0.003075	965.052	12.735	0.858	83.3819	171637	2264.95	0.979	95.1409	33.9484	33.0981	32.2478	31.3975	30.5473	29.697	28.8467	27.9965	27.1462	26.0426	24.939	23.8353	22.7317	21.6281	20.5245	19.4208	18.3172	17.2136
BRA07 001.txt	62.191	31.2062	2.4744	0.846	0.65	76.8322	2549.11	40.9883	0.779	92.0804	10693.2	171.942	0.726	85.8156	-222.215	-3.5731	0.438	51.773	-45733.4	-735.369	0.517	61.1111	0.229209	1330.87	21.3997	0.759	89.7163	199527	3208.29	0.329	38.8889	-1.30749	-1.47184	-1.63618	-1.80053	-1.96488	-2.12922	-2.29357	-2.45792	-2.62227	-2.78661	-2.76078	-2.73496	-2.70913	-2.6833	-2.65747	-2.63164	-2.60581	-2.57998
BRA07 002.txt	61.948	33.7872	2.57469	0.819	0.58	70.8181	2143.11	34.5953	0.744	90.8425	5052.94	81.5675	0.587	71.6728	-212.325	-3.42747	0.253	30.8913	-46489.7	-750.464	0.416	50.7937	0.225796	1019.21	16.4527	0.724	88.4005	205892	3323.63	0.403	49.2063	-3.67156	-3.7895	-3.90744	-4.02538	-4.14332	-4.44335	-4.74339	-5.04342	-5.34346	-5.64349	-5.94353	-6.24356	-6.5436	-6.84363	-7.14366	-7.3018	-7.45994	-7.61808
BRA07 003.txt	62.4039	32.5134	2.52569	0.832	0.563	67.6683	2170.37	34.7794	0.758	91.1058	6816.11	109.226	0.675	81.1298	-96.9719	-1.55394	0.283	34.0144	-20868.7	-334.413	0.404	48.5577	0.116982	1048.08	16.7951	0.744	89.4231	178392	2858.67	0.428	51.4423	-9.56462	-10.089	-10.6134	-11.1378	-11.6622	-11.9649	-12.2676	-12.5702	-12.8729	-13.1756	-13.4783	-13.7809	-14.0836	-14.3863	-14.689	-14.8013	-14.9135	-15.0258
BRA08 001.txt	68.7526	40.3635	2.81413	0.982	0.714	72.7088	2062.3	29.9959	0.915	93.1772	8684.38	126.313	0.702	71.4868	-221.9	-3.22752	0.194	19.7556	-62488.9	-908.894	0.47	47.8615	0.24423	926.654	13.4781	0.755	76.8839	255861	3721.47	0.512	52.1385	-2.82043	-3.54889	-4.27735	-5.00581	-5.73427	-6.46273	-7.41262	-8.3625	-9.31238	-10.2623	-11.2121	-12.162	-13.1119	-14.0618	-15.0117	-15.9616	-17.18	-18.3985
BRA08 002.txt	68.9379	43.9434	2.93627	0.985	0.719	72.9949	2099.02	30.4479	0.914	92.7919	10398.9	150.844	0.696	70.6599	-244.485	-3.54645	0.373	37.868	-70711.5	-1025.73	0.52	52.7919	0.258993	1071.71	15.546	0.734	74.5178	273025	3960.44	0.465	47.2081	-4.0663	-4.25632	-4.44635	-4.63637	-4.8264	-5.18272	-5.53905	-5.89537	-6.2517	-6.60802	-6.96435	-7.32067	-7.677	-8.03332	-8.38965	-8.73772	-9.08579	-9.43387
BRA08 003.txt	68.8952	43.9424	2.93624	0.959	0.685	71.4286	1989.46	28.8766	0.883	92.0751	8601.76	124.853	0.674	70.2815	-292.165	-4.24072	0.272	28.3629	-80040	-1161.76	0.512	53.3889	0.283601	1117.96	16.227	0.703	73.3055	282227	4096.47	0.447	46.6111	-5.05674	-5.52489	-5.99304	-6.46119	-6.88999	-7.31879	-7.74759	-8.17639	-8.60519	-9.03398	-9.46278	-9.89158	-10.3204	-10.7492	-11.2257	-11.7022	-12.1787	-12.6552
BRA11 001.txt	80.8119	28.5442	2.36651	0.745	0.513	68.8591	2005.16	24.8127	0.666	89.396	7968.68	98.6077	0.491	65.906	-377.899	-4.67628	0.195	26.1745	-76903	-951.629	0.343	46.0403	0.286915	1136.27	14.0606	0.566	75.9732	268034	3316.76	0.402	53.9597	-16.3213	-17.2955	-18.2698	-19.244	-20.2183	-21.1925	-22.1667	-23.4901	-24.8134	-26.1367	-27.46	-28.7833	-30.1066	-31.43	-32.7533	-34.0766	-35.3999	-37.0802
BRA11 002.txt	80.7569	30.0615	2.42859	0.756	0.516	68.254	2019.8	25.0108	0.682	90.2116	7533.06	93.2806	0.501	66.2698	-429.458	-5.31791	0.211	27.9101	-79149.4	-980.094	0.352	46.5608	0.287656	1147.67	14.2115	0.562	74.3386	275153	3407.17	0.404	53.4392	-1.81194	-1.95358	-2.09523	-2.12596	-2.15668	-2.18741	-2.21814	-2.24887	-2.2796	-2.31033	-2.34106	-2.37179	-2.40252	-2.75769	-3.11286	-3.46804	-3.82321	-4.17838
BRA11 003.txt	80.9856	31.6481	2.49186	1.091	0.798	73.1439	1943.44	23.9973	1.024	93.8588	7647.18	94.4264	0.779	71.4024	-231.331	-2.85645	0.343	31.439	-61309.7	-757.044	0.594	54.4455	0.233122	922.939	11.3963	0.824	75.527	262994	3247.41	0.497	45.5545	-10.6655	-10.8705	-11.0756	-11.2806	-11.4857	-11.5398	-11.5939	-11.648	-11.7021	-11.7562	-11.8103	-11.8644	-11.9185	-11.9726	-12.0267	-12.0807	-12.1348	-12.1888
BRA12 001.txt	58.2507	25.9194	2.25508	1.336	1.056	79.0419	1438.09	24.688	1.268	94.9102	5208.12	89.4088	1.18	88.3234	-33.355	-0.572612	0.127	9.50599	-3830.27	-65.755	0.182	13.6228	0.0283512	776.635	13.3326	1.238	92.6647	135101	2319.3	1.154	86.3772	-1.83246	-2.07029	-2.30811	-2.54594	-2.78376	-3.02159	-3.25941	-3.49724	-3.73507	-3.98088	-4.2267	-4.47251	-4.71833	-4.96415	-5.20996	-5.45578	-5.70159	-5.94741
BRA12 002.txt	58.1446	23.6787	2.1554	1.433	0.6	41.8702	1468.79	25.261	1.358	94.7662	9950.63	171.136	1.265	88.2763	-382.08	-6.57121	0.117	8.16469	-41761	-718.226	0.222	15.492	0.250067	904.189	15.5507	1.318	91.9749	166999	2872.14	1.211	84.508	-3.36005	-4.41313	-5.46622	-6.5193	-7.57238	-8.62546	-9.67854	-10.7316	-11.7847	-13.2883	-14.7919	-16.2955	-17.7991	-19.3027	-20.8063	-22.3099	-23.8135	-25.3171
BRA12 003.txt	58.0936	25.094	2.21888	0.427	0.283	66.2763	2082.29	35.8437	0.356	83.3724	16032.5	275.976	0.247	57.8454	-424.493	-7.30706	0.115	26.9321	-48930.3	-842.267	0.202	47.3068	0.275281	1495.78	25.7478	0.316	74.0047	177747	3059.67	0.225	52.6932	-3.43305	-4.88808	-6.34312	-7.79816	-9.2532	-10.7082	-12.1633	-14.5861	-17.0089	-19.4317	-21.8546	-24.2774	-26.7002	-29.1231	-31.5459	-33.9687	-36.3915	-39.4657
BRA13 001.txt	72.6925	21.619	2.05953	0.701	0.495	70.6134	1831.39	25.1937	0.605	86.3053	13469.3	185.292	0.463	66.0485	-358.725	-4.93482	0.267	38.0884	-63727.2	-876.668	0.382	54.4936	0.298725	1251.09	17.2107	0.538	76.7475	213331	2934.7	0.319	45.5064	-4.12823	-4.86422	-5.6002	-6.33619	-7.07217	-7.80816	-8.54414	-9.28013	-10.0161	-11.0049	-11.9937	-12.9825	-13.9714	-14.9602	-15.949	-16.9378	-17.9266	-18.9154
BRA13 002.txt	72.6413	23.6762	2.15529	0.699	0.498	71.2446	1920.65	26.4402	0.607	86.8383	15417.8	212.246	0.479	68.5265	-439.002	-6.04342	0.266	38.0544	-64254.2	-884.541	0.37	52.9328	0.291125	1298.61	17.8771	0.537	76.824	220711	3038.36	0.329	47.0672	-4.16656	-4.58514	-5.00372	-5.4223	-5.84088	-6.25945	-6.67803	-7.09661	-7.39595	-7.69529	-7.99464	-8.29398	-8.59332	-8.89266	-9.192	-9.49134	-9.79068	-10.09
BRA13 003.txt	73.1291	23.1696	2.1321	0.597	0.401	67.1692	1909.14	26.1065	0.507	84.9246	15891.3	217.305	0.3	50.2513	-464.809	-6.356	0.226	37.8559	-74066.5	-1012.82	0.289	48.4087	0.322175	1325.77	18.1292	0.437	73.1993	229895	3143.69	0.308	51.5913	-27.9646	-29.5649	-31.1653	-32.7656	-34.366	-35.9663	-37.5667	-39.167	-40.8071	-42.4472	-44.0874	-45.7275	-47.3676	-49.0077	-50.6478	-52.2879	-53.928	-55.5682
CAN01 001.txt	76.0167	24.9787	2.21378	1.006	0.697	69.2843	1221.03	16.0627	0.903	89.7614	7431.41	97.7603	0.629	62.5249	-262.568	-3.45408	0.296	29.4235	-73100.6	-961.639	0.51	50.6958	0.302981	873.441	11.4901	0.719	71.4712	241271	3173.93	0.496	49.3042	-7.50282	-8.60971	-9.24253	-9.31909	-9.63484	-9.87034	-10.8195	-11.6093	-11.8455	-12.9536	-12.8728	-13.5039	-14.1359	-15.0859	-15.6373	-16.7454	-16.9021	-17.0586
CAN01 002.txt	76.1125	26.4273	2.27707	0.906	0.606	66.8874	1219.06	16.0166	0.792	87.4172	8569.84	112.594	0.54	59.6026	-310.246	-4.07615	0.166	18.3223	-81609.7	-1072.23	0.444	49.0066	0.320266	998.067	13.1131	0.625	68.9845	254819	3347.93	0.462	50.9934	-17.6986	-19.2013	-19.9918	-22.5252	-24.6615	-25.6896	-27.8261	-29.2496	-31.387	-33.2055	-35.1827	-37.3979	-39.6119	-41.1947	-43.0135	-45.2293	-48.712	-50.53
CAN01 003.txt	76.2789	26.4857	2.27958	0.993	0.667	67.1702	1260.7	16.5275	0.897	90.3323	7824.1	102.572	0.598	60.2216	-321.136	-4.21003	0.319	32.1249	-84471.5	-1107.4	0.472	47.5327	0.327103	902.712	11.8344	0.69	69.4864	258242	3385.49	0.521	52.4673	-8.17876	-8.41762	-9.12994	-9.8434	-10.3185	-11.3492	-12.0618	-12.6968	-13.1719	-13.7263	-14.9144	-15.6273	-16.9746	-17.3707	-18.0836	-18.4009	-20.935	-21.3323
CAN02 001.txt	57.2459	17.8904	1.87352	1.176	0.795	67.602	980.733	17.1319	1.077	91.5816	4621.13	80.7242	1.005	85.4592	-196.543	-3.43331	0.317	26.9558	-43619	-761.958	0.458	38.9456	0.289277	592.157	10.3441	1.054	89.6259	150786	2634.01	0.718	61.0544	-6.13901	-5.89888	-6.5317	-6.21367	-6.44959	-6.21158	-6.76512	-7.31829	-7.31752	-7.95111	-8.18742	-8.4246	-8.34477	-8.97843	-9.76914	-10.7193	-10.798	-10.8758
CAN02 002.txt	57.1899	18.497	1.90502	1.367	0.845	61.8142	1012.61	17.7062	1.28	93.6357	8957.01	156.619	1.23	89.9781	-239.146	-4.18161	0.296	21.6533	-52553.4	-918.927	0.495	36.2107	0.325578	657.93	11.5043	1.264	92.4653	161416	2822.45	0.872	63.7893	-5.20837	-5.92266	-6.31908	-6.31971	-7.03325	-6.79646	-7.43187	-7.35425	-7.43398	-7.91006	-8.62376	-9.10062	-9.9725	-10.8454	-11.4001	-11.2428	-12.0366	-12.3543
CAN02 003.txt	56.9973	23.3224	2.13912	1.068	0.688	64.4195	1078.63	18.9242	0.982	91.9476	5073.36	89.0105	0.487	45.5993	-341.272	-5.98751	0.318	29.7753	-74063.1	-1299.41	0.465	43.5393	0.37806	552.064	9.68578	0.968	90.6367	195903	3437.06	0.603	56.4607	-6.24928	-8.07403	-8.94755	-10.0593	-11.4876	-12.202	-13.7876	-15.1369	-16.1676	-17.1212	-18.2323	-19.264	-19.3445	-20.5345	-21.9623	-22.5181	-23.9467	-24.8206
CAN03 001.txt	84.4907	30.525	2.44724	1.146	0.791	69.0227	2039.86	24.143	1.063	92.7574	4421.03	52.3257	1.018	88.8307	-237.87	-2.81534	0.2	17.452	-58193.5	-688.757	0.41	35.7766	0.219732	935.508	11.0723	1.052	91.7976	264839	3134.54	0.736	64.2234	-14.7074	-16.5295	-17.401	-19.1447	-20.8868	-21.7583	-22.8676	-24.3724	-26.1956	-27.7794	-28.9681	-30.4738	-32.2172	-33.7229	-34.7537	-36.4968	-38.2414	-40.3018
CAN03 002.txt	84.6892	32.8047	2.53698	1.097	0.754	68.7329	2166.39	25.5805	1.025	93.4366	5898.99	69.6546	0.988	90.0638	-338.981	-4.00265	0.197	17.9581	-75873.4	-895.904	0.445	40.5652	0.261094	951.841	11.2392	1.012	92.2516	290598	3431.35	0.652	59.4348	-5.04772	-5.75861	-5.835	-6.46673	-7.57342	-8.12605	-9.62996	-10.4994	-12.0024	-12.7922	-14.2164	-15.1651	-16.4305	-17.458	-18.9611	-20.781	-21.5703	-23.2326
CAN03 003.txt	84.9351	32.5512	2.52716	1.103	0.763	69.175	1996.73	23.5089	1.03	93.3817	5158.36	60.7329	0.967	87.67	-328.413	-3.86663	0.197	17.8604	-87004.1	-1024.36	0.469	42.5204	0.288545	884.66	10.4157	1.008	91.3871	301527	3550.09	0.634	57.4796	-15.1187	-15.9112	-15.9116	-17.1791	-18.1311	-18.7654	-19.6373	-20.5087	-21.936	-23.5212	-23.9175	-25.2655	-26.137	-26.6932	-27.6453	-28.439	-28.9939	-29.7874
CAN04 001.txt	75.2564	18.2189	1.89065	1.032	0.853	82.655	1848.41	24.5615	0.94	91.0853	25515.7	339.051	0.849	82.2674	-89.4889	-1.18912	0.306	29.6512	-18000.9	-239.194	0.386	37.4031	0.112382	1476.41	19.6184	0.89	86.2403	160176	2128.4	0.646	62.5969	-14.5688	-14.6461	-15.2796	-15.2783	-15.6728	-17.1773	-17.7311	-18.3639	-18.3621	-18.3609	-18.5985	-18.7535	-19.226	-18.4315	-18.3503	-18.507	-19.2172	-19.2162
CAN04 002.txt	75.1733	19.0217	1.93186	0.857	0.666	77.713	1768.13	23.5207	0.766	89.3816	14208.1	189.005	0.676	78.8798	-231.404	-3.07828	0.408	47.6079	-51625	-686.747	0.53	61.8436	0.262413	1338.36	17.8036	0.715	83.4306	196732	2617.05	0.327	38.1564	-2.86111	-2.5452	-2.6241	-2.78222	-2.86225	-3.09951	-3.41656	-2.94092	-3.65383	-4.2081	-3.89044	-4.44512	-4.12805	-4.60268	-4.68174	-4.60246	-5.47465	-5.15775
CAN04 003.txt	75.2627	17.9441	1.87634	0.732	0.539	73.6339	1700.41	22.593	0.633	86.4754	16832.9	223.655	0.542	74.0437	-253.216	-3.36443	0.306	41.8033	-49340.7	-655.581	0.391	53.4153	0.259072	1366.09	18.151	0.582	79.5082	190452	2530.5	0.341	46.5847	-13.0166	-13.3345	-13.6525	-13.8907	-14.3665	-16.3484	-16.0313	-16.3492	-16.7471	-17.4606	-18.0163	-18.4921	-18.81	-18.4148	-18.6519	-19.0484	-19.2867	-19.525
CAN05 001.txt	61.0439	26.5661	2.28304	1.016	0.718	70.6693	1341.98	21.9839	0.94	92.5197	4143.08	67.8705	0.689	67.815	-184.199	-3.01748	0.286	28.1496	-49631.5	-813.047	0.498	49.0157	0.262736	681.236	11.1598	0.912	89.7638	188903	3094.54	0.518	50.9843	-2.6998	-3.01531	-3.09356	-2.77588	-2.69601	-4.27989	-4.27944	-4.59537	-3.96081	-4.11831	-4.59332	-4.43362	-3.95852	-4.51183	-4.66895	-5.85644	-5.69843	-5.69607
CAN05 002.txt	61.0308	25.9547	2.25661	1.005	0.677	67.3632	1126.9	18.4645	0.928	92.3383	5403.59	88.5387	0.603	60	-158.728	-2.60079	0.239	23.7811	-49613.3	-812.922	0.485	48.2587	0.264954	545.831	8.94354	0.907	90.2488	187252	3068.16	0.52	51.7413	-13.7068	-13.7068	-14.6571	-15.0548	-15.4511	-16.1649	-16.6408	-17.2756	-17.7516	-18.0706	-18.863	-19.1822	-20.3705	-21.0059	-21.7991	-21.8798	-23.2278	-23.8635
CAN05 003.txt	60.9195	28.3497	2.35843	0.905	0.614	67.8453	1403.06	23.0313	0.832	91.9337	5013.5	82.2971	0.512	56.5746	-196.499	-3.22555	0.273	30.1657	-50486.8	-828.747	0.449	49.6133	0.260138	669.803	10.9949	0.828	91.4917	194077	3185.8	0.456	50.3867	-13.6626	-14.8523	-15.8028	-16.9127	-17.2302	-18.1814	-18.4203	-19.5296	-20.56	-20.8768	-21.7492	-22.7794	-23.3349	-24.1267	-24.0469	-25.1572	-25.79	-26.8995
CAN06 001.txt	66.4586	31.1731	2.47309	1.113	0.757	68.0144	1367.09	20.5705	1.036	93.0818	4604.17	69.2788	0.368	33.0638	-264.984	-3.98721	0.242	21.743	-61195.9	-920.812	0.48	43.1267	0.27143	614.387	9.24466	0.807	72.5067	225457	3392.44	0.633	56.8733	-10.7165	-11.1901	-11.5055	-11.1081	-11.7394	-11.5792	-11.4983	-12.1304	-12.7632	-13.1588	-12.9989	-13.4741	-13.6313	-14.0261	-14.5	-15.0541	-15.2127	-15.6081
CAN06 002.txt	66.1287	31.0469	2.46808	0.979	0.639	65.2707	1253.07	18.949	0.912	93.1563	4630.81	70.0272	0.599	61.1849	-328.395	-4.96599	0.16	16.3432	-68222.5	-1031.66	0.392	40.0409	0.294894	691.589	10.4582	0.677	69.1522	231346	3498.42	0.587	59.9591	-18.022	-19.6873	-21.5105	-23.1753	-24.6025	-25.9503	-27.6945	-28.8831	-31.2608	-33.0052	-35.1449	-36.8881	-38.7107	-40.0583	-41.8809	-43.387	-45.9217	-47.6652
CAN06 003.txt	66.2597	27.2216	2.31103	1.001	0.66	65.9341	1124.66	16.9735	0.919	91.8082	7046.47	106.346	0.485	48.4515	-331.54	-5.00365	0.263	26.2737	-75873.1	-1145.09	0.463	46.2537	0.331455	737.891	11.1363	0.647	64.6354	228909	3454.72	0.538	53.7463	-14.2213	-15.1688	-16.5127	-17.1435	-18.4866	-19.2758	-19.7478	-20.1401	-20.2166	-20.6885	-21.3196	-21.4754	-22.1852	-22.1015	-23.0485	-23.2036	-24.3885	-24.622
CAN07 001.txt	83.1712	11.0936	1.47532	0.556	0.406	73.0216	1585.37	19.0616	0.476	85.6115	21119.2	253.925	0.425	76.4388	-293.268	-3.52608	0.227	40.8273	-38362.4	-461.246	0.305	54.8561	0.238366	1552.77	18.6696	0.453	81.4748	160939	1935.03	0.251	45.1439	-3.4592	-3.93503	-4.09321	-4.25117	-5.12313	-5.35998	-6.31036	-6.70705	-7.02306	-7.18236	-7.89524	-8.36986	-8.60713	-7.97489	-9.48013	-9.48089	-9.40184	-9.95637
CAN07 002.txt	83.2159	14.5739	1.69098	0.641	0.48	74.883	1769.49	21.2639	0.562	87.6755	19003.1	228.36	0.501	78.1591	-203.583	-2.44644	0.269	41.9657	-38886.1	-467.292	0.377	58.8144	0.216659	1548.5	18.6082	0.528	82.3713	179480	2156.8	0.264	41.1856	-11.7561	-12.9446	-13.816	-15.005	-15.6398	-16.827	-18.412	-19.6003	-20.3922	-22.2935	-23.482	-23.8777	-25.5407	-26.7288	-27.442	-29.2634	-30.7678	-31.876
CAN07 003.txt	83.2506	20.5843	2.00964	0.698	0.532	76.2178	2295.4	27.5721	0.632	90.5444	19691.7	236.536	0.567	81.2321	-260.454	-3.12855	0.339	48.5673	-39990.5	-480.363	0.42	60.1719	0.193026	1645.43	19.7647	0.59	84.5272	207177	2488.59	0.278	39.8281	-21.8531	-22.4874	-23.2781	-23.8323	-24.7824	-25.9701	-26.7617	-27.4742	-28.6615	-29.5332	-30.4029	-31.2743	-32.858	-33.9658	-34.8365	-35.47	-36.6566	-37.6072
CAN08 001.txt	92.9691	34.2127	2.59085	0.908	0.605	66.63	1966.29	21.1499	0.828	91.1894	11998.1	129.054	0.51	56.1674	-572.205	-6.15479	0.253	27.8634	-126387	-1359.45	0.424	46.696	0.344267	1348.11	14.5006	0.6	66.0793	367119	3948.82	0.484	53.304	-10.39	-10.4703	-10.7089	-10.8674	-11.3432	-12.3734	-12.6911	-13.4036	-13.5621	-14.1158	-13.5611	-14.7504	-14.9093	-14.9889	-15.4643	-15.4649	-16.4936	-17.2058
CAN08 002.txt	92.9024	35.3452	2.63339	0.836	0.538	64.3541	1818.17	19.5708	0.759	90.7895	18352.9	197.551	0.457	54.6651	-643.292	-6.92438	0.199	23.8038	-144789	-1558.51	0.38	45.4545	0.371917	1567.81	16.8759	0.52	62.201	389305	4190.47	0.456	54.5455	-11.4354	-13.3407	-14.7706	-16.4378	-17.2325	-18.8204	-20.4086	-21.9962	-23.5046	-25.2518	-26.206	-27.8732	-29.3032	-30.9689	-32.557	-34.2247	-35.4958	-37.2429
CAN08 003.txt	92.7048	34.0839	2.58597	0.844	0.564	66.8246	2007.66	21.6564	0.769	91.1137	33236.3	358.517	0.495	58.6493	-471.279	-5.08365	0.189	22.3934	-122804	-1324.68	0.415	49.1706	0.33885	1441.4	15.5482	0.563	66.7062	362413	3909.33	0.429	50.8294	-25.7317	-28.2723	-29.2268	-31.5292	-33.4349	-35.9739	-37.9588	-40.4183	-41.9277	-44.387	-46.2926	-48.6732	-50.2615	-52.4026	-54.306	-55.8929	-57.242	-59.8567
CAN09 001.txt	81.6822	24.6164	2.19767	1.395	1.03	73.8351	1408.69	17.246	1.295	92.8315	5508.59	67.4393	1.02	73.1183	-137.371	-1.68178	0.414	29.6774	-46190.5	-565.49	0.575	41.2186	0.20476	706.021	8.64351	1.163	83.3692	225583	2761.72	0.82	58.7814	-14.9916	-15.309	-15.9413	-16.1	-16.7338	-17.2075	-18.3157	-18.2354	-19.1857	-19.7393	-19.8177	-20.6889	-21.5581	-21.8752	-22.2702	-23.2993	-23.2989	-22.9811
CAN09 002.txt	81.8662	28.1587	2.35047	1.275	0.908	71.2157	1561.77	19.077	1.18	92.549	5743.91	70.1621	0.918	72	-194.838	-2.37995	0.268	21.0196	-59760.7	-729.98	0.474	37.1765	0.237078	728.389	8.89731	0.97	76.0784	252072	3079.07	0.801	62.8235	-20.339	-20.8926	-21.2082	-21.5241	-22.3146	-22.6304	-22.5509	-23.0249	-23.0237	-23.2603	-23.5765	-23.8922	-24.3675	-24.5249	-25.0804	-25.3177	-25.3968	-26.031
CAN09 003.txt	81.8413	27.3819	2.31783	1.44	1.033	71.7361	1427.43	17.4414	1.345	93.4028	7678.78	93.8252	1.04	72.2222	-133.656	-1.63311	0.237	16.4583	-43252.8	-528.496	0.424	29.4444	0.18574	676.147	8.26168	1.095	76.0417	232867	2845.35	1.016	70.5556	-59.8219	-60.6951	-62.3602	-63.4719	-64.3454	-65.8523	-66.8851	-67.7593	-68.6341	-70.2999	-72.2041	-73.6316	-75.0609	-76.4098	-78.4725	-80.1375	-82.1215	-83.6296
CAN10 001.txt	68.8745	22.3509	2.0941	0.634	0.439	69.2429	1851.94	26.8886	0.54	85.1735	16861.5	244.814	0.389	61.3565	-348.508	-5.06004	0.188	29.653	-64947.4	-942.982	0.336	52.9968	0.310634	1341.36	19.4755	0.472	74.4479	209080	3035.67	0.298	47.0032	-6.76716	-7.40028	-7.87478	-8.27021	-9.06091	-9.77248	-10.0885	-11.2749	-10.4809	-11.4312	-12.3808	-12.8545	-13.8041	-14.8324	-15.0689	-15.8596	-16.73	-17.5207
CAN10 002.txt	68.8594	20.0255	1.98217	0.638	0.459	71.9436	1939.86	28.1713	0.543	85.1097	20682.6	300.36	0.433	67.8683	-346.343	-5.02971	0.293	45.9248	-58459.8	-848.973	0.371	58.1505	0.300022	1485.62	21.5747	0.484	75.8621	194852	2829.7	0.267	41.8495	-9.21382	-10.5602	-10.9554	-11.6674	-13.093	-13.9635	-14.8342	-15.7047	-16.6548	-17.3666	-18.5534	-19.8212	-20.7708	-21.086	-22.4318	-22.8269	-23.776	-24.9634
CAN10 003.txt	68.8176	18.7904	1.92007	0.536	0.38	70.8955	2092.26	30.4029	0.446	83.209	32979.9	479.237	0.363	67.7239	-316.165	-4.59425	0.183	34.1418	-53508.7	-777.543	0.312	58.209	0.288385	1784.11	25.9252	0.395	73.694	185546	2696.2	0.224	41.791	-9.08404	-9.5601	-10.5899	-11.3032	-12.5711	-13.1261	-13.6018	-14.5541	-15.5049	-16.2176	-17.4062	-18.4352	-18.5935	-19.703	-20.0992	-21.6033	-21.8405	-22.3148
CAN11 001.txt	77.6909	24.3182	2.18432	1.252	0.897	71.6454	1599.82	20.5921	1.169	93.3706	4099.9	52.7719	1.105	88.2588	-152.291	-1.96022	0.263	21.0064	-50779.6	-653.611	0.588	46.9649	0.230434	844.735	10.873	1.151	91.9329	220365	2836.43	0.664	53.0351	-9.13273	-9.45062	-10.1668	-10.4057	-10.4074	-11.4388	-11.8363	-12.1546	-12.1576	-12.8714	-13.2701	-14.3019	-15.0165	-15.6531	-15.7331	-16.765	-17.4799	-18.9078
CAN11 002.txt	77.6512	27.6249	2.32809	1.044	0.708	67.8161	1717.39	22.1168	0.967	92.6245	4532.4	58.3687	0.361	34.5785	-348.924	-4.49348	0.154	14.751	-62779.2	-808.477	0.376	36.0153	0.257874	843.977	10.8688	0.942	90.2299	243449	3135.17	0.668	63.9847	-16.5076	-17.536	-17.8515	-18.8003	-18.7995	-19.7483	-20.9346	-21.8048	-22.2787	-22.5141	-23.3051	-23.5403	-24.3291	-25.4368	-25.9097	-26.3031	-25.0334	-25.5858
CAN11 003.txt	77.519	27.5804	2.32622	1.243	0.888	71.4401	1744.64	22.506	1.163	93.564	3453.75	44.5536	1.082	87.0475	-166.31	-2.14541	0.377	30.3298	-53557.4	-690.893	0.575	46.2591	0.229094	859.257	11.0845	1.142	91.8745	233779	3015.76	0.668	53.7409	-20.6554	-20.8905	-20.6516	-20.4113	-20.7266	-21.5158	-21.5941	-21.988	-21.035	-21.4297	-21.6651	-21.9804	-21.9786	-21.422	-21.4211	-21.9753	-21.1805	-21.4956
CAN12 001.txt	77.3646	16.7959	1.81531	1.123	0.878	78.1834	1635.66	21.1422	1.038	92.431	8629.65	111.545	0.995	88.602	-153.328	-1.98188	0.349	31.0775	-39232.2	-507.107	0.646	57.5245	0.218499	1094.26	14.1442	1.016	90.472	179553	2320.87	0.477	42.4755	-2.8907	-2.73275	-2.81204	-2.97135	-3.20898	-3.68459	-3.44699	-3.52642	-3.68574	-3.76502	-3.28956	-3.76618	-3.68711	-3.6869	-3.766	-3.37097	-3.68711	-3.84623
CAN12 002.txt	77.1915	22.8747	2.11849	1.15	0.853	74.1739	1573.97	20.3905	1.062	92.3478	6369.57	82.5165	0.844	73.3913	-212.126	-2.74805	0.334	29.0435	-47567.2	-616.223	0.542	47.1304	0.225456	826.613	10.7086	1.033	89.8261	210982	2733.23	0.608	52.8696	-8.03757	-8.75045	-9.06756	-8.8301	-8.90939	-8.98928	-9.14741	-9.06895	-9.22689	-9.78294	-9.38639	-9.94013	-10.3359	-10.4142	-10.4148	-10.0188	-10.5729	-10.7309
CAN12 003.txt	77.1905	24.1883	2.17847	1.203	0.913	75.8936	1663.71	21.5534	1.127	93.6825	5868.83	76.0306	0.87	72.3192	-231.939	-3.00476	0.361	30.0083	-47284.1	-612.564	0.58	48.2128	0.219593	854.197	11.0661	1.095	91.0224	215326	2789.54	0.623	51.7872	-7.52452	-7.60121	-7.7582	-8.07427	-8.54851	-8.62711	-8.62567	-9.41643	-9.57334	-9.65035	-9.96605	-10.3604	-10.2797	-10.1194	-10.2761	-11.3847	-10.9859	-11.8563
CAN13 001.txt	75.0515	19.2765	1.94475	0.907	0.632	69.6803	1267.93	16.8941	0.799	88.0926	8029.84	106.991	0.57	62.8445	-237.212	-3.16066	0.269	29.6582	-67287.6	-896.552	0.473	52.1499	0.315705	855.02	11.3924	0.67	73.8699	213134	2839.84	0.434	47.8501	-9.95297	-9.87193	-9.8701	-10.7406	-10.1834	-10.8951	-11.1319	-11.764	-12.1584	-12.3952	-13.3436	-13.659	-14.1335	-14.9248	-14.6063	-14.6058	-15.397	-16.029
CAN13 002.txt	75.0956	25.2988	2.22792	1.023	0.742	72.5318	1479.15	19.6969	0.927	90.6158	6145.96	81.8418	0.7	68.4262	-297.276	-3.95864	0.437	42.7175	-74559.5	-992.861	0.545	53.2747	0.308412	867.127	11.547	0.781	76.3441	241753	3219.27	0.478	46.7253	-6.26411	-6.1047	-6.50015	-6.10229	-6.57775	-6.33953	-7.28888	-7.76337	-7.84135	-8.87148	-9.26674	-8.94933	-9.97855	-9.8185	-10.6097	-11.3224	-12.2718	-12.7465
CAN13 003.txt	75.0565	25.1563	2.22163	0.885	0.589	66.5537	1361.61	18.1411	0.787	88.9266	8254.14	109.972	0.505	57.0621	-380.609	-5.07097	0.234	26.4407	-83976	-1118.84	0.407	45.9887	0.335082	900.994	12.0042	0.607	68.5876	250614	3339	0.478	54.0113	-8.43699	-8.19784	-8.67155	-9.46174	-9.30129	-9.06214	-8.98112	-9.13817	-9.37381	-9.76861	-10.3221	-10.4784	-10.7152	-10.9507	-11.0275	-10.8682	-11.262	-11.4991
CAN14 001.txt	64.5285	34.9561	2.61885	1.087	0.744	68.4453	1635.21	25.3408	0.996	91.6283	4648.93	72.0445	0.709	65.2254	-298.862	-4.63146	0.291	26.7709	-67209.3	-1041.54	0.514	47.2861	0.284657	694.484	10.7624	0.982	90.3404	236107	3658.95	0.573	52.7139	-11.9923	-12.5458	-13.8135	-13.4169	-13.4958	-14.2087	-13.8908	-14.0492	-13.4943	-13.4151	-13.732	-14.2065	-13.6522	-14.2854	-14.6029	-14.4426	-13.9681	-13.8094
CAN14 002.txt	64.6422	40.3746	2.81451	1.035	0.717	69.2754	2031.43	31.4257	0.961	92.8502	4450.84	68.8535	0.666	64.3478	-316.834	-4.90135	0.265	25.6039	-68022.7	-1052.3	0.48	46.3768	0.272228	798.293	12.3494	0.942	91.0145	249874	3865.49	0.555	53.6232	-19.9749	-20.3671	-21.3128	-21.9437	-21.7019	-22.0145	-22.0905	-22.7193	-23.0327	-23.6619	-23.7363	-24.2081	-24.995	-25.1494	-25.0642	-25.7734	-25.8475	-26.4766
CAN14 003.txt	64.6608	38.2555	2.73966	1.031	0.685	66.4403	1814.6	28.0634	0.954	92.5315	5120.97	79.1974	0.659	63.9185	-261.204	-4.0396	0.178	17.2648	-65848.3	-1018.36	0.416	40.3492	0.271082	718.281	11.1084	0.939	91.0766	242909	3756.67	0.615	59.6508	-18.1682	-19.2782	-19.1208	-19.5187	-19.837	-20.7886	-21.5818	-22.1378	-22.8525	-23.6459	-24.1227	-24.9168	-26.0278	-26.9804	-28.0925	-29.2029	-30.4725	-31.1079
ESP02 001.txt	65.9364	26.3892	2.27543	0.895	0.614	68.6034	1432.51	21.7256	0.817	91.2849	5102.53	77.3856	0.527	58.8827	-323.998	-4.9138	0.246	27.486	-66945.1	-1015.3	0.409	45.6983	0.308676	717.381	10.8799	0.787	87.933	216878	3289.21	0.486	54.3017	-4.86539	-5.67326	-6.48113	-7.289	-8.09688	-8.90475	-9.71262	-10.5205	-11.3049	-12.0893	-12.8737	-13.6582	-14.4426	-15.227	-16.0114	-16.7958	-17.5803	-18.3647
ESP02 002.txt	65.9181	27.4099	2.31901	0.983	0.661	67.2431	1330.67	20.1868	0.904	91.9634	5024.78	76.2275	0.417	42.4212	-373.361	-5.66402	0.283	28.7894	-73409.6	-1113.65	0.433	44.0488	0.324564	709.882	10.7691	0.664	67.5483	226180	3431.22	0.55	55.9512	-8.92827	-9.58612	-10.244	-10.9018	-11.5597	-12.0196	-12.4795	-12.9394	-13.3993	-13.8592	-14.3191	-14.779	-15.2389	-15.6988	-16.1587	-16.3175	-16.4763	-16.635
ESP02 003.txt	65.8806	27.2082	2.31046	1.355	0.992	73.2103	1179.44	17.9026	1.28	94.4649	4147.11	62.949	1.003	74.0221	-242.634	-3.68294	0.439	32.3985	-55996.4	-849.968	0.578	42.6568	0.269068	562.764	8.54219	1.09	80.4428	208112	3158.93	0.777	57.3432	-3.78431	-4.34048	-4.89666	-5.45284	-6.00901	-6.56519	-7.12137	-7.67755	-8.23372	-8.7899	-9.34608	-9.83859	-10.3311	-10.8236	-11.3162	-11.8087	-12.3012	-12.7937
ESP03 001.txt	63.4567	13.7371	1.64171	1.066	0.769	72.1388	797.755	12.5716	0.95	89.1182	3407.09	53.6915	0.693	65.0094	-185.849	-2.92875	0.309	28.9869	-48946.2	-771.331	0.565	53.0019	0.319857	600.409	9.46171	0.86	80.6754	153025	2411.48	0.501	46.9981	-1.10211	-1.25221	-1.40232	-1.55242	-1.70252	-1.85262	-2.00272	-2.15282	-2.30292	-2.45303	-2.60313	-2.73747	-2.87182	-3.00616	-3.14051	-3.27485	-3.4092	-3.54354
ESP03 002.txt	63.3857	15.8749	1.76484	1.086	0.775	71.3628	772.381	12.1854	0.975	89.779	2732.25	43.1052	0.749	68.9687	-186.132	-2.93649	0.294	27.0718	-49579.3	-782.184	0.551	50.7366	0.307286	580.541	9.15887	0.885	81.4917	161346	2545.46	0.535	49.2634	-0.661758	-0.787998	-0.914238	-1.04048	-1.16672	-1.29296	-1.29238	-1.29181	-1.29123	-1.29065	-1.29008	-1.2895	-1.28892	-1.28835	-1.28777	-1.28719	-1.49275	-1.6983
ESP03 003.txt	63.5132	13.487	1.6267	1.05	0.723	68.8571	851.534	13.4072	0.926	88.1905	3014.63	47.4646	0.822	78.2857	-171.182	-2.69522	0.195	18.5714	-42168.8	-663.937	0.434	41.3333	0.290016	624.92	9.8392	0.876	83.4286	145402	2289.31	0.616	58.6667	-18.3427	-18.7855	-19.2284	-19.6712	-20.1141	-20.5569	-20.9998	-21.5219	-22.0441	-22.5663	-23.0885	-23.6107	-24.1329	-24.6551	-25.1773	-25.6995	-26.2216	-26.6169
ESP04 001.txt	71.9015	15.8551	1.76374	0.686	0.469	68.3673	1359.03	18.9012	0.577	84.1108	16036.6	223.035	0.297	43.2945	-421.335	-5.8599	0.227	33.0904	-59434.9	-826.615	0.284	41.3994	0.31928	1098.2	15.2737	0.538	78.4257	186153	2589	0.402	58.6006	-16.2083	-17.2448	-18.2814	-19.3179	-20.3545	-21.391	-22.4276	-23.4641	-24.5007	-25.8066	-27.1126	-28.4185	-29.7245	-31.0304	-32.3364	-33.6423	-34.9483	-36.2542
ESP04 002.txt	71.8251	15.4385	1.74041	0.735	0.509	69.2517	1369.06	19.061	0.631	85.8503	10505.2	146.261	0.293	39.8639	-410.463	-5.71476	0.22	29.932	-52085.1	-725.165	0.287	39.0476	0.294293	1071.91	14.9238	0.601	81.7687	176984	2464.09	0.448	60.9524	-6.65271	-7.032	-7.7123	-8.39261	-9.07292	-9.75323	-10.4335	-11.1139	-11.7942	-12.4745	-13.1548	-13.8351	-14.4915	-15.1479	-15.8043	-16.4607	-17.1171	-17.7735
ESP04 003.txt	70.5635	17.9055	1.87432	0.491	0.298	60.6925	1693.96	24.0061	0.4	81.4664	10714.2	151.838	0.302	61.5071	-253.667	-3.59487	0.119	24.2363	-32411.7	-459.326	0.203	41.3442	0.196938	1237.84	17.5422	0.37	75.3564	164578	2332.34	0.288	58.6558	-16.7081	-18.933	-21.1578	-23.3827	-25.6076	-27.8324	-30.0573	-32.2822	-34.507	-36.7319	-38.9568	-41.3008	-43.6448	-45.9889	-48.3329	-50.6769	-53.021	-55.365
ESP05 001.txt	74.2585	14.0202	1.65854	0.55	0.338	61.4545	1385.16	18.6532	0.455	82.7273	7879.01	106.103	0.244	44.3636	-394.416	-5.31139	0.104	18.9091	-53034.3	-714.185	0.211	38.3636	0.301094	1040.81	14.0161	0.385	70	176139	2371.97	0.339	61.6364	-71.2734	-72.9501	-74.6268	-76.3035	-77.9802	-79.6569	-82.1343	-84.6117	-87.0891	-89.5665	-92.0439	-94.5212	-96.9986	-99.476	-101.953	-104.431	-107.622	-110.814
ESP05 002.txt	74.5517	16.6998	1.81011	0.728	0.512	70.3297	1407.99	18.8862	0.638	87.6374	9824.13	131.776	0.482	66.2088	-245.929	-3.29877	0.317	43.544	-55524	-744.772	0.395	54.2582	0.291653	1049.29	14.0747	0.548	75.2747	190377	2553.62	0.333	45.7418	-24.563	-25.0754	-25.5879	-26.1003	-26.6128	-27.1252	-27.6377	-28.1501	-28.6626	-29.0411	-29.4196	-29.7981	-30.1766	-30.5551	-30.9336	-31.3121	-31.6906	-32.0691
ESP05 003.txt	73.9926	20.2883	1.99514	0.644	0.409	63.5093	1433.1	19.3682	0.553	85.8696	7994.66	108.047	0.394	61.1801	-321.218	-4.34122	0.162	25.1553	-52244.1	-706.072	0.272	42.236	0.26152	981.971	13.2712	0.463	71.8944	199771	2699.88	0.372	57.764	-21.0245	-22.1034	-23.1824	-24.2613	-25.8642	-27.4671	-29.0699	-30.6728	-32.2757	-33.8785	-35.4814	-37.0843	-38.6871	-40.29	-42.4644	-44.6389	-46.8134	-48.9878
ESP06 001.txt	65.5748	24.2836	2.18276	0.768	0.57	74.2187	1645.48	25.0932	0.678	88.2813	12037.2	183.564	0.412	53.6458	-32.8628	-0.501151	0.057	7.42188	-2058.33	-31.389	0.095	12.3698	0.0141861	1168.2	17.8148	0.618	80.4688	145094	2212.65	0.673	87.6302	-6.03525	-6.66846	-7.30167	-7.93487	-8.56808	-9.20129	-9.8345	-10.4677	-11.1009	-11.8046	-12.5082	-13.2119	-13.9155	-14.6192	-15.3228	-16.0265	-16.7301	-17.4338
ESP06 002.txt	65.8346	25.0325	2.21616	0.831	0.606	72.9242	1564.11	23.7582	0.738	88.8087	8947.43	135.908	0.611	73.5259	-301.348	-4.57735	0.257	30.9266	-53654.6	-814.99	0.472	56.799	0.268988	1007.13	15.2979	0.658	79.1817	199468	3029.83	0.359	43.201	-15.2801	-15.9993	-16.7185	-17.4376	-18.1568	-18.8759	-19.5951	-20.3143	-21.0334	-21.8549	-22.6765	-23.498	-24.3195	-25.141	-25.9625	-26.784	-27.6055	-28.4271
ESP06 003.txt	64.2673	28.2559	2.35453	0.613	0.394	64.2741	1654.59	25.7455	0.522	85.155	16257.2	252.962	0.245	39.9674	-491.955	-7.65482	0.141	23.0016	-72153.1	-1122.7	0.234	38.1729	0.323004	1013.23	15.7659	0.462	75.367	223381	3475.81	0.379	61.8271	-9.16284	-11.0871	-13.0114	-16.4058	-19.8002	-23.1947	-26.5891	-29.9835	-33.378	-36.7724	-40.1668	-43.5613	-46.9557	-51.1852	-55.4147	-59.6442	-63.8737	-68.1032
ESP07 001.txt	58.1761	22.4553	2.09898	0.506	0.344	67.9842	1717.69	29.5258	0.436	86.166	16941.7	291.214	0.33	65.2174	-350.322	-6.02174	0.095	18.7747	-40500.9	-696.177	0.247	48.8142	0.249148	1236.38	21.2523	0.376	74.3083	162557	2794.23	0.259	51.1858	-37.0313	-38.8462	-40.6612	-42.4762	-44.2912	-46.1062	-47.9212	-50.9488	-53.9764	-57.004	-60.0315	-63.0591	-66.0867	-69.1143	-72.1418	-75.1694	-78.197	-81.6702
ESP07 002.txt	57.7833	23.4673	2.14576	0.603	0.43	71.3101	1681.33	29.0972	0.523	86.733	13015.9	225.254	0.419	69.4859	-377.358	-6.53057	0.212	35.1575	-50025.4	-865.743	0.306	50.7463	0.287615	1181.84	20.453	0.463	76.7828	173932	3010.07	0.297	49.2537	-10.5061	-10.7985	-11.0909	-11.3832	-11.7945	-12.2057	-12.617	-13.0282	-13.4395	-13.8507	-14.262	-14.6732	-15.0845	-15.4957	-15.9786	-16.4615	-16.9444	-17.4273
ESP07 003.txt	57.919	26.4843	2.27952	0.681	0.487	71.5125	1754.89	30.299	0.594	87.2247	9600	165.749	0.458	67.254	-294.727	-5.0886	0.203	29.8091	-33815.3	-583.838	0.263	38.6197	0.203996	1108.1	19.1319	0.554	81.351	165764	2862	0.418	61.3803	-13.4294	-13.6979	-13.9665	-14.235	-14.5035	-14.7799	-15.0562	-15.3325	-15.6088	-15.8851	-16.1614	-16.4377	-16.7141	-16.9904	-17.2667	-17.3135	-17.3603	-17.4071
ESP08 001.txt	63.6477	24.5037	2.19263	0.822	0.514	62.5304	1438.71	22.6042	0.743	90.3893	8184.7	128.594	0.316	38.4428	-426.257	-6.69713	0.172	20.9246	-75955.7	-1193.38	0.317	38.5645	0.352553	729.026	11.4541	0.733	89.1727	215445	3384.96	0.505	61.4355	-35.2936	-36.0776	-36.8617	-37.6457	-38.4538	-39.2619	-40.0699	-40.878	-41.686	-42.4941	-43.3021	-44.1102	-44.9182	-45.7263	-46.6294	-47.5326	-48.4357	-49.3388
ESP08 002.txt	62.5906	27.7235	2.33224	0.912	0.558	61.1842	1476.89	23.5961	0.834	91.4474	5754.54	91.9395	0.329	36.0746	-343.614	-5.48987	0.213	23.3553	-69103.2	-1104.05	0.34	37.2807	0.321422	685.493	10.952	0.824	90.3509	214993	3434.9	0.572	62.7193	-13.5581	-13.8704	-14.1827	-14.495	-14.8074	-15.2471	-15.6868	-16.1265	-16.5663	-17.006	-17.4457	-17.8854	-18.3251	-18.7649	-19.2046	-19.7564	-20.3082	-20.86
ESP08 003.txt	63.1509	24.5537	2.19487	1.018	0.673	66.11	1290.78	20.4395	0.93	91.3556	4267.17	67.5711	0.383	37.6228	-309.977	-4.90851	0.268	26.3261	-65525	-1037.59	0.432	42.4361	0.32113	634.715	10.0508	0.929	91.2574	204045	3231.07	0.586	57.5639	-13.6678	-14.0057	-14.3435	-14.6813	-15.0192	-15.357	-15.6949	-16.0327	-16.3705	-16.7084	-17.0381	-17.3678	-17.6976	-18.0273	-18.3571	-18.6868	-19.0165	-19.3463
ESP09 001.txt	71.5648	17.8705	1.87248	0.852	0.543	63.7324	1030.02	14.3928	0.745	87.4413	6328.86	88.4353	0.487	57.1596	-329.774	-4.60804	0.214	25.1174	-67915.8	-949.011	0.368	43.1925	0.33648	734.609	10.2649	0.535	62.7934	201842	2820.41	0.484	56.8075	-42.3173	-42.8013	-43.2853	-43.7692	-44.2532	-44.7372	-45.1583	-45.5795	-46.0007	-46.4218	-46.843	-47.2641	-47.6853	-48.1064	-48.5276	-48.9487	-49.4969	-50.0452
ESP09 002.txt	71.1892	19.8542	1.97367	0.889	0.588	66.1417	1136.8	15.9686	0.789	88.7514	6967.11	97.8675	0.531	59.73	-315.561	-4.4327	0.278	31.2711	-70844.3	-995.155	0.423	47.5816	0.335357	766.75	10.7706	0.579	65.1294	211250	2967.45	0.466	52.4184	-15.3853	-15.9573	-16.5293	-17.1012	-17.6732	-18.2452	-18.8172	-19.3891	-19.9611	-20.5331	-20.9626	-21.3921	-21.8215	-22.251	-22.6805	-23.11	-23.5395	-23.969
ESP09 003.txt	70.8997	22.3668	2.09484	0.816	0.531	65.0735	1242.31	17.5221	0.715	87.6225	7117.88	100.394	0.392	48.0392	-319.103	-4.50077	0.204	25	-72634.4	-1024.47	0.373	45.7108	0.328557	860.13	12.1317	0.535	65.5637	221071	3118.08	0.443	54.2892	-27.5488	-27.8345	-28.1203	-28.4061	-28.6919	-28.9776	-29.4458	-29.914	-30.3822	-30.8504	-31.3185	-31.7867	-32.2549	-32.7231	-33.1913	-33.6595	-34.2863	-34.9131
ESP10 001.txt	60.4827	11.1399	1.47839	1.111	0.849	76.4176	844.66	13.9653	1.012	91.0891	5125.71	84.7466	0.944	84.9685	-87.1449	-1.44082	0.381	34.2934	-26816	-443.366	0.606	54.5455	0.230887	689.367	11.3977	0.982	88.3888	116143	1920.27	0.505	45.4545	-6.08691	-6.37192	-6.65692	-7.17961	-7.7023	-8.22499	-8.74768	-9.27037	-9.79306	-10.3157	-10.8384	-11.3611	-11.8838	-12.169	-12.4541	-12.7393	-13.0245	-13.3096
ESP10 002 (erro	60.4827	11.1399	1.47839	1.111	0.849	76.4176	844.66	13.9653	1.012	91.0891	5125.71	84.7466	0.944	84.9685	-87.1449	-1.44082	0.381	34.2934	-26816	-443.366	0.606	54.5455	0.230887	689.367	11.3977	0.982	88.3888	116143	1920.27	0.505	45.4545	-6.08691	-6.37192	-6.65692	-7.17961	-7.7023	-8.22499	-8.74768	-9.27037	-9.79306	-10.3157	-10.8384	-11.3611	-11.8838	-12.169	-12.4541	-12.7393	-13.0245	-13.3096
ESP10 003 (erro	60.4827	11.1399	1.47839	1.111	0.849	76.4176	844.66	13.9653	1.012	91.0891	5125.71	84.7466	0.944	84.9685	-87.1449	-1.44082	0.381	34.2934	-26816	-443.366	0.606	54.5455	0.230887	689.367	11.3977	0.982	88.3888	116143	1920.27	0.505	45.4545	-6.08691	-6.37192	-6.65692	-7.17961	-7.7023	-8.22499	-8.74768	-9.27037	-9.79306	-10.3157	-10.8384	-11.3611	-11.8838	-12.169	-12.4541	-12.7393	-13.0245	-13.3096
ESP11 001.txt	78.8005	31.1624	2.47266	1.575	1.192	75.6825	1762.88	22.3714	1.485	94.2857	3814.26	48.404	1.154	73.2698	-73.097	-0.92762	0.173	10.9841	-16123.3	-204.608	0.387	24.5714	0.076466	781.165	9.91319	1.474	93.5873	210855	2675.81	1.188	75.4286	-12.881	-13.3158	-13.7507	-14.1856	-14.6204	-15.1746	-15.7288	-16.283	-16.8371	-17.3913	-17.9455	-18.4997	-19.0538	-19.608	-20.1622	-20.5901	-21.018	-21.4459
ESP11 002.txt	79.3432	25.5627	2.23951	1.94	1.567	80.7732	1483.79	18.7009	1.852	95.4639	4529.23	57.084	0.114	5.87629	-56.7632	-0.715413	0.051	2.62887	-4199.98	-52.9343	0.104	5.36082	0.0231053	730.091	9.20169	1.832	94.433	181776	2291.01	1.836	94.6392	-10.7179	-11.7401	-12.7622	-13.959	-15.1557	-16.3525	-17.5492	-18.7459	-19.9427	-21.1394	-22.3362	-23.5329	-24.7297	-25.8792	-27.0288	-28.1783	-29.3278	-30.4774
ESP11 003.txt	79.552	28.5012	2.36473	1.602	1.228	76.6542	1686.64	21.2017	1.519	94.819	4532.18	56.9712	1.295	80.8365	-45.2996	-0.569433	0.207	12.9213	-16199.7	-203.637	0.497	31.0237	0.0793331	794.538	9.98765	1.498	93.5081	204199	2566.86	1.105	68.9763	-7.45857	-8.06083	-8.66308	-9.26534	-9.86759	-10.4698	-11.0721	-11.6744	-12.2766	-12.7919	-13.3072	-13.8225	-14.3378	-14.853	-15.3683	-15.8836	-16.3989	-16.9142
ESP12 001.txt	64.815	24.4352	2.18956	0.645	0.389	60.3101	1342.86	20.7184	0.544	84.3411	11040.9	170.345	0.309	47.907	-576.331	-8.89194	0.137	21.2403	-81918.8	-1263.89	0.249	38.6047	0.366128	1001.01	15.4441	0.408	63.2558	223743	3452.03	0.396	61.3953	-12.466	-14.2056	-15.9451	-17.6847	-19.4243	-21.1638	-22.9034	-24.643	-26.3826	-28.8118	-31.241	-33.6702	-36.0994	-38.5286	-40.9578	-43.387	-45.8162	-48.2454
ESP12 002.txt	65.2187	22.151	2.08471	0.677	0.429	63.3678	1219.38	18.6968	0.559	82.5702	13391.4	205.33	0.274	40.4727	-517.498	-7.9348	0.162	23.9291	-82151	-1259.62	0.281	41.5066	0.376796	1109.8	17.0165	0.443	65.4357	218025	3342.98	0.396	58.4934	-16.8317	-17.8679	-18.9042	-19.9404	-21.214	-22.4875	-23.761	-25.0346	-26.3081	-27.5817	-28.8552	-30.1287	-31.4023	-32.6758	-34.2972	-35.9185	-37.5399	-39.1612
ESP12 003.txt	65.1336	24.6904	2.20097	0.642	0.403	62.7726	1431.92	21.9844	0.541	84.2679	14851.4	228.014	0.26	40.4984	-580.424	-8.91129	0.194	30.2181	-87883.2	-1349.28	0.273	42.5234	0.380186	1100.74	16.8997	0.415	64.6417	231158	3548.99	0.369	57.4766	-19.5062	-19.9635	-20.4209	-20.8782	-21.3356	-21.7929	-22.7587	-23.7245	-24.6903	-25.6561	-26.6219	-27.5878	-28.5536	-29.5194	-30.4852	-31.451	-33.0514	-34.6518
ESP13 001.txt	62.4226	30.0482	2.42806	0.78	0.515	66.0256	1534.58	24.5837	0.709	90.8974	5449.35	87.2977	0.464	59.4872	-227.721	-3.64805	0.238	30.5128	-50992.9	-816.899	0.361	46.2821	0.251843	731.137	11.7127	0.549	70.3846	202479	3243.68	0.419	53.7179	-18.0726	-18.7156	-19.3587	-20.0017	-20.6448	-21.2878	-21.9309	-22.5739	-23.217	-23.86	-24.6616	-25.4632	-26.2648	-27.0664	-27.868	-28.6696	-29.4712	-30.2728
ESP13 002.txt	62.4431	29.8361	2.41947	0.742	0.495	66.7116	1594.65	25.5377	0.664	89.4879	6078.33	97.3419	0.529	71.2938	-279.298	-4.47284	0.153	20.6199	-57399.9	-919.236	0.301	40.566	0.275426	842.136	13.4865	0.634	85.4447	208404	3337.5	0.441	59.434	-25.5486	-27.3719	-29.1952	-31.0184	-32.8417	-34.9025	-36.9633	-39.0241	-41.085	-43.1458	-45.2066	-47.2674	-49.3283	-51.3891	-53.4499	-55.7961	-58.1422	-60.4884
ESP13 003.txt	64.0248	21.9598	2.0757	0.952	0.694	72.8992	1145.15	17.8861	0.869	91.2815	7821.35	122.161	0.593	62.2899	-285.945	-4.46616	0.33	34.6639	-72846.2	-1137.78	0.486	51.0504	0.354161	706.214	11.0303	0.731	76.7857	205687	3212.61	0.466	48.9496	-54.2112	-54.464	-54.6781	-54.8923	-55.1064	-55.3205	-55.5346	-55.7487	-55.9629	-56.177	-56.3911	-56.6052	-57.137	-57.6687	-58.2004	-58.7322	-59.2639	-59.7956
JUA01 001.txt	64.365	35.0074	2.62077	1.206	0.946	78.4411	1886.64	29.3116	1.141	94.6103	6195.93	96.2623	0.905	75.0415	-112.409	-1.74643	0.342	28.3582	-34768.9	-540.183	0.598	49.5854	0.17097	875.191	13.5973	1.094	90.7131	203363	3159.52	0.608	50.4146	-9.35618	-9.35961	-10.399	-9.88115	-10.4011	-10.0566	-11.6127	-9.88621	-9.71281	-10.9263	-9.71779	-12.1401	-9.54803	-12.3163	-9.89577	-12.1436	-9.55317	-11.6306
JUA01 002.txt	64.2547	37.6759	2.71882	1.029	0.774	75.2187	2049.23	31.8923	0.961	93.3916	6071.03	94.4839	0.808	78.5228	-174.784	-2.72018	0.223	21.6715	-35974.7	-559.876	0.364	35.3741	0.170831	949.533	14.7776	0.906	88.0466	210587	3277.38	0.665	64.6259	-17.9035	-19.2865	-18.0797	-21.0222	-18.775	-20.1607	-20.6806	-21.8944	-21.2042	-19.3035	-23.4587	-19.4796	-23.6365	-19.485	-25.3691	-22.0824	-23.9892	-24.6822
JUA03 001.txt	98.3969	24.0392	2.17175	1.245	1.01	81.1245	2586.31	26.2845	1.168	93.8153	14968.9	152.128	1.042	83.6948	-99.3502	-1.00969	0.516	41.4458	-30626.6	-311.256	0.552	44.3373	0.125428	1465.42	14.893	1.138	91.4056	244176	2481.55	0.693	55.6627	-13.127	-17.1061	-14.6853	-15.8925	-15.5468	-17.1046	-17.2789	-19.0077	-18.3201	-19.5284	-21.781	-21.2599	-24.7195	-21.7817	-24.7193	-22.4719	-26.6226	-25.0672
JUA04 001.txt	77.6861	27.3909	2.31821	0.528	0.327	61.9318	2136.92	27.5071	0.461	87.3106	16918.5	217.78	0.339	64.2045	-155.057	-1.99594	0.144	27.2727	-24626.3	-316.997	0.251	47.5379	0.120353	1327.23	17.0845	0.392	74.2424	204617	2633.89	0.277	52.4621	-20.7658	-23.186	-21.8042	-24.3972	-23.8831	-26.6488	-24.9195	-26.1283	-26.65	-28.8963	-26.9956	-29.9342	-28.0349	-30.453	-28.8983	-33.0477	-30.2849	-33.3948
JUA04 002.txt	78.6884	27.8111	2.33592	0.479	0.276	57.62	2201.99	27.9837	0.413	86.2213	18451.2	234.485	0.28	58.4551	-179.927	-2.28658	0.132	27.5574	-19897.2	-252.861	0.207	43.215	0.0977169	1308.56	16.6297	0.337	70.3549	203621	2587.69	0.272	56.785	-45.3378	-48.7963	-48.799	-50.7015	-51.3931	-53.9894	-52.9513	-55.546	-56.0674	-59.8725	-57.9692	-62.4666	-60.393	-63.8526	-62.2963	-64.8916	-64.1997	-67.8329
JUA06 001.txt	80.9987	0.0406901	-0.0893499	0.016	0	0	69.0134	0.85203	0.015	93.75	-721.965	-8.91329	0	0	0	0	-0.001	-6.25	0	0	0	0	0	-92.9474	-1.14752	0	0	-7381.45	-91.1305	0.016	100	-92.9474	-144.785	-197.664	-245.532	-298.418	-347.163	-400.41	-450.031	-500.337	-546.485	-595.749	-638.094	-682.849	-718.77	-749.825	-772.395	0	0
JUA07 001.txt	77.7701	29.2975	2.39753	1.81	1.486	82.0994	1651	21.2293	1.743	96.2983	6602.14	84.8931	1.417	78.2873	-85.348	-1.09744	0.037	2.0442	-7055.7	-90.7251	0.138	7.62431	0.0364805	758.373	9.75147	1.726	95.3591	193410	2486.95	1.672	92.3757	-20.432	-23.5348	-28.7176	-26.6356	-31.6401	-34.5751	-36.2924	-39.0541	-37.6659	-42.3247	-43.1841	-47.8454	-50.6056	-49.7331	-54.0498	-54.5607	-58.5331	-60.6019
JUA07 002.txt	77.3631	37.7574	2.72176	1.012	0.699	69.0711	2318.76	29.9724	0.946	93.4783	6559.19	84.7845	0.633	62.5494	-262.333	-3.39093	0.22	21.7391	-66161	-855.201	0.499	49.3083	0.239183	972.439	12.5698	0.929	91.7984	276613	3575.51	0.513	50.6917	-12.0261	-12.3741	-16.1784	-14.9709	-18.0815	-17.7401	-18.0872	-19.9908	-18.7819	-21.7249	-23.4571	-24.8393	-26.743	-24.4976	-25.0146	-25.3681	-27.4411	-29.0009
JUA07 003.txt	78.0413	28.5695	2.36756	0.965	0.636	65.9067	1669.06	21.3868	0.896	92.8497	4576.21	58.6383	0.613	63.5233	-283.451	-3.63207	0.212	21.9689	-64989.7	-832.761	0.396	41.0363	0.260317	771.508	9.88589	0.886	91.8135	249656	3199.03	0.569	58.9637	-24.1515	-24.1515	-25.5352	-24.3253	-25.7071	-24.8468	-26.4037	-25.3669	-24.8489	-28.4821	-27.1005	-29.1751	-30.2154	-28.6565	-29.8694	-30.0455	-30.044	-31.9505
JUA09 001.txt	74.9579	28.2778	2.35544	1.014	0.73	71.9921	1758.12	23.4548	0.941	92.8008	6825.48	91.0575	0.828	81.6568	-180.998	-2.41467	0.224	22.0907	-49210.5	-656.509	0.537	52.9586	0.218069	902.57	12.041	0.882	86.9822	225665	3010.55	0.477	47.0414	-18.7068	-19.0534	-20.7831	-20.7871	-21.994	-21.3027	-20.6138	-22.3427	-20.7887	-21.8296	-22.1777	-24.0808	-25.983	-23.9096	-25.9826	-23.7343	-24.4285	-24.7753
JUA09 002.txt	75.4745	28.3011	2.35641	1.074	0.769	71.6015	1885.07	24.9762	1.006	93.6685	6770.84	89.7103	0.965	89.851	-238.255	-3.15676	0.321	29.8883	-58186.4	-770.941	0.563	52.4209	0.246637	905.226	11.9938	0.994	92.5512	235919	3125.81	0.511	47.5791	-3.43636	-6.54919	-6.02899	-3.43577	-6.54966	-4.12915	-6.37783	-6.89791	-4.9972	-6.55297	-7.4183	-10.3568	-8.97574	-6.03268	-8.28438	-7.76782	-9.3234	-8.80673
JUA09 003.txt	75.543	22.9998	2.12428	0.985	0.719	72.9949	1570.12	20.7845	0.907	92.0812	4809.27	63.6626	0.712	72.2843	-270.388	-3.57927	0.272	27.6142	-50308.3	-665.956	0.511	51.8782	0.238785	858.169	11.36	0.89	90.3553	210684	2788.93	0.474	48.1218	-24.8544	-22.7869	-25.0402	-23.6597	-28.1617	-30.5874	-29.0366	-30.9418	-32.1576	-32.6783	-33.5508	-31.3076	-34.5955	-35.985	-35.6385	-38.4133	-35.4788	-39.1098
JUA10 001.txt	82.2855	24.0545	2.17244	1.022	0.743	72.7006	1835.52	22.3068	0.941	92.0744	4957.38	60.2461	0.799	78.18	-172.452	-2.09577	0.245	23.9726	-40249.3	-489.142	0.474	46.3796	0.183872	993.47	12.0735	0.899	87.9648	218898	2660.23	0.548	53.6204	-22.8096	-22.466	-24.024	-21.6059	-23.5071	-22.4741	-23.8578	-25.2446	-23.5188	-26.1118	-24.2141	-26.6344	-27.1545	-23.1815	-25.4307	-24.9173	-26.6447	-29.0712
JUA10 002.txt	82.8439	19.9905	1.98044	0.969	0.699	72.1362	1614.22	19.4851	0.883	91.1249	4610.05	55.6474	0.638	65.8411	-218.398	-2.63626	0.276	28.483	-56286.4	-679.427	0.477	49.226	0.255562	946.556	11.4258	0.858	88.5449	220246	2658.56	0.492	50.774	-27.354	-23.8995	-26.6674	-25.2859	-30.4803	-30.3059	-26.6764	-29.6226	-28.9286	-30.4894	-30.1481	-28.4209	-31.5353	-33.0956	-32.9215	-32.0604	-33.1015	-33.6211
JUA10 003.txt	82.6476	24.5309	2.19384	0.897	0.64	71.3489	1790.56	21.6649	0.821	91.5273	6898.37	83.4672	0.585	65.2174	-329.243	-3.98369	0.29	32.33	-72316.8	-875.001	0.458	51.0591	0.285258	952.598	11.526	0.732	81.6054	253514	3067.4	0.439	48.9409	-11.5432	-8.60623	-11.5443	-10.3365	-10.8565	-10.5124	-9.64863	-11.8976	-12.4181	-13.6313	-13.8023	-12.5909	-13.1106	-12.4254	-14.846	-14.1532	-16.2322	-16.4055
JUA11 001.txt	74.8019	27.0253	2.30269	0.871	0.62	71.1825	1926.49	25.7546	0.802	92.0781	5716.46	76.4214	0.708	81.2859	-247.089	-3.30325	0.299	34.3284	-48087.5	-642.865	0.41	47.0723	0.218358	1047.21	13.9998	0.758	87.0264	220223	2944.08	0.461	52.9277	-4.12656	-6.02933	-7.76232	-4.99228	-6.37713	-4.4771	-7.24414	-5.86215	-5.68758	-6.55565	-4.1371	-4.65635	-3.62097	-5.34906	-5.00669	-6.21616	-7.43024	-6.04689
JUA12 002.txt	74.8246	24.1409	2.17634	0.79	0.548	69.3671	1871.39	25.0104	0.719	91.0127	10065.6	134.522	0.627	79.3671	-248.693	-3.32368	0.209	26.4557	-44612.7	-596.23	0.337	42.6582	0.215162	1110.23	14.8377	0.672	85.0633	207344	2771.07	0.453	57.3418	-4.86172	-4.17173	-7.45737	-6.76999	-7.80518	-5.73274	-6.08157	-8.32878	-7.29713	-9.89396	-9.37768	-12.3151	-13.3542	-9.55217	-13.1869	-11.8058	-14.2277	-14.0563
JUA12 003.txt	78.2735	28.056	2.34619	0.809	0.593	73.3004	2410.2	30.792	0.734	90.7293	10648.5	136.042	0.615	76.0198	-226.401	-2.89243	0.226	27.9357	-53514.8	-683.69	0.422	52.1632	0.225762	1296.23	16.5603	0.661	81.7058	237041	3028.37	0.387	47.8368	-5.62897	-9.08695	-9.25974	-7.18582	-8.74171	-7.52746	-9.25918	-7.87503	-7.70163	-9.77907	-9.43383	-12.7176	-11.5073	-11.6774	-12.1961	-11.6795	-12.8921	-11.8542
JUA14 001.txt	122.253	24.7589	2.20402	0.984	0.607	61.687	1742.35	14.2521	0.904	91.8699	15277.9	124.97	0.546	55.4878	-615.155	-5.03184	0.249	25.3049	-139984	-1145.04	0.406	41.2602	0.342025	1510.23	12.3534	0.604	61.3821	409280	3347.83	0.578	58.7398	-52.7898	-55.5564	-55.5608	-58.503	-60.2337	-61.6159	-65.0784	-67.1566	-70.9607	-71.6543	-73.9038	-78.0566	-76.5023	-79.2689	-80.8291	-83.5956	-88.2692	-89.48
JUA14 002.txt	122.841	24.7944	2.2056	0.915	0.582	63.6066	2038.04	16.5908	0.832	90.929	9636.72	78.4487	0.517	56.5027	-581.792	-4.73614	0.226	24.6995	-127331	-1036.55	0.397	43.388	0.31985	1301.9	10.5982	0.588	64.2623	398096	3240.74	0.518	56.612	-22.0198	-21.8521	-24.9729	-21.8647	-23.0818	-23.0889	-25.8623	-26.0416	-25.5312	-28.4746	-28.6541	-31.4291	-30.3955	-28.847	-31.6199	-32.6676	-33.7113	-37.3493
JUA14 003.txt	123.802	23.9499	2.16771	0.802	0.471	58.7282	2025.16	16.3581	0.72	89.7756	14435.2	116.599	0.403	50.2494	-940.968	-7.60062	0.124	15.4613	-156645	-1265.29	0.287	35.7855	0.368708	1461.94	11.8087	0.453	56.4838	424847	3431.68	0.515	64.2145	-37.1909	-39.274	-42.7426	-44.6563	-50.0271	-52.9767	-57.309	-62.6787	-63.8999	-70.4779	-73.2562	-77.4189	-83.3087	-85.912	-93.7071	-97.5227	-104.795	-109.302
JUA15 002.txt	69.1795	32.9259	2.54166	1.06	0.752	70.9434	1836.55	26.5476	0.985	92.9245	4354.37	62.943	0.36	33.9623	-301.724	-4.36147	0.293	27.6415	-57116.7	-825.631	0.465	43.8679	0.245298	850.552	12.2949	0.95	89.6226	232846	3365.82	0.595	56.1321	-4.52194	-5.90635	-6.42633	-4.177	-6.2545	-4.00916	-5.74097	-6.4328	-3.84309	-6.26526	-6.44149	-9.03539	-8.86298	-5.92786	-7.48519	-6.62358	-8.01146	-8.70338
JUA15 003.txt	69.1428	31.6707	2.49275	0.77	0.52	67.5325	2119.12	30.6485	0.694	90.1299	6922.34	100.117	0.403	52.3377	-372.478	-5.38708	0.187	24.2857	-68278.1	-987.495	0.362	47.013	0.283861	1053.75	15.2402	0.657	85.3247	240534	3478.8	0.408	52.987	-11.4774	-10.7838	-13.2057	-11.1319	-12.3435	-10.791	-11.8269	-12.6936	-13.2134	-14.2494	-13.9082	-15.4603	-16.671	-13.2162	-13.908	-15.812	-15.4653	-18.7522
JUA17 002.txt	57.0476	42.5939	2.89083	0.931	0.552	59.2911	1577.72	27.6561	0.839	90.1182	6827.26	119.677	0.531	57.0354	-339.873	-5.9577	0.174	18.6896	-59669.8	-1045.96	0.308	33.0827	0.265785	789.866	13.8457	0.586	62.9431	224504	3935.38	0.623	66.9173	-5.03992	-5.39238	-9.72114	-8.16995	-11.1139	-12.8491	-14.24	-16.4912	-16.8457	-18.5784	-19.2755	-19.2843	-23.4415	-23.1033	-27.9513	-28.4766	-29.3479	-32.2954
JUA17 003.txt	57.9922	33.214	2.55276	1.071	0.744	69.4678	1259.51	21.7186	1.004	93.7442	9140.25	157.612	0.709	66.1998	-247.923	-4.27511	0.266	24.8366	-70823.4	-1221.26	0.546	50.9804	0.323702	891.427	15.3715	0.745	69.5612	218792	3772.78	0.525	49.0196	-21.0999	-21.7892	-23.5199	-20.7566	-23.0048	-22.3155	-25.0798	-26.4644	-23.697	-25.2544	-25.4274	-25.4277	-26.2929	-23.5285	-26.467	-27.8538	-29.2377	-29.5824
JUA18 002.txt	73.7616	35.9769	2.65681	1.016	0.706	69.4882	2000.99	27.1277	0.943	92.815	6720.8	91.1151	0.652	64.1732	-238.927	-3.23918	0.229	22.5394	-62961.4	-853.58	0.469	46.1614	0.243259	897.572	12.1686	0.903	88.878	258825	3508.93	0.547	53.8386	-4.98659	-5.6748	-7.57882	-6.19656	-7.57961	-6.19796	-9.82776	-10.521	-9.48264	-13.8049	-14.1528	-16.918	-17.6107	-14.6717	-19.6876	-18.9948	-23.4914	-26.2601
JUA18 003.txt	73.8083	37.2782	2.70444	1.047	0.711	67.9083	2182.53	29.5702	0.973	92.9322	4995.98	67.6886	0.899	85.8644	-254.165	-3.44359	0.215	20.5349	-65858	-892.284	0.478	45.6543	0.24818	941.73	12.7591	0.954	91.1175	265364	3595.32	0.569	54.3457	-9.93196	-10.9688	-10.9674	-8.19663	-11.8284	-11.4817	-12.5172	-13.3837	-13.0315	-15.2777	-14.5845	-16.6573	-15.7921	-14.2334	-18.5565	-18.2108	-23.396	-23.9119
JUB01 001.txt	78.964	32.5618	2.52757	0.761	0.503	66.0972	1769.36	22.4071	0.682	89.6189	10824	137.075	0.478	62.8121	-399.89	-5.06421	0.202	26.544	-91361.9	-1157.01	0.357	46.912	0.31413	1231.01	15.5896	0.515	67.6741	290841	3683.21	0.404	53.088	-17.8065	-19.8837	-20.9237	-18.5079	-20.5887	-20.5916	-21.9791	-24.058	-24.7551	-27.1775	-28.3908	-24.7652	-28.0548	-28.4037	-30.8301	-32.562	-30.664	-33.9517
JUB01 002.txt	79.4529	30.9672	2.46491	0.804	0.55	68.408	1824.56	22.964	0.729	90.6716	12138.3	152.774	0.504	62.6866	-434.032	-5.46276	0.317	39.4279	-94739.3	-1192.4	0.414	51.4925	0.326152	1215.36	15.2966	0.55	68.408	290476	3655.96	0.39	48.5075	-10.0445	-10.2163	-7.96841	-9.17671	-8.66169	-8.6616	-11.0838	-11.257	-11.426	-13.1591	-9.00759	-11.6022	-11.082	-13.3343	-14.3723	-13.1634	-14.3698	-12.989
JUB01 003.txt	79.5782	31.8077	2.49813	0.888	0.653	73.536	1900.6	23.8834	0.81	91.2162	18355.9	230.665	0.58	65.3153	-387.093	-4.8643	0.411	46.2838	-88887.4	-1116.98	0.535	60.2477	0.309101	1376.07	17.292	0.655	73.7613	287567	3613.64	0.353	39.7523	-5.56912	-6.6092	-7.99233	-6.09576	-7.30794	-8.00425	-10.2535	-10.9459	-10.778	-11.4705	-11.3036	-9.92448	-13.3865	-14.5988	-14.0799	-16.3348	-12.533	-14.9552
JUB02 001.txt	78.7688	34.2303	2.59152	1.092	0.806	73.8095	2141.9	27.1923	1.018	93.2234	6896.73	87.5567	0.773	70.7875	-217.13	-2.75655	0.281	25.7326	-47735.7	-606.023	0.545	49.9084	0.189613	956.439	12.1424	0.999	91.4835	251754	3196.11	0.547	50.0916	-15.2062	-16.4246	-18.5053	-18.3382	-20.4187	-18.1798	-17.322	-20.0913	-20.9681	-22.1818	-22.8823	-21.6786	-23.0658	-22.0362	-23.2518	-26.7208	-24.822	-26.0383
JUB02 002.txt	79.1026	35.2561	2.63007	0.866	0.606	69.9769	2354.52	29.7653	0.79	91.224	7184.2	90.8213	0.418	48.2679	-398.713	-5.04046	0.27	31.1778	-81811.5	-1034.25	0.412	47.5751	0.282355	1089.62	13.7748	0.739	85.3349	289747	3662.92	0.454	52.4249	-8.49568	-8.67096	-9.18449	-8.84132	-10.3973	-9.70488	-7.458	-9.3582	-10.7452	-10.9165	-10.9165	-9.53492	-10.7431	-11.7845	-8.8429	-12.6485	-11.6101	-12.9912
JUB02 003.txt	78.8789	34.0738	2.58559	0.825	0.563	68.2424	2224.82	28.2055	0.748	90.6667	8103.05	102.728	0.529	64.1212	-478.895	-6.07128	0.204	24.7273	-81948	-1038.91	0.37	44.8485	0.286749	1020.04	12.9318	0.673	81.5758	285783	3623.06	0.455	55.1515	-9.26488	-7.70936	-7.5341	-8.05703	-9.09886	-10.6574	-9.45101	-12.3931	-10.8403	-11.3602	-11.3588	-10.5035	-13.4496	-12.9321	-12.5924	-13.8066	-14.1603	-15.8916
JUB05 001.txt	74.4085	21.6754	2.06221	1.135	0.832	73.304	1112.08	14.9455	1.064	93.7445	9908.36	133.162	0.784	69.0749	-142.808	-1.91924	0.227	20	-51772.9	-695.793	0.692	60.9692	0.252415	755.713	10.1563	0.832	73.304	205111	2756.55	0.443	39.0308	-8.66577	-7.62813	-9.70685	-9.8777	-12.1268	-14.2032	-11.7834	-13.165	-14.3762	-15.0634	-18.8719	-18.8679	-21.9773	-22.3166	-19.7219	-22.6549	-24.2063	-27.4846
JUB05 002.txt	74.6803	22.0543	2.08016	0.854	0.559	65.4567	1233.92	16.5227	0.783	91.6862	7945.76	106.397	0.502	58.7822	-335.303	-4.48985	0.127	14.8712	-71053	-951.428	0.342	40.0468	0.313979	745.38	9.98094	0.563	65.9251	226299	3030.23	0.512	59.9532	-18.4372	-16.1903	-18.2666	-20.1685	-23.8012	-26.5718	-26.9149	-31.4141	-31.5849	-32.1062	-35.0471	-37.8142	-42.83	-45.4239	-45.7717	-49.7476	-50.2709	-52.5195
JUB05 003.txt	74.1878	22.3834	2.09562	0.928	0.621	66.9181	1306.67	17.613	0.855	92.1336	5255.63	70.8423	0.594	64.0086	-331.74	-4.47163	0.123	13.2543	-63404.6	-854.65	0.334	35.9914	0.289823	688.637	9.28234	0.834	89.8707	218770	2948.87	0.594	64.0086	-10.9759	-14.4351	-14.0948	-16.3446	-19.6328	-16.6966	-20.8505	-21.8904	-25.5241	-27.7784	-27.4341	-32.108	-32.976	-34.0178	-36.4402	-40.9456	-44.2319	-47.0035
JUB06 001.txt	83.1866	34.8586	2.6152	1.007	0.685	68.0238	2397.81	28.8245	0.93	92.3535	6910.28	83.0696	0.351	34.856	-359.422	-4.32067	0.224	22.2443	-82041.3	-986.233	0.456	45.283	0.273953	1040.77	12.5113	0.917	91.0626	299472	3600.01	0.551	54.717	-13.6307	-13.116	-14.4941	-15.5339	-17.9534	-17.6078	-16.4003	-20.032	-20.5534	-20.3784	-23.3175	-22.8002	-24.0115	-25.2252	-22.2858	-29.3791	-30.0723	-31.6287
JUB06 002.txt	83.0621	31.9196	2.50252	0.912	0.622	68.2018	2451.74	29.517	0.837	91.7763	6831.43	82.2449	0.567	62.1711	-404.236	-4.86667	0.242	26.5351	-74095	-892.043	0.385	42.2149	0.262891	1137.83	13.6986	0.818	89.693	281847	3393.21	0.527	57.7851	-20.5068	-17.5656	-20.1559	-20.5044	-21.5408	-22.9234	-22.2314	-26.5554	-25.3396	-25.1676	-27.7585	-27.4094	-29.4856	-29.8316	-30.3509	-33.8053	-33.4577	-34.1462
JUB06 003.txt	83.1083	32.0339	2.507	0.923	0.633	68.5807	2450.75	29.4887	0.843	91.3326	5720.01	68.826	0.593	64.247	-388.917	-4.67964	0.213	23.0769	-75319.6	-906.282	0.384	41.6035	0.265628	1152.11	13.8628	0.82	88.8407	283553	3411.85	0.539	58.3965	-8.45393	-7.41444	-9.14459	-8.80037	-11.5655	-13.1244	-9.3176	-14.1597	-12.6033	-12.9493	-15.718	-12.4311	-15.5435	-15.0245	-15.023	-17.2692	-14.5034	-17.2721
JUB07 001.txt	63.5935	34.7772	2.61214	1.161	0.829	71.404	1890.17	29.7227	1.096	94.4014	3609.42	56.7578	1.04	89.578	-206.451	-3.24642	0.309	26.615	-40761.5	-640.97	0.457	39.3626	0.197117	822.913	12.9402	1.07	92.1619	206789	3251.73	0.704	60.6374	-12.0553	-8.9413	-12.5761	-10.3263	-12.576	-14.1334	-10.6787	-12.2351	-12.9286	-13.9671	-15.5247	-13.9683	-17.9487	-17.6007	-14.4911	-16.3946	-17.0884	-19.5085
JUB07 002.txt	63.6181	37.2477	2.70333	1.239	0.96	77.4818	2180.99	34.2826	1.174	94.7538	4139.11	65.0619	0.939	75.7869	-107.748	-1.69367	0.353	28.4907	-35952.7	-565.133	0.707	57.0621	0.17298	951.732	14.9601	1.146	92.4939	207844	3267.05	0.532	42.9379	-11.4059	-8.46626	-10.1942	-10.8904	-10.1972	-10.5452	-8.47262	-10.8928	-12.4502	-9.50558	-12.2765	-10.3742	-10.8943	-10.3758	-8.81971	-12.6245	-10.7214	-11.7589
JUB07 003.txt	63.7972	36.1115	2.66178	0.864	0.625	72.338	2282.67	35.7801	0.8	92.5926	6542.45	102.551	0.668	77.3148	-188.727	-2.95824	0.259	29.9769	-45633.6	-715.291	0.388	44.9074	0.211896	1024.53	16.0591	0.771	89.2361	215359	3375.67	0.476	55.0926	-10.7915	-10.4443	-12.3494	-10.9672	-11.1411	-13.2199	-11.8419	-13.9141	-13.3971	-12.8831	-13.7497	-12.0224	-15.1382	-17.3924	-14.9723	-17.9144	-17.9168	-15.5011
JUB08 001.txt	67.6292	28.632	2.37015	1.476	1.082	73.3062	1298.09	19.1942	1.4	94.8509	3750.74	55.4603	1.096	74.2547	-168.785	-2.49575	0.35	23.7127	-38751.6	-573.002	0.524	35.5014	0.194784	589.109	8.71088	1.384	93.7669	198946	2941.72	0.952	64.4986	-11.1914	-13.2639	-13.4377	-11.018	-11.534	-11.018	-9.80859	-11.7118	-13.0967	-12.9216	-13.2726	-11.3695	-12.4088	-11.5452	-13.2741	-16.0413	-12.0628	-14.6597
JUB08 002.txt	67.7546	39.7292	2.79193	1.339	0.954	71.2472	1609.19	23.7502	1.272	94.9963	7470.45	110.257	0.902	67.3637	-120.969	-1.7854	0.419	31.292	-55145.6	-813.902	0.781	58.3271	0.225806	799.645	11.8021	0.97	72.4421	244217	3604.43	0.558	41.6729	-13.3678	-13.1943	-14.5754	-14.9236	-14.5799	-15.4436	-13.1963	-17.1762	-16.6596	-15.6217	-18.0397	-16.4842	-17.8698	-18.5622	-16.1429	-19.082	-20.4681	-19.0819
JUB08 003.txt	67.5393	36.5143	2.67658	1.216	0.826	67.9276	1611.25	23.8565	1.145	94.1612	5021.69	74.352	0.807	66.3651	-279.297	-4.13533	0.268	22.0395	-65151.4	-964.644	0.47	38.6513	0.26503	685.758	10.1535	0.844	69.4079	245826	3639.75	0.746	61.3487	-6.92298	-6.05687	-8.82369	-8.12971	-7.78458	-8.99776	-6.23107	-9.3433	-10.0368	-9.1695	-12.2835	-8.82281	-10.0351	-10.036	-8.30625	-12.8008	-10.5549	-12.2821
JUB09 001.txt	67.2198	27.2915	2.314	1.153	0.836	72.5065	1114.63	16.5819	1.08	93.6687	9519.69	141.62	0.82	71.1188	-206.553	-3.0728	0.325	28.1873	-56767.6	-844.507	0.603	52.2984	0.267499	848.503	12.6228	0.851	73.8075	212216	3157.05	0.55	47.7016	-7.64128	-6.08824	-6.77869	-5.9165	-6.09291	-7.99793	-6.61446	-9.03713	-9.04016	-5.7555	-7.48777	-6.6241	-8.35651	-10.7776	-8.18719	-9.57084	-8.01752	-7.50046
JUB09 002.txt	67.2057	27.8165	2.33615	0.987	0.702	71.1246	1146.17	17.0546	0.914	92.6039	11111.1	165.33	0.667	67.5785	-247.203	-3.6783	0.276	27.9635	-67537.2	-1004.93	0.56	56.7376	0.300912	994.732	14.8013	0.705	71.4286	224442	3339.62	0.427	43.2624	-7.93751	-6.90278	-10.1847	-10.0137	-8.97587	-10.7017	-11.9158	-14.162	-14.6811	-12.6041	-16.9252	-17.4461	-16.578	-18.3077	-17.962	-21.2486	-21.4199	-21.0723
JUB09 003.txt	67.2449	28.2314	2.35351	0.914	0.624	68.2713	1115.08	16.5824	0.841	92.0131	8446.35	125.606	0.574	62.8009	-315.407	-4.69041	0.28	30.6346	-68070.2	-1012.27	0.42	45.9519	0.300883	957.456	14.2383	0.641	70.1313	226235	3364.34	0.494	54.0481	-8.02827	-10.1095	-10.9766	-10.8091	-10.6388	-12.0272	-12.7238	-14.9771	-17.2298	-15.5057	-18.6202	-18.103	-18.6297	-19.497	-19.3283	-23.3083	-23.6555	-22.6242
JUB10 001.txt	67.1518	31.9567	2.50398	0.735	0.457	62.1769	1801.11	26.8214	0.666	90.6122	6707.73	99.8891	0.277	37.6871	-375.84	-5.59688	0.189	25.7143	-66642.3	-992.413	0.27	36.7347	0.283923	825.737	12.2966	0.645	87.7551	234720	3495.36	0.465	63.2653	-42.6552	-45.2485	-46.9845	-44.5653	-48.544	-49.7592	-51.144	-53.9133	-52.3615	-55.1325	-55.6538	-56.5241	-59.6388	-61.2009	-64.6619	-66.0489	-63.2863	-66.9231
JUB10 002.txt	67.0597	33.4239	2.56082	0.782	0.521	66.624	1935.75	28.8661	0.712	91.0486	6564.41	97.8891	0.505	64.578	-378.383	-5.64248	0.158	20.2046	-64337.6	-959.408	0.322	41.1765	0.272652	899.718	13.4167	0.686	87.7238	235970	3518.8	0.46	58.8235	-7.0535	-7.91716	-9.30318	-7.7477	-9.99587	-10.8639	-10.172	-13.1117	-11.9012	-12.9362	-12.9401	-11.5579	-15.3645	-15.5378	-14.6697	-17.6107	-14.843	-17.7858
JUB10 003.txt	66.9801	35.2028	2.62808	0.874	0.558	63.8444	1798.35	26.849	0.809	92.5629	6181.11	92.2828	0.347	39.7025	-418.292	-6.24502	0.199	22.7689	-76751	-1145.88	0.342	39.1304	0.303737	775.489	11.5779	0.783	89.5881	252689	3772.59	0.532	60.8696	-14.6448	-15.6787	-18.7915	-15.1621	-17.4108	-17.7583	-16.7196	-20.1794	-20.1798	-22.7743	-24.5025	-20.5277	-22.7763	-23.4709	-26.0636	-27.6196	-26.0655	-31.0829
JUB11 001.txt	67.242	31.0653	2.46881	0.911	0.626	68.7157	1718.8	25.5613	0.852	93.5236	5793.57	86.1599	0.567	62.2393	-292.493	-4.34985	0.285	31.2843	-67525.8	-1004.22	0.445	48.8474	0.289264	765.006	11.3769	0.844	92.6454	233440	3471.64	0.466	51.1526	-12.0869	-15.2027	-12.0898	-12.4369	-11.9238	-12.9622	-15.5575	-14.1778	-16.2521	-16.7717	-13.6651	-15.5676	-14.7054	-17.993	-19.3777	-16.0938	-19.0337	-17.3086
JUB11 002.txt	67.1737	32.9293	2.5418	0.885	0.63	71.1864	1889.34	28.1261	0.823	92.9944	7597.1	113.096	0.573	64.7458	-252.478	-3.75858	0.284	32.0904	-64445.2	-959.381	0.461	52.0904	0.274131	867.019	12.9071	0.802	90.6215	235089	3499.72	0.424	47.9096	-8.25089	-10.4983	-7.5615	-9.98064	-8.42817	-8.25527	-10.6799	-11.032	-12.7588	-11.7242	-9.82266	-12.2438	-10.3476	-12.2517	-13.6374	-11.7391	-13.2931	-12.0889
JUB11 003.txt	67.2975	31.4379	2.48357	0.821	0.56	68.2095	1710.21	25.4126	0.764	93.0572	6212.33	92.3114	0.506	61.6322	-307.846	-4.57441	0.262	31.9123	-69910	-1038.82	0.387	47.1376	0.295034	784.131	11.6517	0.746	90.8648	236956	3521.02	0.434	52.8624	-9.50996	-6.91802	-9.16775	-9.86359	-8.99542	-10.5589	-9.17636	-13.1559	-14.543	-12.122	-14.543	-13.16	-16.4517	-16.6251	-15.0714	-19.3941	-18.1869	-18.8807
JUB12 001.txt	67.1375	27.4057	2.31884	0.924	0.639	69.1558	1503.86	22.3997	0.844	91.342	4321.64	64.37	0.467	50.5411	-284.815	-4.24227	0.272	29.4372	-60396.5	-899.594	0.424	45.8874	0.279635	762.841	11.3624	0.797	86.2554	215984	3217.04	0.5	54.1126	-8.1582	-8.32846	-9.71499	-7.98571	-11.4462	-11.6177	-10.0636	-11.6185	-10.4072	-13.006	-13.5255	-10.7572	-13.8706	-14.0405	-13.3511	-12.8317	-11.6227	-15.776
JUB12 002.txt	67.0502	28.5327	2.36603	0.75	0.501	66.8	1562.33	23.301	0.664	88.5333	9250.61	137.965	0.334	44.5333	-370.949	-5.53241	0.207	27.6	-71716	-1069.59	0.329	43.8667	0.311458	895.231	13.3517	0.57	76	230259	3434.13	0.421	56.1333	-6.06238	-7.09731	-6.40479	-4.67789	-7.95902	-8.65114	-8.3034	-9.51602	-7.61042	-10.0308	-10.7242	-8.47611	-13.3173	-12.2802	-14.3545	-15.2166	-11.7593	-15.2183
JUB12 003.txt	67.121	29.7421	2.41566	0.655	0.441	67.3282	1811.06	26.982	0.58	88.5496	10627.8	158.337	0.353	53.8931	-362.795	-5.40509	0.175	26.7176	-67496.5	-1005.59	0.316	48.2443	0.294044	1084.21	16.153	0.502	76.6412	229546	3419.88	0.339	51.7557	-10.9646	-7.33264	-9.9246	-10.439	-11.9998	-13.0348	-12.174	-16.4973	-15.4572	-15.1134	-18.0504	-17.0168	-18.2261	-21.8584	-21.1674	-22.8933	-23.2402	-24.4484
JUB13 001.txt	83.4224	39.431	2.78143	0.615	0.418	67.9675	3331.18	39.9315	0.551	89.5935	18146.8	217.529	0.352	57.2358	-623.052	-7.46865	0.192	31.2195	-96438.5	-1156.03	0.299	48.6179	0.293707	1624.41	19.4721	0.462	75.122	328350	3935.99	0.316	51.3821	-9.19639	-12.1385	-11.2789	-11.4513	-9.72604	-10.2489	-13.7114	-12.6756	-14.5777	-16.3111	-13.5488	-14.9359	-17.1907	-18.9208	-20.4819	-19.449	-22.3901	-21.5309
JUB13 002.txt	83.2741	40.3435	2.81343	0.827	0.568	68.682	2875.33	34.5285	0.762	92.1403	12239.4	146.978	0.545	65.9008	-500.585	-6.01129	0.156	18.8634	-84009.8	-1008.84	0.307	37.1221	0.264033	1173.56	14.0927	0.734	88.7545	318179	3820.86	0.52	62.8779	-12.6723	-18.3821	-19.2511	-23.7491	-25.8286	-23.758	-29.2973	-31.9001	-34.6726	-38.3065	-39.1776	-42.4678	-45.2439	-45.0782	-50.7904	-53.7384	-58.9326	-61.3586
JUB13 003.txt	83.9575	37.7534	2.72162	0.928	0.712	76.7241	3176.74	37.8375	0.858	92.4569	17190.8	204.756	0.703	75.7543	-343.215	-4.08796	0.104	11.2069	-47478	-565.501	0.222	23.9224	0.172095	1451.23	17.2852	0.819	88.2543	275883	3285.98	0.706	76.0776	-42.2419	-42.9381	-41.909	-45.0231	-47.4538	-47.4588	-48.3283	-52.8377	-56.4728	-58.2123	-58.3921	-61.6806	-63.2491	-67.0614	-69.8349	-70.7111	-75.2147	-76.6069
JUB14 001.txt	78.6075	35.6458	2.64456	0.918	0.622	67.756	1703.1	21.6659	0.846	92.1569	8565.65	108.967	0.6	65.3595	-414.895	-5.27806	0.194	21.1329	-85201.1	-1083.88	0.423	46.0784	0.290821	1047.21	13.322	0.637	69.39	292967	3726.96	0.495	53.9216	-8.61583	-10.1777	-9.32037	-8.64026	-10.5462	-10.5568	-10.3883	-12.1283	-13.1706	-15.4252	-15.7811	-14.574	-16.3124	-17.5295	-21.5112	-22.3811	-22.3882	-25.6773
JUB14 003.txt	78.5294	34.2625	2.59274	0.868	0.562	64.7465	1605.64	20.4463	0.791	91.129	8833.03	112.481	0.481	55.4147	-485.832	-6.18662	0.145	16.7051	-102000	-1298.87	0.37	42.6267	0.333887	1028.82	13.1011	0.578	66.5899	305491	3890.15	0.498	57.3733	-7.90262	-10.4995	-13.4394	-12.7523	-20.1902	-21.2282	-22.4402	-25.3819	-27.1153	-30.9216	-35.5941	-38.0153	-41.2983	-44.2419	-43.5498	-49.2576	-53.0629	-58.2542
JUB15 001.txt	86.3503	28.1317	2.34935	1.241	0.876	70.5882	1733.22	20.072	1.166	93.9565	7222.95	83.6472	1.118	90.0886	-288.205	-3.33763	0.316	25.4633	-88031.8	-1019.47	0.68	54.7945	0.302754	832.708	9.64338	0.875	70.5077	290770	3367.33	0.561	45.2055	-9.71928	-11.1062	-10.4189	-10.77	-14.0582	-14.0626	-14.5841	-16.663	-14.2438	-16.1483	-15.6363	-17.0213	-18.7516	-17.2022	-19.2776	-18.7607	-16.5177	-18.9408
JUB15 002.txt	86.4573	27.1154	2.30652	1.058	0.74	69.9433	1822.25	21.0769	0.98	92.6276	7248.37	83.8376	0.667	63.0435	-374.597	-4.33274	0.334	31.569	-87071.2	-1007.1	0.534	50.4726	0.304065	906.412	10.4839	0.761	71.9282	286357	3312.12	0.524	49.5274	-7.10223	-5.55023	-9.18659	-9.36317	-8.85002	-10.0632	-10.2444	-11.6324	-14.9256	-14.2395	-16.4923	-18.0514	-15.4653	-17.5483	-20.8435	-22.2322	-22.5804	-23.8002
JUB15 003.txt	86.4477	26.6446	2.28641	1.035	0.697	67.343	1724.83	19.9523	0.954	92.1739	6154.76	71.1963	0.487	47.0531	-414.645	-4.79649	0.27	26.087	-101114	-1169.65	0.481	46.4734	0.33858	842.39	9.74451	0.933	90.1449	298640	3454.58	0.554	53.5266	-5.30688	-7.21216	-8.25525	-5.84224	-8.43682	-7.92491	-10.3501	-13.642	-11.9169	-13.6508	-12.9672	-11.9343	-14.3606	-15.0614	-15.7554	-19.2203	-17.498	-19.4072
NED03 001.txt	73.2442	22.1344	2.08393	1.218	0.945	77.5862	1646.61	22.4811	1.135	93.1856	5702.07	77.8502	1.054	86.5353	-127.906	-1.7463	0.34	27.9146	-32495.1	-443.654	0.514	42.2003	0.175631	972.32	13.275	1.095	89.9015	185019	2526.06	0.704	57.7997	-4.92951	-4.84998	-5.16652	-5.48395	-4.85074	-5.08777	-5.56285	-4.77108	-5.24648	-5.56316	-5.56316	-4.92981	-6.51464	-5.56285	-5.87954	-6.43422	-6.19698	-6.2755
NED03 002.txt	73.4159	18.7307	1.91702	1.117	0.888	79.4987	1461.06	19.9011	1.033	92.4799	9024.98	122.93	0.901	80.6625	-134.707	-1.83484	0.343	30.7073	-34275.7	-466.87	0.614	54.9687	0.195968	956.006	13.0218	0.974	87.1979	174904	2382.38	0.503	45.0313	-7.04295	-7.3598	-8.46789	-7.67554	-8.46731	-8.54621	-8.78284	-7.51604	-7.91163	-7.91241	-7.75368	-8.07059	-9.09974	-9.02032	-8.62359	-9.41491	-9.01874	-8.46395
NED03 003.txt	72.9792	20.2301	1.99227	1.199	0.888	74.0617	1364.24	18.6935	1.117	93.161	5274.49	72.2739	1.002	83.5696	-169.729	-2.32573	0.293	24.437	-38166.3	-522.976	0.439	36.6138	0.20804	791.283	10.8426	1.098	91.5763	183457	2513.83	0.76	63.3862	-14.3447	-14.8204	-14.1871	-15.4539	-15.0584	-15.0591	-15.7724	-15.5357	-15.6946	-16.1701	-16.4079	-15.6163	-15.8543	-16.2514	-16.4891	-15.8553	-16.6488	-16.2532
NED04 001.txt	81.7902	22.6793	2.10943	0.919	0.682	74.2111	1762.22	21.5456	0.828	90.0979	7723.48	94.4304	0.601	65.3972	-288.473	-3.52698	0.377	41.0229	-68916.2	-842.597	0.536	58.3243	0.285573	1116.21	13.6472	0.732	79.6518	241326	2950.55	0.383	41.6757	-4.7901	-4.87105	-6.29663	-5.74232	-6.37552	-6.21696	-6.13714	-6.29602	-5.5842	-6.53525	-6.06	-6.29838	-6.37593	-6.85213	-6.61413	-7.48497	-6.37593	-7.56402
NED04 002.txt	82.4701	21.8235	2.06924	0.986	0.732	74.2394	1532.65	18.5843	0.906	91.8864	6948.85	84.259	0.702	71.1968	-304.702	-3.6947	0.424	43.002	-79070.9	-958.782	0.542	54.9696	0.316793	969.315	11.7535	0.767	77.789	249598	3026.53	0.444	45.0304	-9.28977	-9.21048	-9.92371	-10.638	-10.242	-11.2715	-10.8758	-11.9062	-11.6672	-11.2714	-11.1914	-12.2221	-11.9853	-13.8074	-13.7283	-13.9656	-14.0445	-13.9638
NED04 003.txt	81.6868	25.3243	2.22904	1.102	0.821	74.5009	1641.58	20.0961	1.018	92.3775	6130.34	75.0469	0.76	68.9655	-239.651	-2.93378	0.459	41.6515	-66238.4	-810.883	0.631	57.2595	0.266874	912.083	11.1656	0.878	79.6733	248201	3038.45	0.471	42.7405	-8.99218	-9.07231	-9.70648	-9.23223	-8.75668	-9.55012	-8.99674	-8.9179	-9.86947	-9.47389	-11.2954	-10.9794	-10.8995	-11.455	-11.9314	-12.0111	-12.567	-12.8052
NED07 001.txt	78.6164	33.9919	2.58248	0.552	0.368	66.6667	2664.03	33.8865	0.482	87.3188	17016.8	216.454	0.376	68.1159	-523.121	-6.65409	0.132	23.913	-74231.4	-944.223	0.244	44.2029	0.267809	1693	21.535	0.406	73.5507	277181	3525.73	0.308	55.7971	-50.7317	-53.3471	-55.9629	-58.4987	-61.2738	-63.8102	-66.0306	-68.3294	-70.2319	-73.3228	-75.6233	-78.3175	-81.6473	-83.7092	-86.0878	-89.0205	-91.0824	-92.5898
NED07 002.txt	80.1179	35.9404	2.65547	0.665	0.442	66.4662	2459.45	30.6979	0.595	89.4737	11365.1	141.854	0.437	65.7143	-422.443	-5.27277	0.138	20.7519	-74746.4	-932.956	0.314	47.218	0.260092	1343.42	16.7681	0.489	73.5338	287384	3587.02	0.351	52.782	-17.5573	-19.7803	-21.2912	-23.4351	-24.7872	-27.1692	-28.6004	-30.5075	-32.4929	-35.1918	-37.4945	-38.4514	-41.15	-42.9781	-45.5985	-46.8717	-49.8891	-52.4298
NED07 003.txt	81.1634	31.5472	2.48788	0.987	0.762	77.2036	2318.55	28.5664	0.92	93.2118	17416.5	214.585	0.786	79.6353	-128.606	-1.58453	0.24	24.3161	-25894.3	-319.039	0.402	40.7295	0.113733	1299.33	16.0089	0.83	84.0932	227677	2805.17	0.585	59.2705	17.1813	16.6286	16.8674	16.3941	15.7609	14.8124	14.5759	14.1025	13.6292	12.5218	12.1267	11.5733	10.7033	9.67365	9.51638	7.77527	7.06365	6.11423
NED08 001.txt	73.6492	28.3671	2.35916	1.019	0.755	74.0922	1555.01	21.1138	0.945	92.738	7946.21	107.893	0.75	73.6016	-184.186	-2.50085	0.433	42.4926	-52308.5	-710.24	0.505	49.5584	0.231508	891.692	12.1073	0.8	78.5083	225947	3067.89	0.514	50.4416	-5.31587	-5.15677	-4.9976	-6.02638	-5.86665	-5.54976	-5.78655	-5.46963	-5.78578	-5.6272	-6.18125	-6.73503	-6.41849	-6.33882	-6.97318	-6.81387	-7.13211	-7.21101
NED08 002.txt	73.6183	28.1763	2.35121	0.991	0.738	74.4702	1633.91	22.1943	0.916	92.4319	6892.06	93.6188	0.738	74.4702	-213.93	-2.90594	0.329	33.1988	-57970	-787.44	0.553	55.8022	0.251008	967.031	13.1357	0.796	80.3229	230949	3137.11	0.438	44.1978	-4.21511	-4.60953	-4.92444	-5.31819	-5.55341	-5.63054	-5.62894	-5.86496	-6.41806	-6.73319	-7.76114	-7.99602	-7.91515	-8.15117	-8.54416	-8.14637	-7.74843	-8.45932
NED08 003.txt	73.6235	28.3053	2.35659	1.015	0.737	72.6108	1647.58	22.3784	0.939	92.5123	6419.55	87.1942	0.761	74.9754	-218.938	-2.97375	0.201	19.803	-52795.4	-717.1	0.426	41.9704	0.23342	849.79	11.5424	0.848	83.5468	226182	3072.15	0.589	58.0296	-5.67971	-5.7577	-6.70645	-6.14994	-6.62336	-7.33438	-7.33204	-8.04307	-8.43585	-9.54267	-8.82797	-9.61712	-9.93199	-9.7707	-10.2433	-10.7947	-11.3462	-11.6602
NED09 001.txt	76.3564	20.7432	2.01738	1.089	0.737	67.6768	1332.81	17.4551	0.99	90.9091	6571.66	86.0656	0.915	84.022	-171.064	-2.24033	0.269	24.7016	-43787.9	-573.467	0.45	41.3223	0.221457	816.857	10.698	0.958	87.9706	197727	2589.52	0.639	58.6777	-22.2851	-23.3152	-24.1866	-25.2163	-25.454	-26.6415	-27.5146	-28.6238	-29.1778	-29.178	-30.1283	-31.6337	-31.7126	-32.5046	-32.7417	-33.6131	-34.4842	-34.4848
NED09 002.txt	77.007	16.2227	1.78407	1.17	0.805	68.8034	1336.05	17.3497	1.065	91.0256	8061.56	104.686	0.98	83.7607	-83.9788	-1.09054	0.318	27.1795	-27361.4	-355.311	0.518	44.2735	0.166207	907.405	11.7834	1.039	88.8034	164622	2137.76	0.652	55.7265	3.28654	1.46272	1.30317	-1.07524	-1.0766	-2.34651	-4.24832	-4.56737	-5.36167	-6.70952	-7.74103	-8.77256	-10.0419	-10.8358	-12.3418	-12.8184	-14.4831	-15.1191
NED09 003.txt	77.3595	15.0684	1.71942	1.179	0.825	69.9746	1219.71	15.7668	1.077	91.3486	7409.1	95.7748	1.002	84.9873	-151.721	-1.96125	0.362	30.704	-47727.2	-616.954	0.537	45.5471	0.264228	837.02	10.8199	1.052	89.2282	180629	2334.93	0.642	54.4529	-11.4724	-11.5527	-11.4729	-11.9483	-12.3437	-12.5826	-12.4244	-12.8209	-13.534	-13.2962	-13.9311	-13.5342	-14.2471	-14.8815	-14.407	-14.2489	-14.9613	-14.8829
NED10 001.txt	67.5539	20.8312	2.02165	0.897	0.675	75.2508	1476.7	21.8596	0.804	89.6321	9800.02	145.07	0.698	77.8149	-201.278	-2.97952	0.378	42.1405	-42572.6	-630.202	0.493	54.961	0.237769	1015.13	15.0269	0.742	82.7202	179050	2650.48	0.404	45.039	-14.6122	-16.1171	-15.4843	-16.198	-15.9599	-16.8333	-16.6754	-18.1012	-18.4189	-18.4198	-18.9745	-18.6579	-19.4507	-19.8479	-20.7203	-21.118	-22.3079	-22.2293
NED10 002.txt	67.5252	22.5593	2.10384	0.943	0.721	76.4581	1570.4	23.2564	0.85	90.1379	11741.6	173.884	0.683	72.4284	-142.091	-2.10427	0.205	21.7391	-22517.9	-333.474	0.348	36.9035	0.136886	1017.01	15.0611	0.797	84.5175	164502	2436.15	0.595	63.0965	-33.6266	-33.943	-34.1019	-34.8153	-35.5286	-36.5578	-36.3999	-36.5573	-37.1123	-37.3494	-37.1123	-38.3794	-38.2209	-38.6959	-38.4573	-38.933	-38.3773	-39.0115
NED10 003.txt	67.5847	23.0919	2.12853	0.918	0.659	71.7865	1308.12	19.3553	0.831	90.5229	5401.83	79.9268	0.639	69.6078	-158.896	-2.35107	0.311	33.878	-36860.4	-545.396	0.512	55.7734	0.204088	822.218	12.1658	0.757	82.4619	180610	2672.35	0.406	44.2266	1.52783	0.813977	0.575459	-0.456447	-1.56633	-1.0941	-2.20415	-2.99804	-3.95051	-3.7135	-4.98307	-5.53919	-5.70089	-6.65381	-7.6854	-8.40105	-9.43319	-10.1493
NED11 001.txt	78.3339	26.0907	2.26252	0.915	0.703	76.8306	2032.38	25.9451	0.821	89.7268	17848.7	227.854	0.705	77.0492	-254.793	-3.25265	0.089	9.72678	-33614.6	-429.119	0.242	26.4481	0.159497	1381.3	17.6335	0.758	82.8415	210754	2690.46	0.673	73.5519	-38.7703	-40.5108	-42.1726	-44.0708	-45.4155	-46.9976	-48.263	-49.5273	-51.5057	-53.0087	-54.9069	-56.9643	-58.8619	-60.1272	-62.1047	-64.319	-66.1394	-68.5128
NED11 002.txt	78.4175	30.3867	2.44169	1.587	0.384	24.1966	2388	30.4524	1.496	94.2659	27998.6	357.046	1.367	86.1374	-80.4833	-1.02634	0.094	5.92313	-12540.4	-159.919	0.205	12.9175	0.0614977	1602.54	20.436	1.426	89.8551	203917	2600.4	1.382	87.0825	-36.8705	-38.2945	-39.164	-40.036	-41.3014	-42.2519	-42.5677	-43.5957	-44.7028	-44.9396	-45.7314	-47.2347	-46.7583	-48.5	-49.6074	-51.1894	-51.9814	-52.9302
NED11 003.txt	78.3994	24.5891	2.19645	1.753	0.454	25.8985	1877.35	23.946	1.648	94.0103	9753.05	124.402	1.537	87.6783	-72.4309	-0.923871	0.036	2.05362	-10382.9	-132.436	0.195	11.1238	0.0568923	1209.75	15.4306	1.592	90.8157	182501	2327.84	1.558	88.8762	-50.728	-51.1243	-52.7087	-53.5023	-55.087	-56.1174	-56.5135	-57.3054	-58.0179	-58.3353	-59.3646	-60.0777	-60.078	-61.2672	-61.425	-61.5832	-62.6125	-63.6415
NED12 001.txt	65.3793	21.1587	2.03748	0.758	0.517	68.2058	1584.98	24.2428	0.664	87.5989	6014.19	91.9892	0.55	72.5594	-259.001	-3.96152	0.251	33.1135	-45623.7	-697.83	0.353	46.5699	0.255245	942.517	14.4161	0.635	83.7731	178745	2733.96	0.405	53.4301	-14.4153	-14.7327	-14.6532	-15.6051	-15.2099	-15.8443	-15.8439	-16.0822	-16.7169	-17.1125	-17.4296	-18.1433	-17.2723	-18.1439	-18.8566	-18.3028	-18.5415	-18.9373
NED12 002.txt	65.5431	18.9008	1.9257	0.773	0.535	69.2109	1277.91	19.4973	0.677	87.5809	4932.68	75.2586	0.519	67.141	-242.248	-3.69601	0.258	33.3765	-49212	-750.834	0.38	49.1591	0.280661	890.004	13.5789	0.617	79.8189	175343	2675.24	0.393	50.8409	-19.8096	-20.7607	-21.553	-21.6318	-22.5831	-23.0584	-23.8509	-24.0088	-24.2476	-24.6429	-25.9896	-26.5445	-27.4162	-28.1287	-29.0009	-29.4756	-29.9512	-30.5856
NED12 003.txt	65.2948	19.9837	1.9801	0.742	0.503	67.7898	1467.4	22.4734	0.645	86.9272	6970.34	106.752	0.561	75.6065	-248.12	-3.8	0.238	32.0755	-46693	-715.111	0.344	46.3612	0.265446	947.951	14.518	0.604	81.4016	175904	2693.99	0.398	53.6388	-23.4613	-23.6202	-23.6214	-24.4927	-24.6512	-24.9685	-25.6823	-26.4739	-26.2363	-27.03	-27.5849	-27.901	-28.2193	-27.9815	-28.2989	-29.0112	-29.0114	-29.8836
NED14 001.txt	71.3369	27.6728	2.33011	1.787	0.398	22.272	1657.86	23.2399	1.701	95.1875	4053.51	56.8221	1.446	80.9177	-187.02	-2.62165	0.154	8.6178	-27321.3	-382.989	0.259	14.4936	0.141232	841.867	11.8013	1.663	93.061	193450	2711.78	1.528	85.5064	-21.6975	-22.4882	-23.0416	-23.1996	-23.99	-25.4955	-25.6535	-26.1287	-26.1273	-26.9183	-27.3138	-28.3426	-28.7379	-29.5292	-30.4	-31.5862	-31.7435	-33.6442
NED14 002.txt	71.5346	26.2199	2.26812	1.481	1.14	76.975	1503.7	21.0206	1.388	93.7205	3502.85	48.9673	1.132	76.4348	-32.2492	-0.450819	0.085	5.73937	-7283.61	-101.819	0.308	20.7968	0.0429895	738.216	10.3197	1.367	92.3025	169428	2368.47	1.173	79.2032	-10.4917	-10.3341	-10.4933	-10.3353	-11.2868	-11.3669	-11.4467	-11.3684	-12.0823	-12.1623	-12.3213	-12.9555	-12.6396	-13.5126	-13.9884	-13.7516	-14.545	-14.3078
NED14 003.txt	71.5667	29.9638	2.42464	0.831	0.566	68.1107	1689.52	23.6077	0.74	89.0493	6842.05	95.6037	0.476	57.2804	-435.963	-6.0917	0.257	30.9266	-78416.4	-1095.71	0.385	46.3297	0.311387	953.41	13.322	0.638	76.775	251829	3518.8	0.446	53.6703	-0.930443	-0.614132	-1.24779	-1.56466	-2.27735	-2.91229	-2.91251	-3.22905	-3.46653	-4.49561	-5.36748	-4.81281	-5.12948	-5.76209	-5.76213	-6.55309	-6.86885	-6.23488
NIR01 001.txt	69.312	32.9984	2.54446	0.869	0.596	68.5846	1642.18	23.6926	0.788	90.6789	7943.78	114.609	0.556	63.9816	-364.153	-5.25382	0.227	26.122	-75822	-1093.92	0.393	45.2244	0.300792	865.02	12.4801	0.61	70.1956	252075	3636.82	0.476	54.7756	-1.24715	-1.72047	-3.14644	-4.09555	-5.04435	-5.83628	-5.99369	-6.62635	-7.57572	-8.36694	-9.39625	-10.2667	-10.8197	-11.2944	-12.1637	-12.7985	-13.1154	-13.5893
NIR01 002.txt	69.2861	34.9692	2.61934	1.007	0.726	72.0953	1763.82	25.457	0.926	91.9563	8961.86	129.346	0.691	68.6197	-389.885	-5.62717	0.329	32.6713	-81892	-1181.94	0.505	50.149	0.31106	920.718	13.2886	0.732	72.6912	263268	3799.72	0.502	49.851	-0.572867	-0.177283	-1.20722	-0.970022	-1.12815	-1.1281	-1.68186	-1.12635	-1.28589	-0.809424	-1.36593	-0.889334	-1.12658	-1.60181	-1.99808	-1.91842	-1.83912	-1.83837
NIR01 003.txt	69.09	32.0183	2.50639	0.835	0.545	65.2695	1580.42	22.8748	0.754	90.2994	7800.57	112.905	0.479	57.3653	-423.901	-6.1355	0.18	21.5569	-84128.8	-1217.67	0.358	42.8743	0.327111	916.957	13.2719	0.547	65.509	257187	3722.5	0.477	57.1257	-1.6839	-2.79001	-3.73836	-4.60741	-5.63498	-5.55356	-6.65987	-7.4489	-8.63503	-9.74112	-11.2442	-12.747	-13.5362	-14.9601	-15.6706	-15.9849	-17.4882	-18.6736
NIR02 001.txt	64.9284	18.7953	1.92032	0.875	0.633	72.3429	1396.08	21.5018	0.785	89.7143	6620.68	101.969	0.694	79.3143	-253.998	-3.91197	0.235	26.8571	-44288.9	-682.119	0.408	46.6286	0.262259	907.853	13.9824	0.747	85.3714	168875	2600.94	0.467	53.3714	-4.22346	-5.33221	-5.64857	-6.36208	-6.75767	-7.63045	-7.8687	-9.53326	-9.29647	-10.0889	-11.6736	-12.7833	-13.1	-14.2893	-14.6859	-15.1614	-16.191	-16.5876
NIR02 002.txt	64.5638	24.223	2.18003	1.216	0.949	78.0428	1578.75	24.4525	1.122	92.2697	10923.2	169.184	1.002	82.4013	-7.49595	-0.116101	0.098	8.05921	563.023	8.72041	0.117	9.62171	0.0040192	979.042	15.1639	1.067	87.7467	140083	2169.69	1.099	90.3783	4.51688	4.75529	4.91383	6.02287	6.41861	7.05439	6.89665	7.37311	7.6112	8.24577	9.19624	9.9896	10.2286	10.2288	11.1813	11.1022	12.1336	12.1346
NIR02 003.txt	64.8626	23.7039	2.15655	1.676	1.378	82.2196	1195.74	18.435	1.583	94.4511	4977.77	76.7433	1.354	80.7876	-153.988	-2.37406	0.198	11.8138	-18939.5	-291.995	0.262	15.6325	0.119315	675.035	10.4072	1.55	92.4821	158735	2447.25	1.414	84.3675	-21.6004	-21.759	-21.6814	-22.3942	-21.9207	-22.7919	-23.2689	-22.4775	-23.1125	-23.1129	-23.6681	-23.9854	-24.5407	-24.78	-24.7806	-25.0987	-25.5747	-25.7344
NIR03 001.txt	72.9715	26.2186	2.26806	1.132	0.801	70.7597	1410.44	19.3286	1.064	93.9929	3895.63	53.3857	0.764	67.4912	-294.675	-4.03822	0.181	15.9894	-48992.8	-671.397	0.35	30.9187	0.228525	686.552	9.4085	1.048	92.5795	214387	2937.96	0.782	69.0813	-5.65161	-6.04618	-6.59854	-7.46826	-8.33897	-8.97008	-10.2362	-10.631	-11.818	-12.1324	-12.8446	-14.2678	-14.8999	-16.0066	-16.3212	-16.8746	-17.9013	-19.0875
NIR03 002.txt	73.347	26.4954	2.28	0.926	0.676	73.0022	1687.41	23.0058	0.858	92.6566	5986.79	81.6229	0.639	69.0065	-224.804	-3.06494	0.167	18.0346	-45753.9	-623.802	0.417	45.0324	0.214923	892.687	12.1707	0.788	85.0972	212885	2902.44	0.509	54.9676	-19.3131	-20.2668	-20.5066	-21.6973	-22.888	-24.2365	-25.0315	-26.8563	-27.4136	-28.8424	-29.8746	-30.9071	-32.5737	-33.6052	-34.8756	-35.7496	-37.0202	-38.5278
NIR03 003.txt	73.0301	28.391	2.36015	0.83	0.586	70.6024	1747.81	23.9327	0.764	92.0482	6419.94	87.9081	0.537	64.6988	-288.886	-3.95571	0.112	13.494	-47476.9	-650.101	0.309	37.2289	0.216049	915.799	12.54	0.666	80.241	219751	3009.04	0.521	62.7711	-33.5317	-35.2774	-36.4654	-38.7644	-39.9536	-41.4603	-43.2035	-44.7908	-45.7421	-48.042	-49.2319	-51.0562	-52.5636	-53.1992	-55.3405	-57.3239	-59.0684	-60.4973
NIR04 001.txt	67.9648	11.8264	1.52327	0.617	0.391	63.3712	1174.68	17.2836	0.515	83.4684	10481	154.213	0.174	28.201	-501.549	-7.37954	0.122	19.7731	-42413.2	-624.045	0.189	30.6321	0.290802	910.505	13.3967	0.492	79.7407	145849	2145.94	0.428	69.3679	-16.5993	-17.2308	-17.0707	-18.575	-19.3652	-20.2346	-21.1839	-22.2116	-23.1613	-23.4767	-24.8225	-25.6927	-27.2763	-28.1467	-28.7009	-30.3639	-31.1553	-31.789
NIR04 002.txt	68.088	20.0361	1.9827	0.612	0.409	66.8301	1686.4	24.768	0.521	85.1307	13052.7	191.703	0.295	48.2026	-258.719	-3.79977	0.248	40.5229	-47536	-698.155	0.289	47.2222	0.260545	1166.36	17.1301	0.484	79.085	182448	2679.6	0.323	52.7778	-12.7134	-13.3436	-13.656	-15.3944	-16.1028	-16.8118	-17.7578	-18.4658	-19.015	-19.96	-20.4304	-21.7724	-22.6379	-23.1081	-24.9249	-25.7913	-26.8166	-27.6042
NIR04 003.txt	67.7633	23.6945	2.15612	0.609	0.396	65.0246	1720.47	25.3895	0.531	87.1921	12865.4	189.857	0.189	31.0345	-639.753	-9.441	0.128	21.0181	-59987.9	-885.257	0.197	32.3481	0.291211	1026.02	15.1412	0.494	81.1166	205995	3039.92	0.412	67.6519	-8.50873	-11.7553	-14.8442	-17.6952	-21.1	-23.8715	-26.406	-29.0979	-31.7901	-34.5621	-37.6505	-40.6603	-44.5408	-47.947	-51.432	-54.3619	-56.3425	-59.3517
NIR06 001.txt	63.0014	18.8284	1.92201	0.735	0.508	69.1156	1489.91	23.6489	0.653	88.8435	5561.56	88.2768	0.571	77.6871	-332.689	-5.28066	0.175	23.8095	-57064.9	-905.771	0.318	43.2653	0.320455	942.732	14.9637	0.628	85.4422	178075	2826.52	0.417	56.7347	-17.7407	-19.4847	-21.1511	-21.7869	-23.2941	-23.7703	-25.04	-26.7844	-28.0532	-29.323	-31.0678	-32.256	-33.5261	-34.5569	-35.985	-37.729	-38.3638	-40.0303
NIR06 002.txt	63.0033	15.1205	1.7224	0.975	0.683	70.0513	924.121	14.6678	0.878	90.0513	6229.88	98.8819	0.657	67.3846	-179.046	-2.84185	0.324	33.2308	-40648.9	-645.187	0.412	42.2564	0.272673	586.547	9.30979	0.846	86.7692	149076	2366.16	0.563	57.7436	-10.5484	-10.6274	-10.784	-12.0516	-12.3671	-12.5246	-12.7616	-12.681	-12.6007	-13.3915	-13.7076	-14.1036	-14.4972	-14.4181	-14.5753	-14.6526	-14.0972	-14.8876
NIR06 003.txt	63.6073	12.7932	1.58431	0.834	0.583	69.9041	1015.18	15.9601	0.738	88.4892	4604.89	72.3955	0.634	76.0192	-225.014	-3.53754	0.219	26.259	-45065.7	-708.498	0.317	38.0096	0.309217	725.153	11.4005	0.706	84.6523	145741	2291.27	0.517	61.9904	-2.45991	-4.12707	-6.11038	-7.69923	-9.84241	-11.8257	-14.1271	-16.2705	-19.5223	-21.9025	-23.4904	-25.475	-27.4592	-29.7604	-31.4281	-33.4123	-35.5555	-37.222
NIR08 001.txt	67.2884	27.5527	2.32505	0.751	0.571	76.032	2309.42	34.3211	0.664	88.4154	17711.9	263.224	0.582	77.4967	-435.017	-6.46496	0.343	45.6724	-61063	-907.481	0.428	56.9907	0.280859	1494.11	22.2045	0.62	82.5566	217415	3231.09	0.323	43.0093	-8.39054	-8.86623	-8.78725	-8.70993	-9.18648	-9.66219	-10.2956	-9.97954	-9.426	-9.10968	-9.26841	-9.03118	-8.3193	-8.3994	-8.39956	-9.19278	-8.48068	-8.87867
NIR08 002.txt	68.0384	35.0555	2.62257	0.665	0.438	65.8647	2156.28	31.6921	0.585	87.9699	17358.5	255.128	0.322	48.4211	-597.527	-8.7822	0.192	28.8722	-97903.1	-1438.94	0.306	46.015	0.354414	1111.98	16.3434	0.427	64.2105	276239	4060.05	0.359	53.985	-10.2228	-11.0148	-11.8053	-12.1203	-12.9923	-13.7823	-14.4162	-15.7625	-16.5553	-17.031	-18.0625	-19.5683	-20.7572	-21.3139	-22.3451	-22.5829	-23.4557	-25.2796
NIR08 003.txt	67.2027	37.1812	2.70092	0.751	0.498	66.3116	2100.36	31.2541	0.667	88.8149	9918.28	147.588	0.442	58.8549	-434.505	-6.4656	0.177	23.5686	-90984.4	-1353.88	0.342	45.5393	0.334016	1051.17	15.6418	0.501	66.7111	272396	4053.35	0.409	54.4607	-7.07398	-7.47117	-8.0251	-8.89639	-9.52928	-10.1633	-10.2431	-10.4009	-11.2732	-11.5894	-12.4616	-12.4613	-12.5419	-13.7301	-14.4433	-15.1579	-15.8717	-16.11
NIR09 001.txt	65.7081	23.2373	2.13522	0.879	0.602	68.4869	1579.17	24.0332	0.794	90.3299	5863.64	89.2377	0.707	80.4323	-223.269	-3.39789	0.261	29.6928	-44442.1	-676.356	0.349	39.7042	0.240692	888.854	13.5273	0.765	87.0307	184643	2810.05	0.53	60.2958	-2.99857	-3.39504	-3.23656	-4.02989	-4.34743	-5.21848	-5.93317	-5.85397	-6.96324	-7.28135	-8.70777	-8.70785	-9.58071	-10.5319	-11.2458	-12.4342	-12.7522	-13.6245
NIR09 002.txt	65.2677	28.1382	2.34962	0.649	0.418	64.4068	2157.75	33.0601	0.574	88.4438	13414.3	205.527	0.495	76.2712	-172.743	-2.64668	0.127	19.5686	-25881.5	-396.545	0.235	36.2096	0.144472	1187.6	18.1959	0.534	82.2804	179146	2744.79	0.414	63.7904	-13.7595	-14.5525	-15.3468	-17.2488	-19.2307	-20.6584	-21.5318	-23.4344	-25.0215	-27.0032	-28.9058	-30.7315	-32.2397	-34.2224	-36.5221	-38.5052	-41.5969	-43.5007
NIR09 003.txt	66.3192	21.7563	2.06606	1.179	0.854	72.4343	1596.08	24.0666	1.094	92.7905	7567.57	114.108	1.014	86.0051	-148.401	-2.23768	0.306	25.9542	-33159.5	-499.998	0.381	32.3155	0.194966	898.956	13.555	1.067	90.5004	170078	2564.54	0.798	67.6845	-3.29957	-3.37824	-3.21915	-3.06044	-3.85121	-4.24681	-3.92997	-4.087	-4.08565	-5.19393	-5.19316	-5.51007	-4.95389	-5.82477	-6.14033	-6.4563	-7.0097	-6.85106
NIR10 001.txt	70.1816	17.1585	1.8348	0.865	0.625	72.2543	1253.5	17.8609	0.764	88.3237	6105.99	87.0028	0.618	71.4451	-277.855	-3.95908	0.329	38.0347	-55450	-790.093	0.457	52.8324	0.301176	893.645	12.7333	0.672	77.6879	184112	2623.36	0.408	47.1676	-3.3562	-4.30494	-4.3038	-4.0652	-3.90512	-4.85528	-4.45698	-4.61433	-5.24617	-4.92713	-5.63811	-5.39833	-5.23924	-5.6331	-4.68032	-4.8369	-4.83418	-4.59365
NIR10 002.txt	70.1565	18.2294	1.89119	0.698	0.484	69.341	1368.37	19.5046	0.601	86.1032	10049.2	143.24	0.472	67.6218	-321.066	-4.57642	0.243	34.8138	-59087.5	-842.224	0.343	49.1404	0.308291	1074.27	15.3124	0.522	74.7851	191661	2731.91	0.355	50.8596	-4.69099	-5.24499	-6.03734	-6.4326	-7.14554	-7.69916	-8.65001	-9.75739	-10.3916	-11.1044	-11.8186	-12.6887	-13.3225	-14.351	-14.8257	-16.0139	-17.0429	-18.3116
NIR10 003.txt	70.2121	19.1462	1.93817	0.83	0.571	68.7952	1132.79	16.1339	0.738	88.9157	6918.94	98.5435	0.564	67.9518	-274.386	-3.90797	0.167	20.1205	-53629.5	-763.822	0.369	44.4578	0.282838	806.897	11.4923	0.625	75.3012	189612	2700.56	0.461	55.5422	-12.7456	-13.0606	-13.8511	-13.5329	-13.6116	-14.2424	-14.716	-14.7943	-14.7924	-15.424	-16.4521	-17.2425	-17.8744	-18.2682	-18.4241	-19.6119	-19.9265	-21.1124
NIR12 001.txt	91.1952	11.885	1.52703	1.096	0.821	74.9088	1342.83	14.7248	0.993	90.6022	7468.7	81.898	0.837	76.3686	-124.524	-1.36546	0.172	15.6934	-40490.1	-443.994	0.575	52.4635	0.225434	979.634	10.7422	0.965	88.0474	179609	1969.51	0.521	47.5365	-9.08929	-10.1192	-11.6258	-13.448	-15.111	-17.4885	-18.3601	-20.6583	-22.4004	-23.1933	-24.9356	-26.916	-28.8965	-30.9548	-33.1726	-34.6773	-37.2108	-39.1904
NIR12 002.txt	91.2448	11.431	1.49758	1.17	0.896	76.5812	1228.02	13.4585	1.062	90.7692	9648.7	105.745	0.927	79.2308	-169.006	-1.85222	0.213	18.2051	-27472	-301.08	0.345	29.4872	0.167535	909.549	9.96823	1.007	86.0684	163978	1797.12	0.825	70.5128	-4.84689	-5.08376	-5.24257	-5.4798	-6.03378	-6.03532	-6.7478	-6.8267	-6.98489	-7.30231	-6.82692	-7.53983	-8.09442	-8.96643	-9.20384	-9.28354	-10.0749	-10.471
NIR12 003.txt	91.3102	11.9413	1.53065	1.249	0.949	75.9808	1242.1	13.6031	1.141	91.3531	5738.61	62.8474	1.034	82.7862	-108.029	-1.1831	0.305	24.4195	-24242.5	-265.496	0.423	33.8671	0.147938	910.582	9.97241	1.095	87.6701	163869	1794.64	0.826	66.1329	-8.912	-9.22755	-10.2568	-10.0162	-10.5697	-11.1231	-11.2006	-11.2783	-11.6739	-12.3057	-13.0953	-13.4105	-14.6758	-15.942	-16.256	-16.0166	-16.5689	-17.1999
NIR13 001.txt	47.886	11.1451	1.47874	1.263	0.995	78.7807	779.288	16.2738	1.171	92.7158	5489.66	114.64	1.123	88.9153	-56.4259	-1.17834	0.303	23.9905	-15663.4	-327.097	0.617	48.8519	0.181286	596.097	12.4482	1.147	90.8155	86401.7	1804.32	0.646	51.1481	-1.61388	-1.21693	-1.77167	-1.13809	-1.53482	-1.61388	-1.77167	-2.00906	-1.692	-2.08818	-2.72147	-2.40517	-2.88042	-3.1188	-3.90996	-3.11783	-4.14758	-3.83031
NIR13 002.txt	47.8509	13.374	1.61987	0.916	0.735	80.2402	961.723	20.0983	0.832	90.8297	8764.93	183.172	0.736	80.3493	-75.1057	-1.56958	0.326	35.5895	-20173.2	-421.584	0.615	67.1397	0.206665	775.295	16.2023	0.794	86.6812	97612.9	2039.94	0.301	32.8603	-1.91543	-2.15268	-2.31163	-1.91377	-2.07308	-2.31055	-2.39021	-3.10295	-3.65633	-3.81489	-4.05274	-3.41839	-3.73554	-3.81505	-3.73538	-4.84406	-4.60651	-4.76492
NIR13 003.txt	47.7462	12.0126	1.53521	0.988	0.779	78.8462	929.492	19.4673	0.9	91.0931	5850.5	122.533	0.835	84.5142	-63.9722	-1.33984	0.195	19.7368	-15899.5	-333	0.518	52.4291	0.17839	716.68	15.0102	0.88	89.0688	89127.8	1866.7	0.47	47.5709	-1.34768	-1.58417	-1.8208	-1.8208	-2.29566	-2.37443	-2.69073	-3.0073	-3.24432	-3.56085	-2.92726	-4.27257	-3.87644	-4.27164	-3.95497	-4.74691	-4.90441	-5.45863
POR01 001.txt	57.9344	35.3641	2.63409	0.704	0.494	70.1705	2092.5	36.1184	0.617	87.642	11665.5	201.358	0.506	71.875	-151.717	-2.61878	0.241	34.233	-38280	-660.747	0.38	53.9773	0.200619	1155.27	19.9409	0.549	77.983	190809	3293.54	0.324	46.0227	-15.4912	-16.4413	-16.2841	-16.9978	-18.504	-19.7718	-20.327	-21.1987	-21.8338	-23.2606	-24.1329	-24.6882	-25.3225	-26.195	-27.2257	-27.8601	-28.0187	-28.7332
POR01 002.txt	57.8906	32.4244	2.52223	0.844	0.662	78.436	2043.51	35.2996	0.765	90.6398	14230.1	245.811	0.654	77.4882	-252.937	-4.36923	0.464	54.9763	-52644.3	-909.377	0.548	64.9289	0.265106	1262.71	21.8121	0.695	82.346	198579	3430.24	0.296	35.0711	-6.68826	-6.76548	-7.31786	-6.68227	-6.9982	-7.70947	-7.86599	-8.4186	-7.46592	-7.5436	-8.25448	-8.25326	-8.0924	-7.93337	-7.69454	-8.16741	-8.71996	-8.956
POR01 003.txt	57.8726	33.6755	2.57043	0.817	0.611	74.7858	1931.2	33.3698	0.734	89.8409	10624.1	183.577	0.548	67.0747	-262.537	-4.53646	0.388	47.4908	-54944.9	-949.41	0.498	60.9547	0.269847	1139.94	19.6974	0.663	81.1506	203615	3518.33	0.319	39.0453	-4.22288	-3.66857	-4.1448	-4.22561	-4.38379	-4.70221	-5.0984	-4.70342	-5.17868	-6.05088	-5.89291	-5.81477	-6.291	-6.84592	-7.08469	-7.56091	-7.00639	-7.71986
POR02 001.txt	71.0185	15.3789	1.73705	1.161	0.915	78.8114	1038.66	14.6251	1.064	91.6451	8584.76	120.881	0.864	74.4186	-32.6373	-0.45956	0.044	3.78984	-2555.72	-35.9867	0.118	10.1637	0.0203123	900.268	12.6765	0.93	80.1034	125821	1771.67	1.043	89.8363	-18.1769	-18.4145	-18.5737	-18.495	-18.8918	-19.527	-20.0021	-20.162	-20.4007	-20.64	-21.5132	-21.6732	-21.912	-22.2304	-22.3107	-22.8664	-23.2642	-23.8991
POR02 002.txt	71.2824	10.937	1.46487	0.833	0.582	69.8679	875.712	12.2851	0.712	85.4742	9285.57	130.265	0.547	65.6663	-140.642	-1.97303	0.072	8.64346	-11107.7	-155.827	0.129	15.4862	0.09622	927.655	13.0138	0.595	71.4286	115441	1619.48	0.704	84.5138	-28.342	-28.342	-28.7369	-30.1629	-31.0333	-31.8253	-32.6174	-34.0435	-35.5495	-36.9749	-38.4009	-38.7191	-40.5424	-42.9197	-43.9489	-46.3273	-47.8341	-49.6569
POR02 003.txt	68.3553	22.2742	2.0905	0.67	0.429	64.0299	1301.99	19.0474	0.588	87.7612	9838.31	143.929	0.358	53.4328	-396.584	-5.8018	0.245	36.5672	-54859.4	-802.562	0.316	47.1642	0.277555	1021.54	14.9446	0.452	67.4627	197652	2891.54	0.354	52.8358	-1.54468	-2.10103	-3.21165	-4.55909	-5.67052	-7.09767	-8.12949	-9.00328	-10.8274	-12.0181	-13.2879	-14.0018	-15.4304	-16.8593	-17.4947	-19.1601	-19.7965	-20.907
POR03 001.txt	64.1457	32.1908	2.51313	0.973	0.736	75.6423	1684.43	26.2594	0.906	93.1141	10417.7	162.407	0.734	75.4368	-147.092	-2.29309	0.207	21.2744	-38169.1	-595.038	0.571	58.6845	0.191539	909.612	14.1804	0.797	81.9116	199276	3106.62	0.402	41.3155	-1.01934	-0.624517	-0.307851	-1.25873	-1.65604	-2.05185	-1.89464	-1.81559	-2.68719	-3.32078	-3.87628	-3.40163	-3.63988	-4.35313	-4.6708	-4.59113	-4.90848	-5.30504
POR03 002.txt	63.8862	31.8645	2.50036	0.953	0.679	71.2487	1603.13	25.0935	0.881	92.4449	4895.37	76.6264	0.665	69.7796	-253.254	-3.96415	0.3	31.4795	-58160	-910.37	0.503	52.7807	0.267036	739.124	11.5694	0.849	89.0871	217798	3409.16	0.45	47.2193	-0.477426	-0.55723	-0.636743	-0.478395	-1.27115	-1.58747	-2.14312	-2.30153	-2.46064	-3.09484	-3.72923	-3.96641	-4.20503	-3.80853	-5.07645	-5.47204	-5.63022	-5.71072
POR03 003.txt	63.7751	32.5867	2.52854	0.914	0.636	69.5842	1478.83	23.1883	0.838	91.6849	6715	105.292	0.568	62.1444	-267.517	-4.19469	0.279	30.5252	-63849.3	-1001.16	0.469	51.3129	0.283767	785.132	12.311	0.679	74.2888	225006	3528.12	0.445	48.6871	-0.66474	-0.902258	-1.69418	-1.69343	-2.08961	-2.0893	-2.48511	-3.19761	-3.51472	-3.67217	-2.95929	-3.11711	-4.06743	-4.22523	-5.33452	-4.93687	-5.49103	-6.28319
POR04 001.txt	67.2743	24.2119	2.17954	2.16	1.783	82.5463	1368.19	20.3374	2.076	96.1111	4319.85	64.2124	1.945	90.0463	-48.1946	-0.716389	0.447	20.6944	-17712.7	-263.291	0.645	29.8611	0.107849	703.321	10.4545	2.053	95.0463	164236	2441.29	1.515	70.1389	-3.73454	-3.89364	-3.89463	-4.29119	-4.84588	-4.92553	-4.92479	-5.95533	-6.03376	-6.2732	-5.48083	-5.79963	-6.11617	-5.56201	-6.19681	-5.56264	-6.1978	-7.22756
POR04 002.txt	67.2022	25.1146	2.21979	1.997	1.697	84.9775	1459.19	21.7134	1.909	95.5934	6630.36	98.6628	1.693	84.7772	-55.8795	-0.831513	0.185	9.2639	-19901.6	-296.145	0.579	28.9935	0.117776	737.943	10.9809	1.88	94.1412	168978	2514.48	1.418	71.0065	-8.52074	-8.67793	-8.44086	-8.67875	-8.99619	-9.70944	-9.78889	-10.0271	-9.94808	-10.3448	-11.296	-11.0584	-11.6926	-11.2971	-12.2485	-12.6444	-12.8037	-12.4086
POR04 003.txt	67.2722	27.5849	2.3264	3.758	1.729	46.0085	1476.07	21.9417	3.68	97.9244	5420.66	80.578	3.526	93.8265	-59.8341	-0.889432	0.406	10.8036	-19592	-291.234	0.508	13.5178	0.111323	743.924	11.0584	3.641	96.8866	175992	2616.12	3.25	86.4822	-4.48042	-4.56045	-4.71849	-4.32351	-5.43255	-5.90803	-6.62151	-6.54207	-6.62135	-6.46256	-7.17428	-7.25335	-6.77778	-6.69851	-7.41176	-7.41137	-7.17315	-7.0142
POR05 001.txt	55.9019	28.9688	2.38405	1.424	1.103	77.4579	1268.87	22.6982	1.34	94.1011	2554.52	45.6965	1.14	80.0562	-66.8425	-1.19571	0.742	52.1067	-29573.8	-529.031	0.892	62.6404	0.181692	619.42	11.0805	1.293	90.8006	162769	2911.69	0.532	37.3596	-12.0126	-12.4082	-13.2017	-13.0429	-12.6464	-13.282	-12.9656	-13.5192	-13.2827	-12.9668	-13.9964	-14.3933	-14.7101	-13.5229	-14.236	-14.6317	-14.5534	-14.3148
POR05 002.txt	56.0017	29.1751	2.39252	1.362	1.027	75.4038	1265.58	22.5989	1.287	94.4934	3881.2	69.305	1.166	85.6094	-113.528	-2.02723	0.458	33.627	-36775.7	-656.689	0.769	56.4611	0.215467	608.659	10.8686	1.24	91.0426	170679	3047.75	0.593	43.5389	-5.76454	-5.92272	-5.68531	-5.68586	-6.08187	-7.11121	-7.82489	-6.87402	-7.50783	-7.90494	-8.14197	-8.22162	-7.90531	-8.22358	-8.46136	-8.14429	-8.77826	-8.30324
POR05 003.txt	55.912	30.4914	2.4459	1.377	1.035	75.1634	1258.31	22.5052	1.303	94.626	4841.14	86.585	1	72.6216	-102.948	-1.84126	0.517	37.5454	-35005.4	-626.08	0.724	52.5781	0.2039	583.195	10.4306	1.269	92.1569	171679	3070.52	0.653	47.4219	-7.44127	-7.91635	-7.36144	-7.75861	-8.0753	-8.15441	-7.91741	-7.99753	-7.76051	-8.23674	-8.71176	-7.92007	-8.39594	-8.87139	-9.26756	-9.42652	-9.7439	-9.42774
POR06 001.txt	58.0164	17.5705	1.8567	1.593	1.18	74.0741	746.198	12.8619	1.445	90.7094	3722.62	64.1649	1.29	80.9793	-59.5603	-1.02661	0.332	20.8412	-18634.2	-321.188	0.526	33.0195	0.147577	498.061	8.58483	1.338	83.9925	126268	2176.42	1.067	66.9805	-7.04311	-7.04317	-7.59717	-8.07247	-8.62699	-9.26048	-9.81441	-9.65575	-10.4472	-11.6361	-11.7934	-11.9514	-11.9513	-12.8225	-13.5356	-13.4562	-14.01	-13.5339
POR06 002.txt	58.2805	16.9985	1.82623	1.658	0.787	47.4668	865.099	14.8437	1.49	89.8673	14391.2	246.93	1.359	81.9662	-112.368	-1.92806	0.143	8.62485	-28945.9	-496.666	0.411	24.7889	0.21394	749.806	12.8655	1.433	86.4294	135299	2321.52	1.247	75.2111	-13.3545	-14.4631	-15.0183	-15.7326	-16.6048	-17.3976	-18.4281	-19.0618	-19.2206	-20.0932	-21.2819	-21.9948	-22.3906	-22.4711	-23.4216	-24.1343	-24.9262	-26.0355
POR06 003.txt	58.1506	17.7744	1.86744	1.124	0.787	70.0178	769.531	13.2334	0.988	87.9004	8214.27	141.259	0.801	71.2633	-86.4676	-1.48696	0.164	14.5907	-23377.5	-402.017	0.381	33.8968	0.177239	603.436	10.3771	0.845	75.1779	131898	2268.22	0.743	66.1032	-22.8982	-23.4547	-24.407	-25.7564	-26.3119	-27.0266	-28.0579	-28.4552	-29.4073	-29.171	-30.2021	-31.6291	-32.1851	-32.8195	-33.3757	-33.4559	-34.7231	-34.9625
POR07 001.txt	70.4005	23.062	2.12715	0.835	0.554	66.3473	1391.23	19.7617	0.769	92.0958	6459.59	91.7548	0.28	33.5329	-440.879	-6.26243	0.193	23.1138	-66580.3	-945.736	0.362	43.3533	0.307917	751.211	10.6705	0.716	85.7485	216228	3071.4	0.473	56.6467	-8.84615	-8.76626	-9.00412	-8.92483	-9.55825	-10.6669	-10.6669	-11.0627	-11.9345	-11.9337	-12.6467	-12.9625	-13.9928	-14.6249	-14.4661	-15.5748	-15.5741	-15.8909
POR07 002.txt	70.405	27.7556	2.33359	0.822	0.521	63.382	1452.88	20.636	0.752	91.4842	8337.34	118.42	0.316	38.4428	-506.164	-7.18932	0.151	18.3698	-82204.3	-1167.59	0.309	37.5912	0.333604	761.214	10.8119	0.541	65.8151	246413	3499.94	0.513	62.4088	-23.2719	-24.3797	-25.8829	-27.2278	-28.4933	-31.1046	-32.1325	-33.7149	-35.5337	-37.2743	-38.2225	-40.5172	-43.3667	-45.0266	-47.1629	-49.4562	-50.6405	-52.2225
POR07 003.txt	70.3442	27.3489	2.31643	0.832	0.531	63.8221	1450.66	20.6223	0.763	91.7067	7400.6	105.206	0.349	41.9471	-590.524	-8.39478	0.17	20.4327	-84584.8	-1202.44	0.325	39.0625	0.341858	784.185	11.1478	0.552	66.3462	247427	3517.38	0.507	60.9375	-6.43986	-6.51777	-7.15119	-8.02202	-8.33931	-9.36695	-10.0802	-10.3961	-11.5056	-12.0601	-13.4851	-14.0395	-14.7511	-16.0179	-16.5722	-17.126	-18.0771	-18.9468
POR08 001.txt	77.3752	34.1193	2.58732	0.851	0.599	70.3878	2104.8	27.2025	0.783	92.0094	6672.86	86.2403	0.496	58.2844	-375.108	-4.84791	0.186	21.8566	-73174.9	-945.715	0.423	49.7062	0.267791	1014.7	13.114	0.68	79.906	273254	3531.55	0.428	50.2938	-9.64993	-9.56905	-10.4388	-11.4664	-11.0685	-12.0167	-12.2523	-12.9641	-13.1988	-13.356	-14.6211	-14.8554	-15.9619	-15.96	-16.2743	-17.2222	-18.0912	-18.8014
POR08 002.txt	77.3339	31.6455	2.49176	0.907	0.619	68.247	1989.86	25.7307	0.835	92.0617	5377.75	69.5393	0.554	61.0805	-367.292	-4.74943	0.245	27.0121	-70996.4	-918.05	0.406	44.763	0.269361	950.542	12.2914	0.809	89.1951	263574	3408.25	0.501	55.237	-5.12317	-6.22817	-6.54224	-7.41028	-7.56543	-7.80044	-8.66868	-9.37757	-10.6423	-11.8269	-12.3776	-12.8504	-14.1939	-15.0621	-16.4041	-17.1139	-18.2989	-18.6914
POR08 003.txt	77.2377	30.2862	2.43765	1.105	0.804	72.7602	1784.97	23.11	1.026	92.8507	5537.09	71.689	0.781	70.6787	-238.25	-3.08463	0.251	22.7149	-50985.4	-660.11	0.555	50.2262	0.213194	871.804	11.2873	0.971	87.8733	239150	3096.28	0.55	49.7738	-9.82123	-11.0895	-11.0104	-11.6429	-11.7219	-11.8805	-11.7998	-12.4348	-13.0675	-12.8295	-13.3834	-12.8285	-12.9864	-12.8271	-12.5883	-12.7449	-12.1899	-12.5062
POR09 001.txt	78.5812	15.8257	1.7621	1.416	1.004	70.904	986.357	12.5521	1.318	93.0791	5430.98	69.113	1.002	70.7627	-222.969	-2.83744	0.262	18.5028	-44150.3	-561.843	0.433	30.5791	0.241918	579.267	7.37157	1.309	92.4435	182501	2322.45	0.983	69.4209	-8.66265	-8.89752	-8.34201	-8.97521	-9.21161	-9.20941	-9.84143	-9.76096	-10.3938	-10.0757	-10.4701	-11.4968	-11.3373	-11.1765	-11.8878	-11.9651	-11.6472	-12.2001
POR09 002.txt	78.3767	15.4628	1.74178	1.28	0.858	67.0312	887.442	11.3228	1.185	92.5781	2698.65	34.4317	0.328	25.625	-275.168	-3.51084	0.245	19.1406	-55651.9	-710.056	0.406	31.7188	0.289774	519.246	6.625	1.171	91.4844	192053	2450.38	0.874	68.2812	-11.0286	-12.6147	-12.6188	-13.0956	-13.5741	-13.6565	-14.0563	-15.0883	-15.7257	-16.4415	-16.0478	-16.7636	-17.3999	-18.9089	-19.149	-20.0232	-20.1056	-20.5835
POR09 003.txt	78.5809	13.564	1.63134	1.401	1.011	72.1627	799.787	10.1779	1.296	92.5054	4636.6	59.0042	0.915	65.3105	-208.299	-2.65076	0.301	21.4847	-40624	-516.971	0.454	32.4054	0.24081	516.454	6.57225	1.063	75.8744	168698	2146.8	0.947	67.5946	-7.0329	-6.71653	-7.50885	-7.35066	-7.3508	-7.35093	-8.38063	-8.14416	-9.09555	-8.38324	-8.85923	-8.62216	-8.70196	-9.49464	-9.7326	-9.97174	-9.89381	-10.0523
POR10 001.txt	62.0848	40.2864	2.81144	0.82	0.484	59.0244	1908.62	30.7421	0.743	90.6098	4004.95	64.5077	0.396	48.2927	-180.858	-2.91308	0.112	13.6585	-29990.8	-483.062	0.33	40.2439	0.146681	768.451	12.3775	0.725	88.4146	204463	3293.28	0.49	59.7561	-24.0593	-25.5644	-26.5926	-28.0173	-28.8099	-30.1551	-31.1052	-32.6887	-33.4812	-34.8278	-34.748	-36.016	-36.8082	-37.9958	-38.7882	-39.4208	-40.2916	-40.6082
POR10 002.txt	65.2529	18.9979	1.93065	0.754	0.494	65.5172	1226.38	18.7943	0.669	88.7268	5574.59	85.4306	0.196	25.9947	-465.156	-7.12851	0.152	20.1592	-62421.5	-956.609	0.285	37.7984	0.331475	726.05	11.1267	0.639	84.748	188314	2885.92	0.469	62.2016	-13.7688	-14.3213	-14.3994	-14.7146	-15.3465	-16.4544	-17.324	-17.718	-18.5878	-18.8235	-19.9317	-20.7231	-21.9096	-22.3823	-23.2516	-24.0424	-24.5963	-25.9403
POR10 003.txt	65.6536	15.3137	1.73336	0.762	0.476	62.4672	1039.03	15.8259	0.658	86.3517	9993.83	152.221	0.15	19.685	-530.922	-8.08672	0.126	16.5354	-63637	-969.283	0.238	31.2336	0.358717	637.568	9.71108	0.634	83.2021	177402	2702.09	0.524	68.7664	-79.1198	-80.227	-81.8095	-84.4221	-86.8758	-89.1722	-91.1501	-93.2089	-95.8214	-98.4346	-100.729	-103.658	-106.033	-108.25	-111.416	-113.552	-116.639	-119.964
POR11 001.txt	53.7723	22.3066	2.09202	1.045	0.728	69.6651	694.4	12.9137	0.964	92.2488	4246.72	78.9759	0.651	62.2967	-235.794	-4.38505	0.386	36.9378	-57688.8	-1072.84	0.517	49.4737	0.33914	584.833	10.8761	0.746	71.3876	170103	3163.4	0.528	50.5263	-5.36257	-5.83818	-6.39232	-7.10421	-7.89575	-8.3706	-8.29092	-8.44872	-8.52761	-9.87368	-10.1106	-10.7445	-11.6145	-11.5347	-11.9301	-12.5623	-13.3545	-13.7498
POR11 002.txt	53.8261	19.3942	1.95068	2.42	0.412	17.0248	654.129	12.1526	2.342	96.7769	4942.33	91.8203	1.718	70.9917	-67.2158	-1.24876	0.219	9.04959	-12830.1	-238.363	0.298	12.314	0.108962	434.022	8.0634	2.15	88.843	117749	2187.58	2.122	87.686	-6.80006	-7.35616	-7.19804	-7.51411	-8.46544	-8.94029	-8.54434	-9.33746	-9.97108	-10.2876	-11.4771	-12.031	-12.903	-12.5072	-13.1405	-13.4577	-14.3293	-14.0909
POR11 003.txt	53.6107	22.9968	2.12414	0.987	0.656	66.464	775.647	14.4681	0.898	90.9828	6051.64	112.881	0.585	59.2705	-253.258	-4.72402	0.261	26.4438	-55640.1	-1037.85	0.458	46.4032	0.328362	564.841	10.536	0.675	68.3891	169448	3160.71	0.529	53.5968	-17.6501	-18.1237	-17.0927	-18.1213	-18.1209	-18.1985	-18.3562	-18.8297	-18.7498	-18.8277	-18.7474	-19.4589	-19.6955	-20.0118	-20.2479	-20.2475	-20.4841	-20.6419
POR12 001.txt	58.2669	32.7771	2.53592	0.89	0.593	66.6292	1433.43	24.601	0.817	91.7978	6776.78	116.306	0.541	60.7865	-268.942	-4.61568	0.285	32.0225	-65385.6	-1122.17	0.389	43.7079	0.306882	688.615	11.8183	0.609	68.427	213064	3656.69	0.501	56.2921	-9.62854	-9.94486	-12.4787	-13.5874	-15.1704	-16.5967	-17.5461	-19.4466	-21.5051	-23.643	-24.9091	-26.8876	-28.6287	-30.766	-33.221	-35.5953	-37.1785	-39.1572
POR12 002.txt	58.3044	33.0074	2.54481	0.764	0.471	61.6492	1444.24	24.7707	0.696	91.0995	8253.2	141.553	0.304	39.7906	-465.208	-7.97895	0.162	21.2042	-83233	-1427.56	0.3	39.267	0.359489	790.729	13.5621	0.465	60.8639	231532	3971.08	0.464	60.733	-13.5739	-14.5238	-15.8683	-17.2937	-18.481	-20.4608	-21.6476	-23.7054	-25.13	-26.3959	-28.6126	-30.1159	-31.6981	-33.9949	-35.657	-37.8726	-40.7226	-42.7803
POR12 003.txt	58.3201	34.5646	2.60414	0.81	0.509	62.8395	1440.58	24.7012	0.731	90.2469	7214.05	123.697	0.333	41.1111	-466.444	-7.99798	0.192	23.7037	-83755.5	-1436.13	0.311	38.3951	0.355577	733.328	12.5742	0.526	64.9383	235548	4038.89	0.499	61.6049	-5.38576	-5.94098	-6.17877	-6.73306	-7.76339	-7.76321	-8.08066	-9.58606	-10.14	-11.2496	-12.0412	-12.6748	-13.9421	-16.0015	-17.1101	-18.6145	-19.4058	-21.1471
POR13 001.txt	54.7559	0.698696	-0.370249	0.062	0	0	190.628	3.48142	0.061	98.3871	-226.569	-4.1378	0	0	0	0	-0.001	-1.6129	0	0	0	0	0	-30.8988	-0.564301	0	0	-20364.2	-371.91	0.062	100	-30.8988	-41.0397	-52.1308	-61.9548	-73.8371	-85.0066	-96.6512	-108.137	-119.782	-130.634	-143.151	-155.035	-166.916	-179.514	-191.713	-203.2	-214.529	-226.966
POR13 002 (erro	54.7559	0.698696	-0.370249	0.062	0	0	190.628	3.48142	0.061	98.3871	-226.569	-4.1378	0	0	0	0	-0.001	-1.6129	0	0	0	0	0	-30.8988	-0.564301	0	0	-20364.2	-371.91	0.062	100	-30.8988	-41.0397	-52.1308	-61.9548	-73.8371	-85.0066	-96.6512	-108.137	-119.782	-130.634	-143.151	-155.035	-166.916	-179.514	-191.713	-203.2	-214.529	-226.966
POR13 003.txt	54.8355	4.2484	0.912982	0.866	0.533	61.5473	433.22	7.90035	0.738	85.2194	4248.36	77.4746	0.66	76.2125	-0.0604965	-0.00110324	0.098	11.3164	475.332	8.66832	0.1	11.5473	0.00960312	472.697	8.62026	0.705	81.4088	49497.6	902.656	0.766	88.4527	6.44612	6.20849	6.12936	6.12861	6.20826	6.76279	5.89159	6.12883	5.73362	6.28793	6.6839	5.97162	5.57451	5.89241	6.13041	6.5264	6.36744	5.81353
POR14 001.txt	71.8342	26.075	2.26184	1.001	0.71	70.9291	1458.63	20.3054	0.929	92.8072	4068.16	56.6326	0.699	69.8302	-181.805	-2.5309	0.21	20.979	-43735.2	-608.835	0.503	50.2498	0.212197	733.301	10.2082	0.906	90.5095	206106	2869.19	0.498	49.7502	-7.18981	-9.48697	-10.199	-11.7042	-12.4154	-13.3655	-14.7911	-16.2159	-17.4821	-18.8288	-19.7797	-20.4126	-21.9173	-23.4227	-24.294	-25.4032	-26.5908	-27.5423
POR14 002.txt	71.8362	24.2101	2.17946	1.052	0.779	74.0494	1427.23	19.8678	0.979	93.0608	5532	77.0085	0.766	72.8137	-169.617	-2.36116	0.315	29.943	-51522.4	-717.22	0.605	57.5095	0.247734	761.908	10.6062	0.818	77.7567	207974	2895.12	0.447	42.4905	-2.50267	-2.42422	-3.21635	-3.77141	-4.24702	-5.0378	-5.35487	-5.59246	-6.146	-6.06648	-7.17589	-7.49295	-7.57201	-8.44364	-8.36495	-8.92017	-9.63211	-9.71178
POR14 003.txt	71.9858	24.2079	2.17936	1.241	0.96	77.357	1417.82	19.6958	1.172	94.44	4280.7	59.4658	0.916	73.8114	-117.478	-1.63197	0.379	30.5399	-31062.8	-431.513	0.527	42.4658	0.165373	738.174	10.2544	1.145	92.2643	187835	2609.33	0.714	57.5342	-5.48055	-5.08598	-5.48262	-5.6418	-5.64224	-6.03918	-6.83281	-6.99138	-7.15017	-7.15101	-7.62672	-8.18161	-8.97574	-8.89667	-9.37243	-9.53139	-10.3238	-10.7205
REG01 001.txt	77.5113	33.9989	2.58275	1.155	0.845	73.1602	1833.12	23.6498	1.074	92.987	8482.64	109.437	0.806	69.7835	-178.797	-2.30672	0.233	20.1732	-58361.2	-752.938	0.577	49.9567	0.225812	887.418	11.4489	0.871	75.4113	258451	3334.36	0.578	50.0433	-18.3315	-19.7154	-20.7574	-18.3379	-22.3146	-21.2802	-22.144	-22.839	-20.5946	-22.1498	-22.1534	-22.3268	-23.884	-23.886	-23.3682	-26.4862	-21.817	-25.1033
REG01 002.txt	77.3375	36.0043	2.65783	1.168	0.863	73.887	1904.16	24.6214	1.093	93.5788	8082.04	104.504	0.814	69.6918	-171.707	-2.22023	0.235	20.1199	-51267.3	-662.903	0.535	45.8048	0.199708	881.819	11.4022	0.888	76.0274	256711	3319.36	0.633	54.1952	-16.4065	-16.4065	-17.4429	-18.3107	-16.0588	-18.3077	-17.0974	-18.6559	-21.7672	-20.5569	-22.1119	-20.7299	-21.7668	-23.1532	-22.8098	-26.27	-26.0972	-25.2345
REG01 003.txt	77.4094	32.9749	2.54356	1.255	0.936	74.5817	1773.93	22.9162	1.181	94.1036	6422.14	82.9633	0.912	72.6693	-170.654	-2.20456	0.237	18.8845	-43302.6	-559.397	0.473	37.6892	0.180367	813.874	10.5139	0.967	77.0518	240080	3101.44	0.782	62.3108	-5.79081	-6.82277	-7.68838	-4.2307	-6.13231	-7.51674	-10.6298	-13.3976	-10.286	-12.8778	-10.9742	-12.7059	-13.3963	-11.8407	-16.5106	-15.641	-14.2587	-15.1234
REG02 001.txt	79.7149	29.1286	2.39061	0.879	0.623	70.876	1778.22	22.3072	0.798	90.785	10891	136.624	0.591	67.2355	-282.943	-3.54944	0.208	23.6633	-72521.2	-909.757	0.487	55.4039	0.275776	1061.64	13.318	0.637	72.4687	262971	3298.9	0.392	44.5961	-8.44329	-6.02122	-10.1735	-9.30861	-11.3831	-12.2507	-9.65737	-9.8282	-9.31222	-11.044	-12.9442	-12.2545	-13.6382	-12.0853	-9.66223	-13.1218	-13.1259	-15.3732
REG02 002.txt	79.844	32.5775	2.52818	0.93	0.655	70.4301	1868	23.3956	0.856	92.043	12359.2	154.792	0.55	59.1398	-289.235	-3.6225	0.395	42.4731	-87268.9	-1092.99	0.522	56.129	0.301943	1070.17	13.4032	0.658	70.7527	289025	3619.86	0.408	43.871	-12.6639	-13.3557	-11.4595	-17.1688	-16.4775	-20.2868	-22.8848	-19.0816	-23.7559	-24.283	-24.803	-29.6508	-29.4835	-33.4618	-35.198	-33.6465	-36.9363	-38.6701
REG02 003.txt	79.8386	29.2295	2.39475	0.965	0.678	70.2591	1793.52	22.4644	0.886	91.8135	9908.23	124.103	0.565	58.5492	-204.841	-2.56569	0.133	13.7824	-75618.6	-947.144	0.533	55.2332	0.283541	889.831	11.1454	0.697	72.228	266694	3340.42	0.432	44.7668	-8.94157	-7.73085	-8.93965	-9.46256	-10.8432	-13.6149	-11.5403	-16.7276	-15.343	-18.1097	-18.6291	-15.5168	-20.7071	-19.1505	-22.0896	-24.1673	-22.9566	-25.0315
REG03 001.txt	78.9733	30.953	2.46434	1.05	0.732	69.7143	1976.06	25.0219	0.982	93.5238	5473.6	69.3096	0.663	63.1429	-233.281	-2.95392	0.216	20.5714	-65225.5	-825.918	0.544	51.8095	0.251124	878.821	11.1281	0.969	92.2857	259735	3288.89	0.506	48.1905	-16.5108	-17.8956	-21.3571	-18.2455	-22.3946	-19.4548	-21.703	-24.6457	-22.5737	-24.1282	-26.2075	-26.9017	-28.2825	-28.4598	-29.4953	-29.845	-27.774	-32.0967
REG03 002.txt	78.5052	31.7898	2.49743	1.127	0.769	68.2343	1842.74	23.4729	1.066	94.5874	5883.64	74.9459	0.688	61.047	-267.53	-3.4078	0.136	12.0674	-58048.8	-739.426	0.579	51.3753	0.228539	811.618	10.3384	1.036	91.9255	253999	3235.44	0.548	48.6247	-15.09	-14.9221	-19.2465	-19.5966	-20.2928	-22.371	-22.2027	-26.5284	-28.6084	-28.441	-32.4196	-33.2873	-35.7094	-38.4833	-36.7597	-40.0436	-44.2028	-45.2429
REG03 003.txt	78.851	35.1734	2.62698	0.814	0.529	64.9877	2184.31	27.7017	0.75	92.1376	8111.23	102.868	0.443	54.4226	-465.946	-5.9092	0.188	23.0958	-89091.1	-1129.87	0.336	41.2776	0.300847	928.319	11.7731	0.737	90.5405	296134	3755.62	0.478	58.7224	-30.5886	-31.6277	-33.5278	-31.9757	-35.4354	-35.6102	-36.6512	-39.7615	-41.6674	-42.3595	-44.4369	-42.1897	-46.1691	-47.555	-49.1112	-52.0531	-52.4015	-53.7835
REG04 001.txt	76.803	30.5851	2.44965	1.074	0.778	72.4395	1810.66	23.5754	1.007	93.7616	8012.92	104.331	0.732	68.1564	-257.466	-3.35229	0.266	24.7672	-62790.7	-817.556	0.576	53.6313	0.250345	843.865	10.9874	0.986	91.8063	250817	3265.72	0.498	46.3687	-7.18732	-6.15173	-8.22614	-7.71055	-10.4739	-11.8561	-8.57172	-10.8206	-9.78344	-10.1317	-12.208	-12.5546	-14.1076	-14.4543	-12.5542	-13.246	-14.2848	-14.2838
REG04 002.txt	76.9709	34.5826	2.60482	1.046	0.786	75.1434	1916.73	24.9019	0.979	93.5946	9600.84	124.733	0.769	73.5182	-234.75	-3.04985	0.316	30.2103	-61232.5	-795.527	0.612	58.5086	0.234057	1028.91	13.3676	0.816	78.0115	261614	3398.86	0.434	41.4914	-8.73452	-6.83045	-7.69414	-7.52386	-7.86897	-6.83114	-6.31651	-7.69714	-8.21567	-7.17764	-8.21624	-7.00942	-7.69823	-7.18273	-7.35307	-9.08236	-7.52638	-7.52344
REG04 003.txt	77.7325	29.8265	2.41908	0.755	0.515	68.2119	1895.2	24.381	0.69	91.3907	8489.6	109.216	0.457	60.5298	-447.473	-5.75657	0.162	21.457	-84653.1	-1089.03	0.332	43.9735	0.310513	1073.4	13.8089	0.529	70.0662	272623	3507.2	0.423	56.0265	-58.5343	-61.3	-62.855	-60.9523	-64.066	-66.6629	-66.8355	-70.812	-70.6381	-73.7505	-75.4791	-74.6168	-77.0357	-78.7654	-81.0105	-81.1823	-82.7402	-84.4647
REG05 001.txt	78.9763	29.8173	2.41871	0.871	0.584	67.0494	1736.63	21.9893	0.797	91.504	6859.48	86.8549	0.515	59.1274	-247.626	-3.13544	0.153	17.566	-65830.6	-833.548	0.397	45.5798	0.256378	880.781	11.1525	0.625	71.7566	256771	3251.24	0.474	54.4202	-50.772	-48.1831	-52.8555	-52.5144	-53.2092	-57.3632	-58.4048	-61.5212	-62.0403	-60.1456	-65.1644	-66.3801	-65.8633	-70.8827	-72.9658	-74.6967	-75.7402	-75.7444
REG05 002.txt	78.9924	35.3599	2.63393	0.989	0.653	66.0263	1981.98	25.0908	0.915	92.5177	6561.59	83.0661	0.642	64.9141	-190.928	-2.41704	0.376	38.0182	-51610.3	-653.358	0.498	50.3539	0.198838	842.524	10.6659	0.899	90.8999	259559	3285.88	0.491	49.6461	-12.3296	-11.1209	-14.2344	-14.7566	-15.1028	-16.6605	-15.2816	-16.1487	-17.0175	-15.2906	-17.71	-18.0582	-19.4435	-19.7913	-18.067	-19.1036	-19.971	-20.4914
REG05 003.txt	79.1431	30.6878	2.45376	1.046	0.722	69.0249	1745.68	22.0573	0.978	93.499	10779.4	136.202	0.68	65.0096	-303.526	-3.83516	0.227	21.7017	-72166	-911.843	0.451	43.1166	0.271051	917.906	11.5981	0.727	69.5029	266245	3364.1	0.595	56.8834	-5.54064	-5.36724	-6.57777	-4.67834	-5.88921	-5.19736	-6.06397	-7.96469	-5.71677	-6.58094	-7.27226	-5.02643	-6.92951	-7.79456	-5.89098	-8.31109	-5.54481	-8.31444
REG08 001.txt	81.1374	33.2498	2.55414	0.896	0.649	72.433	2360.72	29.0954	0.831	92.7455	7180.73	88.5009	0.681	76.0045	-288.871	-3.56027	0.207	23.1027	-75975.7	-936.384	0.442	49.3304	0.268364	1107.96	13.6553	0.799	89.1741	283107	3489.23	0.454	50.6696	-23.8716	-25.0808	-26.2953	-25.2593	-28.8925	-30.4515	-32.0109	-33.9106	-34.7777	-36.8528	-37.7174	-37.0284	-40.8336	-42.2181	-44.1183	-46.1967	-44.8116	-46.7152
REG08 002.txt	81.6355	29.1046	2.38963	1.006	0.722	71.7694	1876.8	22.99	0.931	92.5447	5059.67	61.9788	0.67	66.6004	-226.199	-2.77084	0.249	24.7515	-71351.1	-874.021	0.521	51.7893	0.267926	903.163	11.0634	0.795	79.0258	266309	3262.18	0.485	48.2107	-7.86776	-11.3265	-11.8445	-9.59857	-12.3656	-12.199	-13.7541	-17.0413	-17.9095	-17.7348	-18.7764	-16.8747	-19.1236	-19.8178	-21.7225	-23.9694	-21.7257	-24.6643
REG08 003.txt	81.5577	31.1236	2.47112	0.905	0.628	69.3923	1851.49	22.7016	0.837	92.4862	8817.18	108.11	0.601	66.4088	-353.809	-4.33815	0.325	35.9116	-84170	-1032.03	0.432	47.7348	0.294726	1034.89	12.689	0.66	72.9282	285588	3501.66	0.473	52.2652	-2.75666	-4.48644	-4.31548	-5.87038	-6.38795	-4.49065	-8.46753	-8.9846	-9.5034	-10.7136	-9.85149	-11.0612	-11.9276	-10.889	-14.1737	-14.6916	-16.246	-16.0727
REG11 001.txt	81.4617	26.6007	2.28453	1.026	0.741	72.2222	1834.11	22.515	0.944	92.0078	5882.18	72.2079	0.786	76.6082	-235.572	-2.89181	0.161	15.692	-46372.1	-569.25	0.372	36.2573	0.199578	967.897	11.8816	0.903	88.0117	232351	2852.27	0.654	63.7427	-6.08775	-6.26467	-8.51051	-7.82272	-6.61528	-9.38357	-11.8098	-12.3268	-13.0183	-11.9809	-13.3666	-13.7181	-13.1987	-17.5235	-16.8377	-19.261	-21.3375	-18.919
REG11 002.txt	81.2338	28.2845	2.35572	0.956	0.687	71.8619	1781.04	21.9248	0.884	92.4686	6188.31	76.179	0.668	69.8745	-258.107	-3.17734	0.195	20.3975	-66278.2	-815.894	0.439	45.9205	0.257374	949.153	11.6842	0.731	76.4644	257518	3170.08	0.517	54.0795	-2.07098	-2.58884	-5.3551	-2.93634	-5.355	-4.66366	-3.97567	-5.53117	-4.83859	-8.1245	-7.77882	-6.74168	-7.60242	-5.87686	-7.6041	-9.50874	-9.85768	-11.583
REG11 003.txt	81.25	28.9357	2.38268	0.979	0.687	70.1736	1642.66	20.2173	0.912	93.1563	6225.19	76.6177	0.543	55.4648	-276.356	-3.4013	0.164	16.7518	-70361.4	-865.986	0.527	53.8304	0.266692	961.722	11.8366	0.722	73.7487	263830	3247.14	0.452	46.1696	-3.76406	-4.63309	-5.66949	-3.42221	-6.36612	-5.15587	-7.4079	-10.0008	-8.61868	-11.9063	-12.0826	-9.48997	-12.2588	-13.6467	-16.0658	-17.2797	-15.5511	-17.2784
REG15 001.txt	82.6953	32.4469	2.52311	1.107	0.79	71.364	2128.38	25.7377	1.043	94.2186	4710.73	56.9649	0.744	67.2087	-260.807	-3.15383	0.294	26.5583	-68254.2	-825.37	0.546	49.3225	0.246596	941.001	11.3791	1.03	93.0443	276786	3347.06	0.561	50.6775	-12.8959	-12.8958	-15.8369	-12.8959	-15.4878	-13.7581	-12.0306	-13.759	-11.5107	-15.3178	-15.3155	-13.7599	-14.6216	-12.5515	-14.1055	-16.0087	-14.2798	-16.7019
REG15 003.txt	82.4672	33.7751	2.57423	0.877	0.601	68.5291	2391.04	28.9939	0.814	92.8164	5831.05	70.7076	0.585	66.7047	-239.377	-2.90269	0.188	21.4367	-56444.2	-684.445	0.396	45.1539	0.210131	1063.74	12.8989	0.788	89.8518	268615	3257.24	0.481	54.8461	-13.0191	-11.1183	-15.2682	-14.2312	-14.9249	-16.3115	-15.6201	-19.9457	-19.6006	-19.2548	-21.8502	-21.1609	-22.0254	-25.833	-25.317	-28.0862	-28.4334	-28.4318
REG16 001.txt	90.6461	31.9262	2.50278	1.042	0.805	77.2553	2509.95	27.6895	0.974	93.4741	14606.8	161.141	0.776	74.4722	-197.938	-2.18364	0.244	23.4165	-41079.4	-453.185	0.405	38.8676	0.153391	1271.54	14.0275	0.836	80.2303	267808	2954.44	0.637	61.1324	-4.12294	-6.36808	-6.19469	-3.77536	-6.53962	-3.42663	-6.02131	-6.36694	-7.40625	-8.44057	-8.78855	-6.36296	-8.61594	-6.88551	-8.96031	-11.553	-9.30661	-10.6876
REG16 002.txt	90.2946	36.7426	2.68494	0.96	0.72	75	2635.8	29.1911	0.888	92.5	13603	150.651	0.66	68.75	-196.499	-2.1762	0.255	26.5625	-70040.8	-775.692	0.606	63.125	0.224241	1349.05	14.9406	0.761	79.2708	312346	3459.19	0.354	36.875	-14.0475	-11.6267	-13.699	-13.5281	-14.2187	-15.4281	-16.1236	-19.4054	-20.2709	-17.6728	-19.923	-20.7875	-22.5141	-25.8011	-24.0698	-26.8339	-27.0081	-27.0069
REG16 003.txt	90.4605	35.7204	2.64733	0.933	0.687	73.6334	2479.41	27.4088	0.863	92.4973	13665.6	151.068	0.649	69.5606	-233.001	-2.57572	0.492	52.7331	-77268.6	-854.17	0.572	61.3076	0.244046	1369.58	15.1401	0.711	76.2058	316615	3500.04	0.361	38.6924	-6.04198	-6.03994	-7.59745	-5.00639	-8.46199	-8.63659	-8.11913	-10.1922	-11.0583	-10.7111	-13.1356	-8.63652	-14.3468	-13.8264	-15.2124	-16.5931	-15.558	-17.1184
RUS02 001.txt	67.7321	12.8644	1.58871	0.927	0.657	70.8738	773.949	11.4266	0.788	85.0054	6654.42	98.2462	0.643	69.3635	-339.638	-5.01443	0.245	26.4293	-62807	-927.286	0.397	42.8263	0.368772	813.692	12.0134	0.687	74.11	170314	2514.52	0.53	57.1737	-6.86826	-7.10435	-7.73589	-8.05073	-7.96917	-7.88858	-9.15446	-9.07403	-10.3401	-9.4668	-10.6542	-11.2059	-11.6009	-11.3621	-11.9152	-12.1519	-12.3082	-12.7825
RUS02 002.txt	67.6322	17.3141	1.8431	0.845	0.589	69.7041	1015.85	15.0202	0.751	88.8757	5505.87	81.409	0.562	66.5089	-327.112	-4.83663	0.22	26.0355	-64101.9	-947.801	0.387	45.7988	0.339779	809.496	11.9691	0.639	75.6213	188657	2789.46	0.458	54.2012	-9.45738	-9.69445	-9.2969	-9.77277	-9.53537	-11.0402	-10.7228	-11.6726	-11.6724	-11.9901	-12.8609	-12.9398	-13.2556	-13.8121	-14.2075	-14.6825	-15.2359	-15.6315
RUS02 003.txt	67.831	9.90423	1.39399	0.854	0.577	67.5644	792.906	11.6894	0.706	82.6698	5659	83.428	0.532	62.2951	-328.752	-4.84664	0.179	20.9602	-63283.9	-932.965	0.333	38.993	0.401176	734.83	10.8332	0.623	72.9508	157746	2325.57	0.521	61.007	-15.6159	-17.2024	-17.5211	-18.7902	-19.505	-20.1412	-22.0434	-22.9956	-24.1859	-24.9797	-26.328	-27.8359	-28.7883	-30.6126	-31.2486	-32.2015	-33.1542	-35.0573
RUS10 001.txt	66.4026	24.9557	2.21276	1.256	0.932	74.2038	1263.36	19.0257	1.177	93.7102	4641.76	69.9033	0.871	69.3471	-235.303	-3.54359	0.328	26.1146	-48661.2	-732.821	0.55	43.7898	0.248917	644.952	9.71276	0.991	78.9013	195492	2944.04	0.706	56.2102	-2.2298	-1.99141	-2.07184	-1.91388	-2.62691	-2.62652	-2.30963	-2.07275	-2.46895	-3.1017	-2.86485	-3.18236	-3.57892	-3.49979	-3.89575	-3.97616	-3.42165	-3.65872
RUS10 002.txt	66.4403	23.8786	2.16448	1.208	0.857	70.9437	1206.38	18.1573	1.122	92.8808	6417.04	96.5835	0.804	66.5563	-235.477	-3.54419	0.132	10.9272	-46631.5	-701.856	0.381	31.5397	0.24499	641.307	9.65237	0.902	74.6689	190341	2864.84	0.827	68.4603	-7.25676	-7.17671	-7.018	-7.018	-7.25462	-7.41237	-7.64823	-7.01463	-6.6962	-7.88394	-7.64647	-7.56582	-7.56506	-7.56468	-8.43451	-8.03718	-8.67037	-7.71936
RUS10 003.txt	66.3214	21.409	2.0495	1.252	0.881	70.3674	1099.78	16.5826	1.165	93.0511	3199.82	48.2472	0.385	30.7508	-233.645	-3.52292	0.294	23.4824	-52934.7	-798.154	0.497	39.6965	0.280431	550.554	8.30129	1.158	92.492	188762	2846.17	0.755	60.3035	-7.02105	-6.70362	-6.94184	-7.25859	-7.65537	-7.73451	-7.89322	-7.97237	-7.89313	-8.52599	-7.73403	-8.36845	-7.97174	-8.44805	-9.31906	-9.63543	-9.3992	-9.47833
RUS13 001.txt	71.1725	11.5299	1.50405	1.378	1.028	74.6009	1160.26	16.3021	1.268	92.0174	9118.22	128.114	1.217	88.3164	-121.055	-1.70087	0.214	15.5298	-24963.3	-350.744	0.449	32.5835	0.189258	944.242	13.2669	1.249	90.6386	131901	1853.26	0.929	67.4165	-6.0341	-6.11238	-5.55766	-5.7162	-5.95339	-5.87415	-6.03248	-6.03265	-6.27004	-6.50629	-6.74308	-5.87205	-5.79315	-6.50523	-6.34629	-6.34629	-6.10829	-6.42496
RUS13 002.txt	71.1345	15.9538	1.76922	1.867	1.642	87.9486	1272.56	17.8894	1.779	95.2866	7994.76	112.389	1.644	88.0557	-97.3647	-1.36874	0.185	9.90894	-17032.7	-239.443	0.417	22.3353	0.119296	928.916	13.0586	1.725	92.3942	142777	2007.14	1.45	77.6647	-5.46251	-5.5418	-5.69975	-6.56999	-6.64904	-6.88509	-7.20198	-7.20176	-7.67776	-8.62708	-7.67525	-8.46755	-9.1792	-9.17881	-9.73313	-9.97037	-10.5248	-10.9196
RUS13 003.txt	71.0972	13.8741	1.64988	1.948	0.984	50.5133	1246.39	17.5308	1.854	95.1745	8499.94	119.554	1.783	91.5298	-128.663	-1.80968	0.242	12.423	-23649	-332.63	0.462	23.7166	0.167911	925.238	13.0137	1.82	93.4292	140843	1980.99	1.486	76.2834	-6.33001	-6.17113	-6.88425	-7.28011	-7.6748	-7.99169	-8.38827	-8.86253	-9.25735	-9.49437	-8.86001	-9.33487	-10.0471	-9.72887	-10.2041	-10.1247	-10.5196	-11.1519
SCT01 001.txt	62.2539	25.8821	2.25346	1.38	0.85	61.5942	1420.04	22.8105	1.292	93.6232	6416.57	103.071	1.191	86.3043	-77.2362	-1.24066	0.232	16.8116	-18088.2	-290.555	0.398	28.8406	0.11427	848.057	13.6226	1.241	89.9275	158293	2542.7	0.982	71.1594	-21.1915	-20.7169	-20.7952	-21.1111	-21.2692	-21.4264	-21.5047	-21.4251	-21.5828	-21.6617	-21.5027	-21.9775	-21.5013	-22.3716	-21.6577	-21.4201	-22.369	-22.0515
SCT01 002.txt	62.9366	22.0656	2.08069	0.884	0.654	73.9819	1263	20.0678	0.797	90.1584	9859.88	156.664	0.553	62.5566	-248.081	-3.94176	0.432	48.8688	-60318.8	-958.406	0.535	60.5204	0.315499	922.015	14.6499	0.666	75.3394	191186	3037.75	0.349	39.4796	-8.58738	-8.66561	-8.03066	-9.05891	-8.97848	-9.61047	-9.13491	-9.60856	-9.84483	-10.3187	-10.318	-10.4754	-10.8686	-11.5018	-10.7871	-11.5773	-12.0512	-12.0501
SCT01 003.txt	62.9562	25.9972	2.25846	1.608	1.342	83.4577	1294.48	20.5616	1.519	94.4652	8707.05	138.303	1.295	80.5348	-85.992	-1.3659	0.252	15.6716	-21182.7	-336.468	0.651	40.4851	0.129739	794.425	12.6187	1.414	87.9353	163272	2593.42	0.957	59.5149	-5.89371	-5.89279	-6.60549	-6.13009	-6.4474	-5.89312	-7.00298	-6.52756	-6.76527	-6.52801	-7.32041	-6.7655	-7.63639	-6.60768	-7.31979	-7.63707	-7.24172	-7.79593
SCT02 001.txt	76.5478	31.2817	2.47739	1.114	0.757	67.9533	1701.27	22.225	1.043	93.6266	4054.95	52.9728	0.551	49.4614	-229.754	-3.00145	0.3	26.93	-66298.4	-866.105	0.461	41.3824	0.259149	770.847	10.0701	1.025	92.0108	255831	3342.11	0.653	58.6176	-17.5588	-17.7966	-17.7968	-18.8261	-19.1448	-19.0664	-19.3833	-20.6515	-21.0477	-21.5229	-21.5245	-22.5543	-23.1883	-23.2694	-23.5872	-24.0629	-25.0138	-25.3321
SCT02 002.txt	76.5378	29.465	2.40438	1.131	0.803	70.9991	1608.88	21.0207	1.059	93.634	4422.85	57.7865	0.615	54.3767	-256.719	-3.35415	0.448	39.611	-76432.5	-998.625	0.573	50.6631	0.293577	742.081	9.69562	1.036	91.6004	260349	3401.58	0.558	49.3369	-11.6499	-11.2535	-12.6773	-12.7564	-12.755	-12.6731	-13.3063	-14.3337	-14.1744	-13.8568	-14.3316	-14.6466	-14.8834	-14.8821	-14.6422	-14.8784	-15.2734	-14.6389
SCT02 003.txt	76.5805	30.8146	2.45883	1.259	0.913	72.5179	1735.39	22.661	1.186	94.2017	3943.06	51.4892	0.699	55.5203	-186.793	-2.43917	0.47	37.3312	-60413.8	-788.893	0.609	48.3717	0.243018	808.042	10.5515	1.165	92.5338	248598	3246.24	0.65	51.6283	-9.50752	-10.221	-10.2998	-10.6958	-11.4878	-11.804	-11.0908	-11.8819	-12.3572	-12.753	-12.2778	-12.7533	-13.466	-13.5452	-12.6743	-13.1496	-12.2794	-12.7555
SCT03 001.txt	77.9926	23.6065	2.15211	1.856	0.214	11.5302	1333.8	17.1016	1.765	95.097	6735.05	86.3551	1.467	79.0409	-69.7701	-0.894573	0.088	4.74138	-4958.02	-63.5705	0.141	7.59698	0.0287094	695.558	8.91825	1.721	92.7263	172697	2214.27	1.715	92.403	-16.4352	-16.8326	-17.7053	-17.4683	-16.7552	-18.3403	-17.865	-18.5795	-18.8979	-19.1354	-19.0563	-19.5315	-18.4221	-19.1357	-19.5322	-19.1365	-19.4533	-18.9
SCT03 002.txt	77.7294	28.1341	2.34945	1.674	1.212	72.4014	1421.35	18.2859	1.585	94.6834	3632.44	46.7319	1.265	75.5675	-119.752	-1.54063	0.226	13.5006	-41804	-537.815	0.631	37.6941	0.186361	659.908	8.48981	1.566	93.5484	224317	2885.87	1.043	62.3059	-17.9852	-18.3033	-18.3828	-18.8588	-19.5735	-19.2571	-19.4961	-20.4475	-20.2117	-20.5296	-20.4512	-20.5315	-21.7216	-21.8808	-21.3266	-21.0119	-21.1707	-21.0133
SCT03 003.txt	77.9653	24.1595	2.17718	1.568	1.126	71.8112	1219.92	15.647	1.476	94.1327	2731.78	35.0385	1.142	72.8316	-154.304	-1.97914	0.261	16.6454	-47173.1	-605.053	0.506	32.2704	0.217585	596.505	7.65091	1.465	93.4311	216803	2780.76	1.062	67.7296	-10.4221	-11.215	-12.1654	-13.3543	-14.6217	-15.7305	-17.3936	-17.2349	-19.3735	-20.4027	-21.3516	-22.9349	-23.172	-25.0728	-26.2588	-27.1293	-27.2072	-28.5509
SCT05 001.txt	70.6625	15.603	1.74966	1.077	0.859	79.7586	1443.45	20.4274	0.985	91.4578	19036.1	269.394	0.888	82.4513	-164.165	-2.32322	0.253	23.4912	-34970.4	-494.894	0.412	38.2544	0.22062	1102.96	15.6089	0.945	87.7437	158509	2243.19	0.665	61.7456	-8.55253	-8.47347	-8.86866	-9.10572	-9.02624	-8.86811	-9.81724	-10.0552	-9.89614	-9.34298	-9.81686	-10.1328	-10.688	-10.5296	-11.5581	-11.0823	-11.0823	-11.3194
SCT05 002.txt	70.6799	13.8692	1.64959	0.619	0.462	74.6365	1693.97	23.9668	0.529	85.4604	24378.5	344.914	0.45	72.6979	-222.972	-3.15467	0.207	33.441	-36010	-509.48	0.391	63.1664	0.23612	1507.49	21.3285	0.497	80.2908	152507	2157.71	0.228	36.8336	-14.9131	-15.3895	-15.1514	-16.0227	-15.231	-15.7854	-15.5478	-16.3392	-16.0225	-16.2594	-17.2884	-17.7634	-17.6037	-17.9995	-18.7106	-19.1844	-19.263	-19.5781
SCT05 003.txt	70.4759	20.8852	2.02427	0.746	0.485	65.0134	1183.37	16.7911	0.652	87.3995	8614.65	122.235	0.397	53.2172	-380.239	-5.3953	0.203	27.2118	-73870.1	-1048.16	0.329	44.1019	0.341283	973.936	13.8194	0.501	67.1582	216448	3071.23	0.417	55.8981	-29.0243	-29.3417	-31.8764	-32.589	-34.5695	-35.7573	-38.0539	-39.0844	-39.5588	-41.5381	-43.1221	-45.0224	-46.0519	-47.4774	-48.9822	-50.2488	-52.0698	-53.2567
SCT05 004.txt	68.6675	17.6532	1.86106	0.994	0.742	74.6479	1329.96	19.3681	0.879	88.4306	7130.07	103.835	0.683	68.7123	-108.129	-1.57467	0.214	21.5292	-36478.7	-531.237	0.622	62.5755	0.222188	903.378	13.1558	0.833	83.8028	164179	2390.93	0.372	37.4245	-16.1505	-16.7042	-16.625	-17.4191	-18.3697	-18.4495	-19.3209	-19.876	-20.3515	-20.2727	-21.303	-21.4599	-22.1745	-22.2543	-22.9678	-24.1565	-24.3156	-24.9494
SCT05 005.txt	69.56	17.8319	1.87046	2.028	1.824	89.9408	1424.53	20.4791	1.938	95.5621	11800.3	169.642	1.816	89.5464	-86.5418	-1.24413	0.321	15.8284	-18168.7	-261.195	0.48	23.6686	0.122617	1042.26	14.9836	1.889	93.146	148175	2130.17	1.548	76.3314	-4.83709	-3.64859	-3.41098	-3.56849	-3.25239	-2.30205	-2.69786	-3.09437	-3.17461	-2.14393	-1.66938	-2.38263	-2.69989	-1.98651	-1.8293	-2.14689	-1.75253	-1.35671
SCT05 006.txt	66.9211	32.6434	2.53074	2.028	0.54	26.6272	1797.95	26.8668	1.935	95.4142	13457.2	201.09	0.008	0.394477	-72.7856	-1.08763	0.148	7.29783	-3526.11	-52.6905	0.257	12.6726	0.0204196	871.673	13.0254	1.882	92.8008	172682	2580.39	1.771	87.3274	117.719	116.849	116.691	114.632	114.157	112.969	111.94	110.119	108.693	108.693	106.238	104.732	103.465	102.356	101.088	98.5538	97.365	95.9393
SCT07 001.txt	66.4264	21.676	2.06224	2.033	1.803	88.6867	1884.72	28.3731	1.934	95.1303	11463.6	172.575	1.876	92.2774	-0.431313	-0.00649309	0.086	4.2302	639.384	9.62546	0.088	4.32858	0.00469336	1204.45	18.1322	1.909	93.9006	136232	2050.87	1.945	95.6714	12.9172	13.2344	13.4716	13.0751	12.9958	13.4701	13.391	13.7069	13.1524	13.3102	12.835	13.3893	12.5175	12.2013	12.2007	12.8325	12.5946	12.3562
SCT07 002.txt	67.0559	14.0359	1.65947	0.879	0.74	84.1866	2057.87	30.6889	0.792	90.1024	39109.9	583.243	0.742	84.4141	-46.3528	-0.691256	0.157	17.8612	-9670.07	-144.209	0.317	36.0637	0.0800172	1869.5	27.8797	0.764	86.917	120850	1802.23	0.562	63.9363	-8.90984	-8.67261	-9.54501	-9.78203	-9.54617	-10.2596	-10.4186	-11.2113	-11.7665	-12.3216	-12.4818	-12.7997	-13.989	-14.544	-15.1797	-15.181	-15.1819	-15.8964
SCT07 003.txt	67.0284	21.4058	2.04934	1.068	0.811	75.9363	1290.54	19.2536	0.968	90.6367	7057.44	105.29	0.863	80.8052	-208.654	-3.11291	0.393	36.7978	-43371.2	-647.058	0.512	47.9401	0.240092	916.035	13.6664	0.909	85.1124	180644	2695.04	0.556	52.0599	-15.6368	-16.3519	-17.2249	-17.3853	-17.8616	-18.101	-18.3408	-19.0552	-19.4543	-20.1696	-20.4894	-21.2843	-22.1575	-22.1594	-22.6377	-23.5113	-23.9096	-24.3088
SCT08 001.txt	70.0295	18.8377	1.92249	0.819	0.539	65.812	1031.19	14.7251	0.717	87.5458	6594.06	94.1612	0.515	62.8816	-298.371	-4.26065	0.207	25.2747	-62065.2	-886.273	0.347	42.3687	0.315706	829.076	11.839	0.577	70.4518	196592	2807.27	0.472	57.6313	-7.85698	-8.64898	-9.60143	-9.84028	-10.7927	-11.9019	-13.0917	-13.1722	-14.0445	-14.9165	-15.9467	-17.2948	-17.533	-19.7517	-20.545	-21.7349	-22.131	-23.875
SCT08 002.txt	70.2726	21.4661	2.05223	1.558	0.296	18.9987	1201.69	17.1004	1.465	94.0308	4257.02	60.5786	1.251	80.2953	-27.1158	-0.385866	0.102	6.54685	-3016.14	-42.9206	0.183	11.7458	0.0204998	685.762	9.75859	1.361	87.3556	147130	2093.71	1.375	88.2542	-10.0488	-10.6025	-10.6807	-11.2342	-11.1539	-11.0736	-10.8353	-11.151	-11.3876	-10.8313	-10.6724	-10.8303	-10.4328	-10.9863	-10.1135	-10.2709	-10.7455	-10.6664
SCT08 003.txt	70.1045	20.2277	1.99215	0.854	0.575	67.3302	1122.76	16.0155	0.759	88.8759	6285.78	89.663	0.584	68.3841	-225.41	-3.21534	0.184	21.5457	-52302.4	-746.063	0.358	41.9204	0.272579	802.402	11.4458	0.624	73.0679	191879	2737.05	0.496	58.0796	-32.7046	-33.4173	-34.2895	-35.0024	-35.7949	-36.1113	-37.2212	-38.33	-39.4394	-39.7569	-41.6579	-42.7669	-43.7973	-44.5893	-45.3826	-46.2542	-47.0456	-47.8382
SCT09 001.txt	65.8972	31.0782	2.46932	1.037	0.815	78.5921	2220.01	33.6889	0.961	92.6712	9760.95	148.124	0.853	82.2565	-88.7634	-1.347	0.295	28.4474	-23261.1	-352.991	0.581	56.027	0.125138	1153.59	17.5058	0.909	87.6567	185884	2820.81	0.456	43.973	-5.99951	-6.00012	-6.0005	-6.00012	-6.7126	-6.4759	-7.82279	-7.26828	-7.9819	-7.7439	-8.14182	-7.50743	-7.74487	-8.29994	-8.06233	-7.58708	-6.95387	-7.98442
SCT09 002.txt	65.6627	33.8539	2.57723	1.121	0.872	77.7877	2176.8	33.1512	1.049	93.5772	9579.32	145.887	0.948	84.5674	-172.761	-2.63103	0.23	20.5174	-30666.4	-467.029	0.383	34.1659	0.15349	1055.97	16.0817	1.019	90.901	199794	3042.74	0.738	65.8341	-3.20173	-2.80575	-3.20209	-3.75696	-4.0746	-4.23141	-3.43982	-5.26072	-5.42039	-5.41961	-4.78618	-5.18253	-5.18168	-5.97323	-5.57718	-6.28944	-6.60536	-6.92144
SCT09 003.txt	65.9188	34.2398	2.59188	1.187	0.63	53.075	2359.47	35.7937	1.12	94.3555	13364	202.734	1.003	84.4987	-133.445	-2.02438	0.209	17.6074	-30495.8	-462.626	0.406	34.2039	0.15153	1255.46	19.0455	1.059	89.2165	201252	3053.03	0.781	65.7961	-8.86614	-9.10474	-9.26428	-9.73937	-10.6114	-10.693	-11.0903	-11.6462	-12.5184	-12.6773	-13.2338	-13.7099	-14.3443	-14.7417	-14.98	-15.299	-15.8542	-16.3316
SCT10 001.txt	74.4485	21.78	2.06718	1.312	0.897	68.3689	1313.29	17.6403	1.211	92.3018	6516.12	87.5253	1.138	86.7378	-160.733	-2.15898	0.276	21.0366	-47010.3	-631.447	0.507	38.6433	0.234109	711.652	9.55898	1.193	90.9299	200805	2697.23	0.805	61.3567	-16.8059	-17.2034	-17.3627	-18.3134	-17.6017	-18.2365	-18.7927	-19.507	-19.6663	-20.855	-21.4104	-21.0947	-21.5721	-21.8901	-22.2867	-22.2875	-23.1604	-23.9537
SCT10 002.txt	74.2781	23.5614	2.15006	1.292	0.914	70.743	1372.7	18.4805	1.203	93.1115	4284.91	57.6873	1.112	86.0681	-142.455	-1.91786	0.179	13.8545	-38240.8	-514.832	0.417	32.2755	0.193293	701.743	9.44751	1.178	91.1765	197838	2663.48	0.875	67.7245	-16.2586	-16.7341	-17.4478	-18.1617	-18.8744	-20.3008	-20.5392	-21.3308	-22.2038	-23.5511	-23.9481	-24.0272	-25.2951	-26.4824	-26.7203	-27.5921	-28.7798	-29.4145
SCT10 003.txt	74.4567	21.0637	2.0329	1.277	0.893	69.9295	1229.67	16.5152	1.187	92.9522	3684.44	49.4843	1.102	86.296	-198.452	-2.66533	0.194	15.1919	-53403.5	-717.242	0.661	51.7619	0.260947	649.011	8.71662	1.166	91.3078	204652	2748.61	0.616	48.2381	-5.89589	-6.21337	-6.84605	-7.47963	-8.9046	-8.9835	-9.7745	-10.6457	-11.6753	-11.6755	-12.3871	-13.7339	-14.2074	-14.6815	-16.2644	-16.6591	-17.6894	-18.7187
SCT11 001.txt	64.9443	14.9037	1.71	0.783	0.602	76.8838	1373.52	21.1492	0.69	88.1226	16418.9	252.816	0.601	76.7561	-60.0543	-0.924704	0.127	16.2197	-20379.6	-313.801	0.527	67.3052	0.155167	1158.21	17.834	0.654	83.5249	131340	2022.34	0.256	32.6948	-9.04507	-9.44283	-10.2366	-11.5044	-11.6643	-11.7448	-12.8556	-13.4899	-13.5703	-13.8878	-15.3152	-15.5534	-16.1892	-17.061	-17.9332	-17.7753	-18.3325	-18.8868
SCT11 002.txt	64.3274	16.3807	1.79273	0.545	0.336	61.6514	1336.6	20.7782	0.445	81.6514	10994.8	170.919	0.361	66.2385	-95.5759	-1.48577	0.171	31.3761	-15564.2	-241.953	0.257	47.156	0.118987	1041.06	16.1837	0.411	75.4128	130806	2033.44	0.288	52.844	-24.7233	-24.6451	-25.5178	-26.3109	-26.4703	-26.9472	-27.9779	-28.3753	-28.4554	-29.6434	-30.5953	-31.7052	-32.5772	-33.6082	-34.0039	-34.5606	-35.1939	-35.6695
SCT11 003.txt	64.9616	13.9679	1.65544	1.258	1.084	86.1685	1369.12	21.0758	1.168	92.8458	18744.6	288.549	1.101	87.5199	-47.7887	-0.735646	0.122	9.69793	-5468.69	-84.1833	0.187	14.8649	0.0484307	1210.9	18.6402	1.132	89.9841	112918	1738.22	1.071	85.1351	-13.3513	-12.5605	-13.1166	-14.0669	-13.6725	-13.5148	-13.4359	-14.388	-14.3893	-15.3402	-15.5788	-16.0551	-16.4518	-16.0567	-16.8504	-16.4554	-16.8528	-17.1701
SCT12 001.txt	69.1925	21.6536	2.06117	0.959	0.628	65.4849	1046.77	15.1284	0.881	91.8665	3574.43	51.6592	0.511	53.2847	-269.64	-3.89696	0.233	24.2961	-65094.2	-940.77	0.397	41.3973	0.31351	553.807	8.00386	0.673	70.1773	207630	3000.76	0.562	58.6027	-31.9731	-32.9226	-32.7627	-33.9504	-34.3452	-35.7699	-35.9272	-37.4312	-38.6183	-39.1736	-40.2016	-40.6765	-42.1805	-42.26	-43.2887	-44.081	-44.8724	-46.2981
SCT12 002.txt	69.9226	18.5962	1.91012	0.977	0.623	63.7666	951.503	13.6079	0.897	91.8117	4871.19	69.6655	0.258	26.4074	-384.836	-5.50374	0.178	18.219	-77499.6	-1108.36	0.373	38.1781	0.36731	531.643	7.60331	0.641	65.609	210992	3017.51	0.604	61.8219	-46.3299	-47.996	-48.6326	-50.298	-51.1704	-52.9147	-53.0753	-54.8994	-55.7728	-57.3593	-58.6279	-60.6097	-61.9575	-62.3559	-64.2579	-64.575	-66.161	-67.0338
SCT12 003.txt	69.4398	17.8378	1.87077	1.072	0.691	64.459	897.49	12.9247	0.975	90.9515	5517.33	79.4548	0.353	32.9291	-377.986	-5.44336	0.181	16.8843	-73431.9	-1057.49	0.353	32.9291	0.361314	515.873	7.42907	0.962	89.7388	203236	2926.79	0.719	67.0709	-8.22177	-8.2207	-9.40721	-9.48578	-9.72219	-9.56217	-10.9072	-11.4608	-11.9339	-11.8534	-12.7229	-13.276	-12.8801	-13.8294	-14.1449	-15.1756	-16.2047	-17.233
SCT13 001.txt	66.6757	20.1921	1.9904	0.627	0.444	70.8134	1344.27	20.1613	0.548	87.4003	12430.4	186.431	0.458	73.0463	-234.698	-3.52	0.171	27.2727	-43350.7	-650.173	0.306	48.8038	0.246331	1134.57	17.0163	0.49	78.1499	175986	2639.43	0.321	51.1962	-34.0009	-34.5558	-35.3466	-36.534	-36.9305	-38.1184	-38.7519	-38.91	-40.3365	-40.8112	-42.0788	-43.3466	-43.7422	-44.2976	-45.565	-46.1203	-47.071	-48.2591
SCT13 002.txt	67.0585	19.9804	1.97994	0.614	0.417	67.9153	1321.89	19.7126	0.534	86.9707	12590.6	187.755	0.434	70.684	-263.648	-3.93161	0.121	19.7068	-39022.3	-581.914	0.248	40.3909	0.227191	1067.2	15.9144	0.47	76.5472	171760	2561.35	0.366	59.6091	-84.6178	-85.6495	-86.6811	-87.7923	-88.5867	-90.332	-91.84	-92.2383	-94.618	-95.1744	-96.6038	-98.1111	-99.9355	-100.968	-102.079	-102.556	-103.586	-104.458
SCT13 003.txt	66.3313	22.7567	2.11302	0.585	0.415	70.9402	1586.12	23.912	0.504	86.1538	18328.1	276.312	0.415	70.9402	-207.639	-3.13033	0.176	30.0855	-40605.9	-612.169	0.301	51.453	0.2247	1312.37	19.7851	0.445	76.0684	180711	2724.38	0.284	48.547	-60.5719	-62.1592	-63.1138	-64.702	-65.6549	-67.3244	-66.8513	-69.1515	-69.6305	-71.0601	-72.173	-73.0468	-72.5749	-74.2407	-74.6393	-75.5924	-76.5457	-77.4986
SCT14 001.txt	100.881	19.9164	1.97676	0.947	0.65	68.6378	1785.48	17.6989	0.859	90.7075	6283.31	62.2845	0.761	80.359	-375.851	-3.72569	0.147	15.5227	-68001.2	-674.074	0.371	39.1763	0.254427	1076.72	10.6731	0.81	85.5333	267272	2649.38	0.576	60.8237	-15.0109	-16.9915	-17.7048	-18.8946	-19.5282	-21.0344	-21.272	-21.9058	-23.6508	-25.1557	-25.7902	-26.8212	-28.3271	-28.6444	-30.8635	-31.9738	-33.2429	-35.1452
SCT14 002.txt	100.863	13.0291	1.59885	0.812	0.553	68.1034	1497.77	14.8496	0.702	86.4532	8632.66	85.5883	0.607	74.7537	-372.475	-3.69289	0.127	15.6404	-68484.8	-678.99	0.339	41.7488	0.298269	1180.18	11.7008	0.657	80.9113	229607	2276.44	0.473	58.2512	-19.8983	-20.9297	-22.6742	-24.6586	-26.0881	-27.9921	-29.2634	-31.6438	-33.9439	-36.1663	-37.5958	-40.8483	-42.9131	-44.977	-48.0716	-50.4532	-53.3097	-56.1662
SCT14 003.txt	96.5176	0.0769293	-0.122856	0.021	0	0	114.436	1.18565	0.02	95.2381	-1175.95	-12.1838	0	0	0	0	-0.001	-4.7619	0	0	0	0	0	-164.886	-1.70835	0	0	-12040.5	-124.749	0.021	100	-164.886	-202.017	-241.288	-280.321	-321.177	-362.429	-405.505	-449.851	-494.514	-539.497	-584.403	-628.916	-673.194	-715.733	-756.769	-794.795	-830.13	-861.819
USA01 001.txt	90.9065	21.1546	2.03729	1.181	0.849	71.8882	1474.09	16.2155	1.104	93.4801	4527.81	49.8073	0.848	71.8036	-172.058	-1.8927	0.321	27.1804	-46078.3	-506.876	0.451	38.188	0.199347	808.35	8.8921	1.089	92.21	231147	2542.68	0.73	61.812	-15.0412	-15.7513	-16.2247	-17.095	-17.4886	-18.042	-18.911	-19.7797	-20.8074	-21.5975	-22.071	-21.9883	-22.8578	-23.6478	-24.1213	-25.0689	-25.542	-26.6484
USA01 002.txt	90.986	18.6763	1.91424	1.282	0.864	67.3947	1367.27	15.0273	1.205	93.9938	6971.69	76.6237	1.138	88.7676	-250.975	-2.7584	0.252	19.6568	-64019.5	-703.619	0.547	42.6677	0.268927	783.758	8.61405	1.191	92.9017	238055	2616.39	0.735	57.3323	-13.2122	-13.2131	-12.5797	-13.2928	-13.6905	-14.6406	-14.6406	-15.0379	-14.9587	-14.9584	-15.7509	-15.7515	-16.4642	-16.6227	-16.3066	-16.1487	-16.7831	-16.8622
USA01 003.txt	87.9828	0.0863273	-0.130144	0.022	0	0	111.276	1.26475	0.021	95.4545	-1086.02	-12.3435	0	0	0	0	-0.001	-4.54545	0	0	0	0	0	-152.512	-1.73343	0	0	-11618.3	-132.052	0.022	100	-152.512	-186.232	-219.555	-255.41	-291.423	-329.733	-368.362	-406.909	-445.772	-484.401	-522.711	-561.182	-598.783	-634.482	-669.31	-702.238	-733.03	-762.557
USA02 001.txt	72.7351	34.2196	2.59112	0.851	0.586	68.8602	2067.17	28.4206	0.787	92.4794	11170.2	153.574	0.563	66.1575	-373.369	-5.13328	0.265	31.1398	-80752.6	-1110.23	0.411	48.2961	0.30007	986.34	13.5607	0.569	66.8625	269113	3699.9	0.44	51.7039	-12.8406	-13.1609	-13.5569	-13.4003	-12.9261	-12.9277	-13.9586	-14.0397	-14.359	-14.7549	-14.5988	-14.9166	-14.9982	-15.5531	-16.1883	-16.4283	-17.4602	-17.6998
USA02 002.txt	72.6887	29.9037	2.42221	1.057	0.78	73.7938	1897.74	26.1077	0.983	92.9991	6002.79	82.5821	0.715	67.6443	-257.882	-3.54775	0.288	27.2469	-68147.9	-937.531	0.588	55.6291	0.279153	869.516	11.9622	0.964	91.2015	244124	3358.48	0.469	44.3709	-28.0808	-28.6377	-30.1445	-31.5731	-33.8723	-34.9036	-36.2522	-37.9188	-38.871	-39.6654	-41.252	-42.8376	-44.4241	-45.7733	-46.4878	-47.1226	-48.6297	-50.7699
USA02 003.txt	72.7864	32.2408	2.51508	1.031	0.76	73.7148	1854.23	25.4749	0.955	92.6285	11625	159.714	0.677	65.6644	-325.528	-4.47238	0.414	40.1552	-85637.9	-1176.56	0.596	57.808	0.318836	1016.5	13.9656	0.751	72.8419	268596	3690.19	0.435	42.192	-11.7611	-12.5538	-12.7125	-14.0607	-14.3788	-15.8054	-16.5988	-17.4701	-17.7877	-18.5803	-19.453	-20.2452	-21.1976	-21.7534	-22.8621	-22.545	-23.6542	-23.9708
USA03 001.txt	69.7765	22.861	2.11786	1.072	0.706	65.8582	1205.97	17.2833	0.966	90.1119	7912.68	113.4	0.417	38.8993	-359.433	-5.15121	0.355	33.1157	-78733.7	-1128.37	0.43	40.1119	0.347748	647.42	9.27848	0.944	88.0597	226411	3244.8	0.642	59.8881	-11.3428	-13.3233	-13.7982	-14.5105	-14.2735	-15.2228	-16.252	-17.2023	-17.9144	-19.1028	-19.7364	-20.1324	-21.1612	-21.7944	-22.5065	-23.0607	-23.8526	-23.93
USA03 002.txt	69.8775	24.2282	2.18027	0.875	0.581	66.4	1212.34	17.3495	0.76	86.8571	9451.63	135.26	0.373	42.6286	-484.254	-6.93003	0.281	32.1143	-89117.8	-1275.34	0.368	42.0571	0.369214	874.039	12.5082	0.605	69.1429	241372	3454.21	0.507	57.9429	-6.1006	-6.73387	-7.44613	-7.92015	-8.8695	-9.50211	-9.18443	-9.73745	-9.895	-11.3996	-11.7157	-11.793	-12.7431	-12.6621	-12.8985	-14.0858	-14.5595	-15.4301
USA03 003.txt	69.3985	23.1468	2.13106	0.933	0.6	64.3087	1096.93	15.8063	0.819	87.7814	7891.73	113.716	0.388	41.5863	-459.822	-6.62582	0.241	25.8307	-97341.6	-1402.65	0.386	41.3719	0.397087	755.202	10.8821	0.617	66.1308	245139	3532.34	0.547	58.6281	-18.1649	-19.7485	-21.5697	-23.3898	-24.6568	-26.6356	-27.9825	-29.0115	-31.2287	-32.4944	-34.4739	-35.4233	-37.0075	-37.7191	-39.461	-41.043	-41.834	-43.4174
USA04 001.txt	67.6179	28.3298	2.35761	0.909	0.633	69.637	1746.91	25.835	0.825	90.7591	5654.97	83.6313	0.534	58.7459	-217.816	-3.22127	0.227	24.9725	-53253.3	-787.561	0.415	45.6546	0.250517	864.298	12.7821	0.792	87.1287	212574	3143.75	0.494	54.3454	-13.2238	-13.143	-13.143	-13.7763	-14.014	-14.4895	-15.0429	-15.0423	-15.2799	-14.8046	-15.2004	-15.6745	-16.4673	-16.9425	-17.417	-17.8919	-17.4954	-18.525
USA04 002.txt	67.6352	26.2071	2.26756	0.931	0.658	70.6767	1649.95	24.3948	0.84	90.2256	6717.8	99.324	0.6	64.4468	-248.534	-3.67462	0.333	35.768	-57607	-851.73	0.476	51.1278	0.273185	827.862	12.2401	0.78	83.7809	210872	3117.78	0.455	48.8722	-5.01435	-5.80529	-5.64635	-6.12158	-6.27893	-5.96181	-6.43611	-6.75219	-7.30612	-7.38479	-7.54352	-8.01722	-7.77961	-8.49209	-9.36331	-9.67922	-9.99513	-10.5493
USA04 003.txt	67.6638	26.2673	2.27016	0.881	0.596	67.6504	1601.05	23.6618	0.783	88.8763	6834.5	101.007	0.498	56.5267	-248.519	-3.67285	0.183	20.7719	-60467.6	-893.647	0.428	48.5812	0.28258	798.605	11.8025	0.634	71.9637	213984	3162.45	0.453	51.4188	-16.2688	-17.1406	-17.5368	-18.4089	-19.0424	-19.676	-20.389	-20.8636	-20.9432	-22.607	-23.0818	-24.3492	-25.1424	-25.6174	-26.3311	-27.2818	-28.3902	-28.4699
USA05 001.txt	84.8422	25.1393	2.22088	1.068	0.791	74.0637	1891.18	22.2905	0.981	91.8539	7745.45	91.2924	0.726	67.9775	-31.2106	-0.367866	0.123	11.5169	-3006.29	-35.4339	0.156	14.6067	0.0157153	961.944	11.338	0.968	90.6367	191297	2254.74	0.912	85.3933	-1.84355	-2.39992	-2.32224	-3.35225	-3.59148	-4.06795	-3.19771	-3.99094	-5.1018	-5.34118	-5.73922	-6.69114	-6.05976	-6.77445	-7.17185	-8.51977	-8.52096	-9.47365
USA05 002.txt	84.8834	22.0182	2.07845	0.845	0.6	71.0059	1852.85	21.8282	0.746	88.284	7549.37	88.9382	0.479	56.6864	-357.814	-4.21536	0.295	34.9112	-79354.7	-934.867	0.437	51.716	0.310402	1129.66	13.3084	0.696	82.3669	255652	3011.8	0.408	48.284	-4.51643	-3.96311	-3.96326	-4.04233	-4.67683	-4.75648	-4.51857	-4.75676	-4.28191	-4.12411	-4.52081	-4.99661	-4.52235	-4.7599	-4.52386	-4.92113	-5.31749	-5.55585
USA05 003.txt	81.2181	36.1506	2.66322	0.789	0.499	63.2446	2288.82	28.1811	0.699	88.5932	9157.95	112.757	0.38	48.1622	-358.568	-4.41488	0.204	25.8555	-70155.1	-863.786	0.357	45.2471	0.245012	1031.94	12.7058	0.599	75.9189	286333	3525.48	0.432	54.7529	-1.41569	-2.2131	-2.45372	-3.48783	-4.75949	-5.47571	-5.71725	-6.82965	-7.5459	-8.02526	-9.13761	-10.6461	-11.5221	-12.7928	-13.5092	-14.3842	-14.9424	-15.8162
USA06 001.txt	83.6707	20.383	1.99979	1.166	0.842	72.2127	1845.33	22.0546	1.078	92.4528	12635.9	151.019	1.009	86.5352	-227.509	-2.71909	0.266	22.813	-49609.7	-592.915	0.532	45.6261	0.228826	1123.83	13.4316	1.051	90.1372	216801	2591.12	0.634	54.3739	-0.010903	-0.171044	-0.409264	-0.886116	-1.36236	-1.83858	-1.83921	-1.44454	-1.76385	-2.161	-2.40032	-2.40118	-2.87757	-3.27633	-3.59345	-3.67373	-3.75278	-4.38752
USA06 002.txt	83.2106	20.348	1.99807	1.005	0.73	72.6368	1726.59	20.7496	0.908	90.3483	5424.73	65.1928	0.724	72.0398	-248.437	-2.98564	0.174	17.3134	-44004.7	-528.836	0.358	35.6219	0.20941	1033.91	12.4253	0.874	86.9652	210137	2525.37	0.647	64.3781	-4.91585	-5.22994	-5.22797	-6.96854	-7.04609	-8.15366	-7.91453	-9.10157	-9.81254	-10.5241	-10.9181	-12.0257	-12.4994	-12.8146	-13.5258	-14.2382	-15.1077	-16.0563
USA06 003.txt	82.0502	25.5951	2.24093	1.009	0.678	67.1952	1889.06	23.0232	0.915	90.6838	6584.88	80.2543	0.821	81.3677	-201.7	-2.45825	0.196	19.4252	-42064.5	-512.668	0.383	37.9584	0.186277	1016.36	12.3871	0.883	87.5124	225817	2752.18	0.626	62.0416	-15.54	-17.2041	-17.8395	-18.9499	-18.951	-20.3771	-21.8036	-23.0724	-23.9445	-24.2614	-24.8177	-26.1652	-27.2743	-28.3843	-29.8895	-30.998	-31.1569	-32.5837
USA07 001.txt	89.1668	24.2671	2.18202	1.324	0.901	68.0514	1420.76	15.9337	1.245	94.0332	5550.41	62.2475	0.863	65.1813	-76.0612	-0.853022	0.397	29.9849	-36362.4	-407.802	0.719	54.3051	0.157554	691.71	7.75749	1.235	93.2779	230793	2588.33	0.605	45.6949	-9.78557	-10.7332	-11.9984	-12.5501	-15.0823	-15.4757	-16.8988	-17.9252	-19.0323	-19.4262	-21.0064	-22.1137	-23.6938	-24.8791	-25.5891	-27.0903	-27.8803	-28.828
USA07 002.txt	90.0412	28.1807	2.35139	1.297	0.887	68.3886	1604.07	17.8148	1.22	94.0632	4862.08	53.9984	0.877	67.6176	-261.364	-2.90272	0.282	21.7425	-71076.6	-789.379	0.441	34.0015	0.251443	740.672	8.22592	1.204	92.8296	282675	3139.4	0.856	65.9985	-26.2558	-27.0452	-27.9133	-28.3062	-28.1455	-29.4107	-30.1999	-31.1475	-30.828	-32.0923	-33.279	-33.5927	-34.0658	-34.5389	-35.7252	-36.2774	-36.9086	-38.0152
USA07 003.txt	89.8706	29.5993	2.40985	0.895	0.557	62.2346	1654.77	18.4128	0.82	91.6201	8107.94	90.2179	0.485	54.1899	-548.302	-6.10102	0.214	23.9106	-115510	-1285.29	0.353	39.4413	0.347964	965.696	10.7454	0.543	60.6704	331959	3693.75	0.542	60.5587	-16.1404	-16.8502	-17.4019	-17.8748	-17.7923	-18.1068	-18.5006	-18.4991	-19.2098	-19.8414	-20.9484	-21.5017	-22.9271	-24.0353	-24.273	-25.2229	-25.9357	-27.1223
USA08 001.txt	88.786	32.8346	2.53814	0.849	0.552	65.0177	2200.95	24.7894	0.78	91.8728	8732.83	98.3582	0.368	43.3451	-565.535	-6.36964	0.194	22.8504	-110956	-1249.7	0.357	42.0495	0.330053	962.179	10.8371	0.764	89.9882	336176	3786.36	0.492	57.9505	-6.8841	-7.67472	-8.22683	-9.09569	-9.4905	-10.0431	-10.0409	-11.1482	-11.1459	-11.7775	-12.487	-12.8029	-13.5134	-13.5906	-13.5877	-13.6646	-14.6136	-14.9269
USA08 002.txt	88.7802	33.8889	2.57857	0.825	0.524	63.5152	2186.13	24.6241	0.762	92.3636	6269.73	70.6208	0.324	39.2727	-575.197	-6.47889	0.141	17.0909	-111220	-1252.76	0.318	38.5455	0.327102	937.417	10.5589	0.519	62.9091	340017	3829.87	0.507	61.4545	-11.3032	-12.6463	-14.0702	-15.2556	-17.3916	-19.1319	-20.7124	-22.6106	-24.0334	-26.0915	-28.0688	-30.5219	-32.5797	-34.3199	-37.0889	-38.8308	-40.4912	-43.0245
USA08 003.txt	88.6556	32.9836	2.54389	0.795	0.523	65.7862	2458.22	27.7278	0.729	91.6981	7189.34	81.0929	0.333	41.8868	-567.165	-6.3974	0.159	20	-101692	-1147.04	0.327	41.1321	0.310897	1101.02	12.419	0.711	89.434	327091	3689.45	0.468	58.8679	-7.56209	-8.35165	-9.06199	-10.168	-10.8787	-11.9061	-13.1704	-14.5928	-15.9361	-16.7249	-18.1472	-19.2543	-20.2809	-21.4641	-22.5697	-24.5478	-25.4141	-26.5985
USA09 001.txt	100.165	15.5579	1.74713	1.076	0.798	74.1636	1643.85	16.4113	0.98	91.0781	7716.05	77.0333	0.899	83.5502	-264.294	-2.63858	0.309	28.7175	-52208.8	-521.227	0.546	50.7435	0.229941	1152.03	11.5013	0.954	88.6617	227053	2266.79	0.53	49.2565	-4.98241	-5.77397	-5.85288	-6.08972	-5.85111	-6.08796	-6.32537	-5.92863	-6.80023	-6.64053	-6.6409	-6.24455	-6.64014	-6.1643	-6.55912	-7.19331	-7.27064	-7.19141
USA09 002.txt	100.049	16.4515	1.7966	1.025	0.755	73.6585	1733.36	17.3252	0.931	90.8293	7296.83	72.9329	0.841	82.0488	-160.75	-1.60672	0.28	27.3171	-49928.8	-499.046	0.534	52.0976	0.217528	1191.76	11.9118	0.901	87.9024	229528	2294.16	0.491	47.9024	-13.6972	-14.4115	-14.4907	-15.1267	-15.2062	-15.207	-15.604	-15.8426	-16.7154	-16.6369	-17.8265	-17.3514	-17.749	-17.3532	-17.8301	-18.5447	-18.308	-19.3394
USA09 003.txt	99.8657	16.4279	1.79531	3.164	0.682	21.555	1660.93	16.6317	3.072	97.0923	5583.53	55.9104	2.975	94.0265	-251.902	-2.52241	0.262	8.28066	-60091	-601.718	0.428	13.5272	0.251173	1104.79	11.0627	3.044	96.2073	239241	2395.63	2.736	86.4728	-23.3295	-23.8038	-24.1987	-24.1978	-24.9892	-25.2265	-26.4147	-26.3341	-27.2845	-27.3619	-27.5193	-28.312	-29.2607	-29.4978	-30.1309	-31.397	-31.1591	-32.267
USA10 001.txt	67.9284	26.887	2.29679	1.011	0.735	72.7003	1734.93	25.5407	0.921	91.0979	6659.16	98.0321	0.78	77.1513	-103.939	-1.53013	0.44	43.5213	-32308	-475.619	0.586	57.9624	0.171631	905.533	13.3307	0.891	88.1306	188241	2771.17	0.425	42.0376	-26.4756	-26.7926	-27.1888	-27.7421	-28.5338	-28.217	-29.3255	-28.9293	-29.2458	-29.6418	-30.196	-30.512	-30.5909	-31.2243	-30.5898	-31.3019	-30.5887	-31.4588
USA10 002.txt	67.6506	27.5471	2.32481	1.034	0.78	75.4352	1644.93	24.3152	0.944	91.2959	8227.75	121.621	0.781	75.5319	-103.568	-1.53093	0.34	32.882	-36123	-533.965	0.64	61.8956	0.186874	899.43	13.2952	0.887	85.7834	193302	2857.36	0.394	38.1044	-13.4042	-13.7994	-14.2737	-14.3511	-14.7453	-14.5842	-15.6909	-15.4515	-16.4804	-16.7154	-16.7934	-16.792	-16.7095	-17.7371	-17.8941	-17.9709	-18.0488	-18.0469
USA10 003.txt	67.4236	27.1086	2.30623	0.829	0.553	66.7069	1369.78	20.3161	0.739	89.1435	7502.44	111.273	0.512	61.7612	-324.996	-4.82021	0.158	19.0591	-61434.1	-911.166	0.382	46.0796	0.283323	826.791	12.2626	0.584	70.4463	216834	3216	0.447	53.9204	-15.2238	-15.9364	-17.3614	-18.1525	-19.7376	-20.9242	-22.192	-22.8251	-24.0932	-25.4392	-27.1818	-27.9749	-29.4001	-30.2723	-31.3824	-32.9667	-34.2347	-36.2947
USA11 001.txt	110.207	15.6911	1.75459	1.082	0.776	71.719	1792.02	16.2604	0.969	89.5564	6275.74	56.9448	0.871	80.4991	-314.278	-2.85169	0.26	24.0296	-66294.7	-601.545	0.459	42.4214	0.255479	1179.86	10.7058	0.936	86.5065	259492	2354.58	0.623	57.5786	-4.79804	-5.82743	-5.74752	-7.17307	-7.64795	-7.96411	-8.51895	-8.99346	-9.38907	-10.0218	-10.4964	-11.2081	-11.6031	-11.9979	-12.6313	-13.7396	-14.0555	-14.7672
USA11 002.txt	110.087	16.794	1.81521	1.133	0.818	72.1977	1749.62	15.893	1.022	90.203	6587.72	59.8408	0.663	58.5172	-401.939	-3.65109	0.401	35.3928	-90829.3	-825.066	0.596	52.6037	0.31268	1078.59	9.79759	1	88.2613	290487	2638.69	0.537	47.3963	-3.77968	-4.81094	-5.3667	-6.23912	-7.27047	-8.22212	-9.25348	-10.0453	-11.4729	-12.3457	-12.7431	-13.0601	-13.6149	-14.9619	-15.0414	-15.517	-16.3096	-16.4693
USA11 003.txt	109.987	17.9678	1.87757	0.96	0.63	65.625	1790.57	16.2798	0.85	88.5417	5458.41	49.6278	0.757	78.8542	-363.265	-3.3028	0.204	21.25	-88763.9	-807.04	0.418	43.5417	0.300782	1081.2	9.83026	0.807	84.0625	295111	2683.14	0.542	56.4583	-12.7611	-14.3426	-14.3415	-16.0828	-16.319	-18.0599	-19.0083	-20.0371	-20.6691	-21.5384	-22.4873	-23.4363	-24.1479	-24.9375	-25.9662	-27.0727	-27.4679	-28.1787
USA12 001.txt	72.0956	12.6036	1.57252	0.625	0.451	72.16	1308.53	18.15	0.547	87.52	15367.2	213.151	0.456	72.96	-68.8261	-0.95465	0.333	53.28	-19595	-271.792	0.38	60.8	0.14745	1144.21	15.8708	0.507	81.12	132892	1843.28	0.245	39.2	-42.7328	-42.9657	-43.6737	-43.9069	-44.3786	-45.3256	-45.1629	-45.1591	-46.0271	-46.6572	-46.4149	-47.4418	-47.9924	-47.8312	-47.9863	-48.1412	-48.1376	-49.1644
USA12 002.txt	72.6469	15.0037	1.71573	1.493	1.064	71.2659	1208.25	16.6318	1.416	94.8426	10167.4	139.956	1.323	88.6135	-158.471	-2.18139	0.288	19.29	-31487.5	-433.433	0.471	31.5472	0.201816	859.32	11.8287	1.382	92.5653	156021	2147.66	1.022	68.4528	-8.13011	-8.13202	-8.60628	-8.76619	-9.08386	-8.84655	-9.16362	-9.79766	-9.79841	-9.87731	-9.40285	-9.24488	-9.71957	-9.95736	-9.95736	-9.71934	-10.1949	-9.95659
USA12 003.txt	72.5561	17.5616	1.85623	1.406	0.316	22.4751	1087.24	14.9849	1.326	94.3101	5091.67	70.1756	1.082	76.9559	-46.8147	-0.64522	0.1	7.11238	-5667.95	-78.1181	0.208	14.7937	0.0404158	615.072	8.47719	1.127	80.1565	140241	1932.86	1.198	85.2063	-8.09893	-8.25689	-8.41292	-8.41218	-8.80661	-8.64849	-9.51794	-9.59526	-10.0697	-10.2262	-10.6214	-10.383	-10.8573	-11.4891	-12.1229	-12.6764	-12.7549	-13.3079
USA13 001.txt	78.7538	30.3837	2.44157	1.198	0.905	75.5426	1965.19	24.9536	1.139	95.0751	4330.63	54.9894	0.952	79.4658	-118.324	-1.50245	0.285	23.7896	-46368	-588.771	0.638	53.2554	0.194382	937.1	11.8991	1.118	93.3222	238541	3028.94	0.56	46.7446	-17.6325	-17.6331	-18.4246	-18.3459	-18.8996	-18.584	-19.6923	-19.3759	-19.3771	-19.5364	-20.1696	-20.4864	-20.4868	-20.9616	-21.6733	-21.8326	-22.5455	-22.3872
USA13 002.txt	78.7688	32.3812	2.52055	1.055	0.755	71.564	1927.3	24.4678	0.997	94.5024	6527.32	82.8669	0.751	71.1848	-252.98	-3.21168	0.198	18.7678	-60911.3	-773.293	0.483	45.782	0.234871	861.362	10.9353	0.983	93.1754	259339	3292.41	0.572	54.218	-12.7443	-12.8247	-13.697	-13.54	-14.3338	-14.9688	-15.6833	-16.08	-16.5571	-17.271	-17.986	-18.1448	-18.146	-19.7328	-19.7332	-21.2416	-21.4797	-22.3539
USA13 003.txt	78.8823	32.451	2.52327	0.998	0.717	71.8437	1884.11	23.8851	0.937	93.8878	7252.86	91.9453	0.712	71.3427	-289.687	-3.6724	0.239	23.9479	-65525.3	-830.672	0.429	42.986	0.247777	856.314	10.8556	0.766	76.7535	264452	3352.5	0.569	57.014	-12.6208	-13.4913	-13.966	-14.0451	-13.9665	-14.7577	-14.599	-15.7081	-16.4207	-16.4204	-17.6876	-18.7971	-19.1935	-19.1141	-19.9071	-20.7791	-21.8091	-21.9682
USA14 001.txt	86.0971	23.5579	2.1499	1.152	0.803	69.7049	1310.08	15.2164	1.072	93.0556	7952.51	92.3668	0.771	66.9271	-378.243	-4.39322	0.177	15.3646	-72348.7	-840.315	0.401	34.809	0.281164	840.694	9.76449	0.807	70.0521	257318	2988.7	0.751	65.191	-6.58054	-8.0087	-8.48545	-10.3879	-11.3403	-12.529	-13.4021	-15.2239	-16.4131	-17.681	-18.4734	-19.0285	-19.7427	-20.9311	-22.9914	-24.0211	-25.1299	-26.0009
USA14 002.txt	86.362	22.8031	2.11517	0.737	0.501	67.9783	1881	21.7804	0.652	88.4668	7527.17	87.1584	0.49	66.4858	-428.719	-4.96421	0.188	25.5088	-81446.3	-943.08	0.324	43.962	0.308489	1152.46	13.3445	0.555	75.3053	264017	3057.09	0.413	56.038	-39.8694	-40.9008	-43.1199	-44.7053	-46.0537	-47.4802	-48.2736	-50.0966	-51.5245	-52.7923	-54.4573	-55.567	-56.9141	-58.0245	-58.8964	-60.3224	-62.2248	-63.5713
USA14 003.txt	84.6559	22.2339	2.08861	0.786	0.541	68.8295	1740.82	20.5635	0.701	89.1858	6205.62	73.304	0.525	66.7939	-343.836	-4.06157	0.13	16.5394	-76551	-904.261	0.34	43.257	0.302227	1062.04	12.5454	0.62	78.8804	253289	2991.99	0.446	56.743	-70.167	-71.6741	-73.3387	-75.7975	-77.2252	-78.1774	-79.9221	-81.2713	-82.6206	-84.6833	-86.9032	-88.7286	-90.3948	-92.061	-93.4106	-95.0762	-97.3769	-99.8361
VEN01 001.txt	61.3055	18.4548	1.90285	0.933	0.682	73.0975	1094.59	17.8547	0.829	88.8532	7119.37	116.129	0.644	69.0247	-213.968	-3.49019	0.354	37.9421	-49536.4	-808.025	0.526	56.3773	0.298234	741.268	12.0914	0.766	82.1008	166099	2709.37	0.407	43.6227	-4.1698	-4.09132	-4.01206	-4.48692	-4.56659	-4.72517	-4.40848	-5.04192	-5.7544	-5.5957	-5.6754	-5.91222	-5.91258	-6.547	-6.1499	-5.67563	-6.62575	-7.10101
VEN01 002.txt	61.1635	20.1197	1.98683	0.915	0.651	71.1475	1042.47	17.0441	0.821	89.7268	8947.45	146.288	0.605	66.1202	-165.094	-2.69922	0.375	40.9836	-53912.4	-881.448	0.523	57.1585	0.307454	799.66	13.0741	0.659	72.0219	175351	2866.93	0.392	42.8415	-12.0025	-12.8728	-12.6363	-13.0322	-13.5072	-14.1406	-13.8247	-14.2207	-15.0919	-15.2498	-15.4877	-15.9637	-16.6758	-17.309	-17.1516	-17.5472	-17.9443	-17.8654
VEN01 003.txt	61.2727	17.3005	1.84238	0.95	0.7	73.6842	1026.97	16.7606	0.842	88.6316	8945.37	145.993	0.661	69.5789	-183.963	-3.00237	0.398	41.8947	-47136.7	-769.293	0.556	58.5263	0.294724	757.139	12.3569	0.769	80.9474	159935	2610.21	0.394	41.4737	-6.65245	-7.76364	-8.31857	-8.16119	-9.035	-9.66993	-9.82888	-10.385	-10.7823	-11.6541	-12.0511	-12.2903	-12.9255	-13.4815	-14.6716	-14.5141	-15.1477	-16.2585
VEN02 001.txt	72.3776	18.2256	1.89099	0.684	0.504	73.6842	1523.4	21.0479	0.614	89.7661	10291.2	142.188	0.49	71.6374	-381.547	-5.27162	0.217	31.7251	-60284.4	-832.915	0.374	54.6784	0.305942	1191.92	16.4681	0.544	79.5322	197045	2722.46	0.31	45.3216	-10.8871	-10.5706	-10.491	-11.1259	-10.8875	-11.047	-10.4136	-11.2067	-11.2067	-11.8401	-11.6821	-11.9997	-12.4757	-13.0307	-12.5559	-12.8735	-13.3496	-13.8252
VEN02 002.txt	72.316	14.2569	1.67249	1.102	0.89	80.7623	1335.8	18.4718	1.013	91.9238	7182.52	99.3213	0.909	82.4864	-58.2853	-0.805981	0.037	3.35753	-2380.06	-32.9119	0.078	7.07804	0.0193149	1046.89	14.4766	0.957	86.8421	123224	1703.97	1.024	92.922	-12.8656	-13.102	-14.2103	-15.0807	-15.3979	-16.1885	-17.5346	-18.3269	-18.6419	-19.9876	-20.6995	-22.2832	-23.1529	-23.7864	-25.8455	-26.8745	-28.3784	-29.567
VEN02 003.txt	71.9114	21.5535	2.0564	0.743	0.525	70.6595	1587.85	22.0807	0.658	88.5599	8015.26	111.46	0.462	62.1803	-302.32	-4.20406	0.227	30.5518	-54272.3	-754.712	0.395	53.1629	0.268595	1067.78	14.8485	0.581	78.1965	202060	2809.85	0.348	46.8371	-27.3796	-28.0932	-29.2029	-30.2334	-31.5815	-32.77	-33.8005	-35.0703	-35.7044	-37.3681	-38.32	-38.8747	-39.9056	-41.1737	-41.8072	-42.6795	-43.5514	-44.4224
VEN03 001.txt	84.9979	24.8456	2.20787	1.1	0.821	74.6364	1845.87	21.7166	1.005	91.3636	5674.9	66.7652	0.847	77	-197.703	-2.32598	0.364	33.0909	-62926.6	-740.331	0.625	56.8182	0.251241	1013	11.9179	0.912	82.9091	250463	2946.7	0.475	43.1818	-8.65366	-9.20785	-8.97043	-8.73411	-9.92199	-9.68421	-10.0813	-10.5575	-10.8742	-11.4288	-11.6658	-11.9037	-12.2208	-12.6967	-13.568	-13.2514	-13.4898	-13.5675
VEN03 002.txt	85.0256	22.0417	2.07956	0.734	0.486	66.2125	1992.84	23.4381	0.632	86.1035	6833.06	80.3648	0.451	61.4441	-421.169	-4.95343	0.157	21.3896	-73082	-859.529	0.29	39.5095	0.292574	1196.5	14.0723	0.598	81.4714	249790	2937.82	0.444	60.4905	-29.5796	-31.0854	-31.7985	-32.2724	-34.3323	-35.4419	-36.4719	-37.5812	-40.0369	-41.8594	-42.8101	-44.3156	-45.8224	-47.4071	-49.7054	-50.5783	-52.877	-54.7786
VEN03 003.txt	85.1744	21.2524	2.04199	0.791	0.525	66.3717	1796.34	21.0902	0.689	87.1049	6129.65	71.9659	0.562	71.0493	-377.472	-4.43175	0.181	22.8824	-76389.1	-896.856	0.311	39.3173	0.305278	1083.16	12.717	0.621	78.5082	250228	2937.83	0.48	60.6827	-58.0506	-60.3497	-60.7474	-62.8083	-63.8406	-65.5063	-66.221	-67.2531	-68.6009	-69.8703	-70.9806	-72.4091	-72.807	-74.6307	-77.3259	-78.9915	-79.7064	-81.5299
VEN04 001.txt	68.6217	18.9345	1.92742	1.61	0.87	54.0373	1310.33	19.095	1.51	93.7888	9373.76	136.6	1.358	84.3478	-35.4012	-0.515889	0.219	13.6025	-10696.3	-155.873	0.579	35.9627	0.0748749	912.671	13.3	1.428	88.6957	142856	2081.79	1.031	64.0373	-7.67123	-7.90945	-7.51328	-7.67185	-7.59279	-8.22636	-8.38606	-7.51426	-7.75287	-8.30742	-7.83217	-8.30742	-7.19857	-7.67384	-8.30877	-8.2288	-8.46666	-7.99278
VEN04 002.txt	68.2686	17.1305	1.83331	0.637	0.403	63.2653	1118.43	16.3828	0.534	83.8305	12385.6	181.425	0.361	56.6719	-329.308	-4.82371	0.23	36.1068	-62822.7	-920.228	0.291	45.6829	0.334338	963.756	14.1171	0.398	62.4804	187902	2752.39	0.346	54.3171	-26.0687	-28.1273	-29.7905	-32.2451	-33.4329	-35.4927	-36.9962	-39.2133	-40.4017	-42.7784	-44.5997	-47.1338	-48.2417	-50.1425	-51.4892	-54.3405	-55.5283	-57.3497
VEN04 003.txt	68.5099	19.2336	1.94258	1.137	0.868	76.3412	1113.05	16.2466	1.025	90.1495	6962.79	101.632	0.804	70.7124	-107.703	-1.57208	0.272	23.9226	-23224.8	-338.999	0.459	40.3694	0.148679	805.196	11.753	0.91	80.0352	156208	2280.07	0.678	59.6306	-4.26468	-3.9468	-3.7081	-4.81517	-4.89325	-4.41678	-4.96916	-5.67982	-5.59756	-5.99328	-5.4364	-5.03923	-6.06735	-6.06512	-5.50898	-4.95286	-6.1378	-6.13582
VEN05 001.txt	73.5648	0.169603	-0.182417	0.03	0	0	127.757	1.73667	0.029	96.6667	-614.913	-8.3588	0	0	0	0	-0.001	-3.33333	0	0	0	0	0	-81.689	-1.11044	0	0	-13549.8	-184.189	0.03	100	-81.689	-117.037	-152.94	-187.659	-221.828	-253.622	-285.264	-315.404	-343.488	-371.181	-396.103	-420.475	-443.658	-464.389	-483.775	-501.418	-518.112	-532.907
VEN05 002.txt	73.7741	19.5259	1.95729	0.777	0.528	67.9537	1546.85	20.9674	0.684	88.0309	9191.61	124.591	0.536	68.9833	-68.094	-0.923008	0.146	18.7902	-17987	-243.812	0.43	55.3411	0.110844	958.417	12.9912	0.639	82.2394	162273	2199.6	0.347	44.6589	-5.89679	-5.89784	-6.05679	-7.64166	-8.51405	-8.99011	-9.38616	-9.54486	-10.9714	-12.0811	-11.765	-12.7946	-13.6664	-14.142	-14.1419	-14.8544	-15.0135	-16.439
VEN05 003.txt	74.2617	22.4131	2.09701	0.984	0.67	68.0894	1291.37	17.3894	0.895	90.9553	6205.14	83.5578	0.592	60.1626	-264.711	-3.56456	0.183	18.5976	-60078.8	-809.014	0.483	49.0854	0.278537	735.446	9.90344	0.69	70.122	215694	2904.51	0.501	50.9146	-6.09618	-5.93799	-5.85911	-6.09708	-6.57294	-6.4134	-6.25521	-5.70029	-6.01697	-6.01675	-6.57181	-6.0964	-6.09618	-6.09613	-6.57141	-6.73013	-6.57158	-6.73028
VEN06 001.txt	56.4435	26.5246	2.28125	0.67	0.431	64.3284	1225.36	21.7096	0.588	87.7612	12338.1	218.592	0.348	51.9403	-367.998	-6.51976	0.141	21.0448	-71890.4	-1273.67	0.304	45.3731	0.358418	867.466	15.3687	0.441	65.8209	200577	3553.59	0.366	54.6269	-7.76341	-9.3483	-10.2998	-11.6468	-12.995	-14.2628	-15.6097	-16.9576	-18.5433	-20.5256	-22.0302	-22.7448	-25.4393	-27.3415	-29.4025	-31.3047	-33.0497	-34.6352
VEN06 002.txt	56.2963	21.9393	2.07473	0.656	0.422	64.3293	1106.06	19.6471	0.565	86.128	10074	178.946	0.366	55.7927	-423.734	-7.52686	0.16	24.3902	-73743.6	-1309.92	0.28	42.6829	0.387178	900.854	16.002	0.413	62.9573	190464	3383.25	0.376	57.3171	-9.38564	-11.051	-13.2725	-15.0181	-17.0802	-20.0931	-22.7101	-23.5041	-25.6456	-28.5778	-30.7981	-33.4142	-35.8725	-38.7266	-40.4708	-43.3238	-44.5928	-46.9707
VEN06 003.txt	56.5443	22.7248	2.11154	0.673	0.43	63.893	1123.6	19.8712	0.578	85.8841	10443.8	184.701	0.32	47.5483	-426.969	-7.55105	0.198	29.4205	-76135.9	-1346.48	0.293	43.5364	0.389522	924.464	16.3494	0.433	64.3388	195460	3456.76	0.38	56.4636	-14.7416	-14.8214	-15.6933	-17.1985	-17.5155	-18.387	-19.3389	-20.5277	-22.5896	-24.5718	-25.6829	-27.6658	-29.0935	-31.4718	-33.0604	-34.885	-37.2627	-39.0874
VEN07 001.txt	57.0054	25.2578	2.22611	1.442	1.007	69.8336	1048.48	18.3926	1.366	94.7295	3838.86	67.3421	1.277	88.5576	-128.344	-2.25144	0.221	15.3259	-31985	-561.088	0.597	41.4008	0.201414	547.005	9.59567	1.342	93.0652	158803	2785.75	0.845	58.5992	-8.79287	-8.79309	-8.55508	-9.74281	-9.42531	-9.58311	-10.0576	-10.1365	-10.6117	-10.9283	-11.403	-11.4026	-11.9565	-12.7493	-12.2734	-12.8288	-12.4322	-12.6706
VEN07 002.txt	57.2084	23.6612	2.1546	2.098	1.635	77.9314	1010.03	17.6552	2.018	96.1868	3562.04	62.2643	1.926	91.8017	-99.544	-1.74002	0.246	11.7255	-23001.5	-402.066	0.629	29.9809	0.157356	541.003	9.4567	1.995	95.0906	146176	2555.14	1.469	70.0191	-2.73113	-2.73097	-2.65094	-2.80851	-2.80867	-3.7586	-2.57014	-3.12388	-3.75648	-4.15365	-3.99373	-4.0734	-3.99357	-4.70531	-4.54694	-4.94233	-4.54583	-4.78344
VEN07 003.txt	57.0516	26.0975	2.26281	1.055	0.666	63.128	1022.17	17.9166	0.981	92.9858	4067.62	71.2972	0.9	85.3081	-297.757	-5.21909	0.2	18.9573	-61600.2	-1079.73	0.4	37.9147	0.323169	519.544	9.10655	0.675	63.981	190613	3341.06	0.655	62.0853	-4.72721	-5.0445	-5.59902	-5.4399	-5.51936	-5.67747	-6.07343	-6.15249	-5.75712	-6.07382	-6.8661	-7.26147	-7.34075	-7.41965	-7.8162	-8.76723	-8.76723	-8.68719
VEN08 001.txt	52.6139	27.3305	2.31565	1.045	0.778	74.4498	1295.87	24.6298	0.966	92.4402	4762.92	90.5258	0.72	68.8995	-103.651	-1.97003	0.407	38.9474	-37516	-713.044	0.603	57.7033	0.235547	650.053	12.3552	0.943	90.2392	159272	3027.18	0.442	42.2967	-3.58036	-3.899	-3.58212	-4.37501	-5.16694	-4.85028	-5.72306	-5.40654	-5.88118	-6.83228	-7.15032	-7.23022	-7.78457	-8.73543	-9.36885	-9.52662	-9.8445	-9.8445
VEN08 002.txt	52.5557	23.8513	2.16324	1.273	1.012	79.4973	1186.06	22.5676	1.184	93.0086	5048.15	96.0533	0.986	77.4548	-64.8031	-1.23304	0.579	45.4831	-29150.7	-554.664	0.855	67.1642	0.20419	642.977	12.2342	1.158	90.9662	142763	2716.42	0.418	32.8358	-4.53632	-3.82384	-3.9824	-4.77569	-4.69526	-4.61636	-4.30005	-4.30044	-5.01346	-4.93519	-5.80759	-5.41125	-4.85727	-5.33213	-5.6504	-5.72963	-4.85841	-5.88939
VEN08 003.txt	52.7394	24.1935	2.17871	1.351	1.046	77.4241	1075.18	20.3866	1.258	93.1162	4547.6	86.2277	1.035	76.6099	-79.6237	-1.50976	0.336	24.8705	-32651.7	-619.114	0.793	58.6973	0.221402	545.253	10.3386	1.243	92.0059	147477	2796.33	0.558	41.3027	-4.04492	-3.64955	-4.28345	-4.52205	-5.07583	-5.39274	-5.31368	-5.55136	-5.63081	-6.10626	-6.73992	-6.73977	-7.05614	-7.92835	-7.92697	-8.63954	-8.32246	-9.03617
[truncated: 16 more rows]
[truncated: 5,000 more columns]

## Sheet: Database
Code	Group	Mass	h (cm)	Jump duration (s)	Breaking duration (s)	Pmax (W/kg)	RFDmax (N/s)	I_RFDmax (s)	FmaxN (N/kg)	I_FmaxN (s)	IN (Nskg)	FN duration (s)	Ratio IN/IP	FmaxP (N/kg)	I_FmaxP (s)	IP (Nskg)	FP duration (s)	Curva_1	Curva_2	Curva_3	Curva_4	Curva_5	Curva_6	Curva_7	Curva_8	Curva_9	Curva_10	Curva_11	Curva_12	Curva_13	Curva_14	Curva_15	Curva_16	Curva_17	Curva_18	Curva_19	Curva_20	Curva_21	Curva_22	Curva_23	Curva_24	Curva_25	Curva_26	Curva_27	Curva_28	Curva_29	Curva_30	Curva_31	Curva_32
[truncated: 154 more rows]
[truncated: 1,908 more columns]

[truncated: 2 more sheets: SPSS, Resultados preliminares]
